# Supplementary material for: Transcriptome and metabolome analysis reveals the effect of flavonoids on flower color variation in Dendrobium nobile Lindl
Source: Front Plant Sci. 2023 Aug 23;14:1220507. doi: 10.3389/fpls.2023.1220507 (PMC10481954; doi:10.3389/fpls.2023.1220507)
Supplement: Supplementary file 1 [file DataSheet_1.zip]

Archive with 9 entries (9 files):
- Additional files - tables/ST 1.xlsx
- Additional files - tables/ST 2.xlsx
- Additional files - tables/ST 3.xlsx
- Additional files - tables/ST 4.xlsx
- Additional files - tables/ST 5.xlsx
- Additional files - tables/ST 6.xlsx
- Additional files - tables/ST 7.xlsx
- Additional files - tables/ST 8.xlsx
- Additional files - tables/ST 9.xlsx
