# Supplementary material for: Transcriptome and metabolome analysis reveals the effect of flavonoids on flower color variation in Dendrobium nobile Lindl
Source: Front Plant Sci. 2023 Aug 23;14:1220507. doi: 10.3389/fpls.2023.1220507 (PMC10481954; doi:10.3389/fpls.2023.1220507)
Supplement: Supplementary file 1 [file DataSheet_1.zip › Additional files - tables/ST 1.xlsx]

## Sheet: Sheet1
Name	Primer sequence (5'to3 ')
18S-F	GGTTCGCTGCTCGTGACTCT
18S-R	CAGGCACCGCTTATTTTTACA
DFR-F	GTTGGATCGATGAGTGCAGA
DFR-R	GTCTCGTCATACGCTGCT
4CL-1-F	CACATCTTCCGCTCCAAACT
4CL-1-R	GTGGACGTCGGAATAGGAGA
CHA-F	CGGGTAAGTGCTCTGTTC
CHA-R	AGTAGAGCAGCAAGCCAAG
CXE-F	CCGTGGAAATAGACGAGGAG
CXE-R	CGCCTTTTGCGCTTCATC
HHT1-F	TCTTCGCTGCCAATCCC
HHT1-R	ATCTCCCTTCCTCGTCCT
F3H-F	AGCGGCTTGTGAGGACT
F3H-R	TGGCTGGAAACGATGAAGC
GT1-F	CCCTCCTACATCTTCTTCACA
GT1-R	ATCGTCACGGTCCAGCA
I2H-R	ATGGGCAATGTCTCTCTTGC
I2H-F	TAGGAGGAGAGGGACGACAG
CYP98A2-F	CTGATCGTCCTCGGAGTAG
CYP98A2-R	ATCCACCATCGCAGTAACC
F3D-F	TATGGGAAAGCCTTGACCTG
F3D-R	GAACTTGGAGGCCATTGAAA
CXE-2-F	AAAGCTCCCTGTTCTCGTC
CXE-2-R	CTCCCAGCAGTCTTCGTAG
CXE-3-F	TGATGACCCAAGGAGGAAC
CXE-3-R	GTCTCAACGAACTCCACCT
OMT-2-F	AGCCATTTGCATCGTCTTCT
OMT-2-R	ATGCTCTTTTGGCAATACGG
HST-2-R	ATCACGTTGCCGAAGTATCC
HST-2-F	CCCAATCTAAATCCCCCACT
PMAT-1-R	TGATTCTTCACGCTTTGTGG
PMAT-1-F	GCCCATTCAGACCACAGT
