# Supplementary material for: Transcriptome and metabolome analysis reveals the effect of flavonoids on flower color variation in Dendrobium nobile Lindl
Source: Front Plant Sci. 2023 Aug 23;14:1220507. doi: 10.3389/fpls.2023.1220507 (PMC10481954; doi:10.3389/fpls.2023.1220507)
Supplement: Supplementary file 1 [file DataSheet_1.zip › Additional files - tables/ST 2.xlsx]

## Sheet: Sheet1
Index	Formula	Compounds	Class I	Class II	CAS
mws0024	C7H6O5	Gallic acid	Tannins	Tannin	149-91-7
pme0309	C8H8O5	3-O-Methylgallic Acid	Tannins	Tannin	3934-84-7
pmp000344	C15H10O5	3',4',7-Trihydroxyflavone	Flavonoids	Flavones	2150-11-0
Lmmp005125	C16H14O4	Pinostrobin Chalcone	Flavonoids	Chalcones	18956-15-5
mws0914	C15H12O5	Pinobanksin	Flavonoids	Flavanonols	548-82-3
pme3475	C15H12O5	Butin	Flavonoids	Flavanones	492-14-8
MWSHY0137	C15H12O5	Naringenin (5,7,4'-Trihydroxyflavanone)	Flavonoids	Flavanones	480-41-1
pme2960	C15H12O5	Naringenin chalcone*	Flavonoids	Chalcones	73692-50-9
pme0088	C15H10O6	Luteolin (5,7,3',4'-Tetrahydroxyflavone)	Flavonoids	Flavones	491-70-3
MWSHY0051	C15H10O6	Kaempferol (3,5,7,4'-Tetrahydroxyflavone)	Flavonoids	Flavonols	520-18-3
mws0064	C15H12O6	Eriodictyol (5,7,3',4'-Tetrahydroxyflavanone)	Flavonoids	Flavanones	552-58-9
Zmpn002440	C15H12O6	3,4,2',4',6'-Pentahydroxychalcone	Flavonoids	Chalcones	14917-41-0
pme0460	C15H14O6	Epicatechin	Flavonoids	Flavanols	490-46-0
pmp000548	C16H12O6	Pratensein	Flavonoids	Isoflavones	2284-31-3
Zmhp003514	C16H12O6	6,7,8-Tetrahydroxy-5-methoxyflavone	Flavonoids	Flavones	-
Lmjp004941	C16H12O6	Rhamnocitrin (7-Methylkaempferol)	Flavonoids	Flavonols	569-92-6
MWSHY0069	C16H12O6	Hispidulin (5,7,4'-Trihydroxy-6-methoxyflavone)	Flavonoids	Flavones	1447-88-7
pmc1990	C17H16O5	4'-Hydroxy-5,7-dimethoxyflavanone	Flavonoids	Flavanones	-
mws0920	C15H10O7	Tricetin (5,7,3',4',5'-Pentahydroxyflavone)	Flavonoids	Flavones	520-31-0
Zmpp002571	C15H10O7	Robinetin	Flavonoids	Flavonols	490-31-3
Hmcn002875	C15H10O7	6-Hydroxyluteolin	Flavonoids	Flavones	18003-33-3
MWSHY0029	C15H10O7	Quercetin	Flavonoids	Flavonols	117-39-5
MWSHY0049	C16H14O6	Hesperetin	Flavonoids	Flavanones	520-33-2
Cmsp004086	C16H14O6	Dihydrokaempferide	Flavonoids	Flavanonols	137225-59-3
mws0044	C15H12O7	Dihydroquercetin(Taxifolin)	Flavonoids	Flavanonols	480-18-2
mws0042	C15H14O7	Epigallocatechin	Flavonoids	Flavanols	970-74-1
pmp000804	C19H20O4	Isobavachalcone D	Flavonoids	Chalcones	-
Lmqn004838	C15H8O8	3-O-Methylellagic acid	Tannins	Tannin	-
mws0988	C16H12O7	Rhamnetin	Flavonoids	Flavonols	90-19-7
Lmdp003808	C16H12O7	Azaleatin (5-O-Methylquercetin)	Flavonoids	Flavonols	529-51-1
pmp000003	C16H12O7	Nepetin (5,7,3',4'-Tetrahydroxy-6-methoxyflavone)	Flavonoids	Flavones	520-11-6
mws0066	C16H12O7	Isorhamnetin	Flavonoids	Flavonols	480-19-3
mws2627	C16H12O7	Tamarixetin (3,3',5,7-Tetrahydroxy-4'-Methoxyflavone)	Flavonoids	Flavonols	603-61-2
mws0032	C15H10O8	Myricetin	Flavonoids	Flavonols	529-44-2
mws0744	C15H12O8	Dihydromyricetin (Ampelopsin)	Flavonoids	Flavanonols	27200-12-0
Hmhp005160	C17H14O7	Rehderianin I	Flavonoids	Flavonols	90965-30-3
Lmzp004885	C17H14O7	Tricin (5,7,4'-Trihydroxy-3',5'-dimethoxyflavone)	Flavonoids	Flavones	520-32-1
pmp000004	C17H14O7	4',5,7-Trihydroxy-3',6-dimethoxyflavone (Jaceosidin)	Flavonoids	Flavones	18085-97-7
mws1003	C16H12O8	Laricitrin	Flavonoids	Flavonols	53472-37-0
Lmfn000604	C13H16O10	6-O-Galloyl-glucose	Tannins	Tannin	13186-19-1
Zmhp004065	C18H16O7	7,8-Dihydroxy-5,6,4'-trimethoxyflavone	Flavonoids	Flavones	-
pmp000006	C18H16O7	Eupatilin (5,7-Dihydroxy-3',4',6-Trimethoxyflavone)	Flavonoids	Flavones	22368-21-4
mws1474	C18H16O7	5,7-Dihydroxy-3',4',5'-trimethoxyflavone	Flavonoids	Flavones	18103-42-9
Lmyp005932	C21H20O9	Apigenin-6-C-fucoside	Flavonoids	Flavonoid carbonoside	-
Lmyp005841	C21H20O9	Chrysin-7-O-glucoside	Flavonoids	Flavones	31025-53-3
Hmgp003664	C21H20O9	Apigenin-6-C-rhamnoside	Flavonoids	Flavones	-
pmn001637	C20H18O10	Kaempferol-3-O-arabinoside (Juglanin)	Flavonoids	Flavonols	5041-67-8
MWSslk181	C21H22O9	Isoliquiritin	Flavonoids	Chalcones	5041-81-6
mws0919	C21H20O10	Kaempferol-3-O-rhamnoside (Afzelin)(Kaempferin)	Flavonoids	Flavonols	482-39-3
pmp000413	C21H20O10	Genistein-8-C-glucoside	Flavonoids	Flavonoid carbonoside	66026-80-0
mws1434	C21H20O10	Apigenin-6-C-glucoside (Isovitexin)	Flavonoids	Flavonoid carbonoside	38953-85-4
MWSHY0189	C21H20O10	Apigenin-7-O-glucoside(Cosmosiin)	Flavonoids	Flavones	578-74-5
mws0895	C21H20O10	Genistein-7-O-Glucoside (Genistin)	Flavonoids	Isoflavones	529-59-9
mws4183	C20H18O11	Quercetin-3-O-arabinoside (Guaijaverin)	Flavonoids	Flavonols	22255-13-6
mws2186	C20H18O11	Avicularin(Quercetin-3-O-α-L-arabinofuranoside)	Flavonoids	Flavonols	572-30-5
Lmdp003509	C20H18O11	Quercetin-3-O-xyloside (Reynoutrin)	Flavonoids	Flavonols	549-32-6
pmb0744	C24H18O8	Tricin-4'-O-Benzoic Acid	Flavonoids	Flavones	-
HJN090	C21H22O10	Butin-7-O-glucoside	Flavonoids	Flavanones	-
HJN087	C21H22O10	Naringenin-4'-O-glucoside	Flavonoids	Flavanones	-
mws1179	C21H22O10	Naringenin-7-O-glucoside (Prunin)	Flavonoids	Flavanones	529-55-5
pme1611	C21H22O10	Isohemiphloin	Flavonoids	Flavonoid carbonoside	3682-02-8
Smlp001915	C20H19O11+	Delphinidin-3-O-arabinoside	Flavonoids	Anthocyanidins	-
HJN055	C21H24O10	Dihydrocharcone-4'-O-glucoside	Flavonoids	Chalcones	-
mws2118	C21H24O10	Phloretin-2'-O-glucoside (Phlorizin)	Flavonoids	Chalcones	60-81-1
Lmfn004093	C21H24O10	Phloretin-4'-O-glucoside (Trilobatin)	Flavonoids	Chalcones	4192-90-9
mws1397	C22H18O10	Epicatechin gallate	Flavonoids	Flavanols	1257-08-5
Lmhn004960	C22H18O10	7-O-Galloyltricetiflavan	Flavonoids	Flavanols	-
pmp000550	C22H22O10	Calycosin-7-O-glucoside	Flavonoids	Isoflavones	20633-67-4
MWSHY0136	C21H20O11	Kaempferol-3-O-glucoside (Astragalin)	Flavonoids	Flavonols	480-10-4
mws0089	C21H20O11	Kaempferol-7-O-glucoside	Flavonoids	Flavonols	16290-07-6
mws1608	C21H20O11	Luteolin-6-C-glucoside (Isoorientin)	Flavonoids	Flavonoid carbonoside	4261-42-1
mws1299	C21H20O11	Luteolin-8-C-glucoside (Orientin)	Flavonoids	Flavonoid carbonoside	28608-75-5
mws0913	C21H20O11	Kaempferol-3-O-galactoside (Trifolin)	Flavonoids	Flavonols	23627-87-4
mws0045	C21H20O11	Quercetin-3-O-rhamnoside(Quercitrin)	Flavonoids	Flavonols	522-12-3
MWSHY0104	C21H20O11	Luteolin-7-O-glucoside (Cynaroside)	Flavonoids	Flavones	5373-11-5
MWSHY0165	C22H24O10	Isosakuranin	Flavonoids	Flavonols	491-69-0
pmf0027	C21H21O11+	Cyanidin-3-O-galactoside	Flavonoids	Anthocyanidins	142506-26-1
MWS20145	C21H22O11	eriodictyol 7-O-β-D-glucopyranoside	Flavonoids	Flavanones	-
Lmtn002796	C21H22O11	Aromadendrin-7-O-glucoside	Flavonoids	Flavanonols	28189-90-4
pmn001415	C24H20O9	Catechin-(7,8-bc)-4β-(3,4-dihydroxyphenyl)-dihydro-2-(3H)-one	Flavonoids	Flavanols	-
mws2220	C22H18O11	Gallocatechin 3-O-gallate	Flavonoids	Flavanols	5127-64-0
mws0034	C22H18O11	Epigallocatechin-3-gallate	Flavonoids	Flavanols	989-51-5
Lmzn001894	C21H18O12	Kaempferol-3-O-glucuronide	Flavonoids	Flavonols	22688-78-4
pmb2999	C22H22O11	Chrysoeriol-5-O-glucoside	Flavonoids	Flavones	-
HJAP011	C22H22O11	Chrysoeriol-8-C-glucoside (Scoparin)*	Flavonoids	Flavonoid carbonoside	301-16-6
Lmpn006208	C22H22O11	8-Methoxykaempferol-7-O-rhamnoside	Flavonoids	Flavonols	-
pmp000579	C22H22O11	Diosmetin-7-O-galactoside*	Flavonoids	Flavanones	-
Hmmp004965	C22H22O11	Diosmetin-7-O-glucoside	Flavonoids	Flavanones	20126-59-4
pmp000120	C22H22O11	Diosmetin-6-C-glucoside	Flavonoids	Flavones	-
Lmjp003655	C22H22O11	6-C-MethylKaempferol-3-glucoside	Flavonoids	Flavones	-
Hmcp002539	C22H22O11	Isorhamnetin-3-O-rhamnoside	Flavonoids	Flavonols	-
Lmmp004257	C22H22O11	6-C-Methylquercetin-3-O-rhamnoside	Flavonoids	Flavonols	-
pmf0203	C22H23O11+	Peonidin-3-O-glucoside	Flavonoids	Anthocyanidins	68795-37-9
pmp001309	C21H20O12	6-Hydroxykaempferol-7-O-glucoside	Flavonoids	Flavonols	-
Lmdp003286	C21H20O12	Isohyperoside	Flavonoids	Flavonols	35589-21-0
mws0091	C21H20O12	Quercetin-3-O-glucoside (Isoquercitrin)	Flavonoids	Flavonols	482-35-9
mws1329	C21H20O12	Quercetin-7-O-glucoside	Flavonoids	Flavonols	491-50-9
pme1598	C22H24O11	Hesperetin-5-O-glucoside	Flavonoids	Flavanones	69651-80-5
pme1398	C21H21O12+	Delphinidin-3-O-glucoside (Mirtillin)	Flavonoids	Anthocyanidins	50986-17-9
Xmsn002700	C21H22O12	Taxifolin-3'-O-glucoside	Flavonoids	Flavanonols	31106-05-5
pmp000581	C23H22O11	Apigenin-7-O-(6''-acetyl)glucoside	Flavonoids	Flavones	72741-92-5
pmp000583	C22H20O12	Diosmetin-7-O-glucuronide	Flavonoids	Flavanones	35110-20-4
Lmmp003783	C21H18O13	Quercetin-3-O-glucuronide	Flavonoids	Flavonols	22688-79-5
Hmcp002207	C22H22O12	Isorhamnetin-7-O-glucoside (Brassicin)	Flavonoids	Flavonols	6743-96-0
Lmjp003044	C22H22O12	Isorhamnetin-3-O-Glucoside	Flavonoids	Flavonols	5041-82-7
Lmjp002906	C22H22O12	Rhamnetin-3-O-Glucoside	Flavonoids	Flavonols	27875-34-9
Hmgp002036	C22H22O12	Nepetin-7-O-glucoside	Flavonoids	Flavones	569-90-4
mws1454	C23H26O11	Persicoside	Flavonoids	Flavanones	28978-03-2
pme3391	C22H23O12+	Petunidin-3-O-glucoside	Flavonoids	Anthocyanidins	6988-81-4
Smpp001442	C23H27O11+	Delphinidin-3-O-glucuronide	Flavonoids	Anthocyanidins	-
HJN104	C21H22O13	Dihydromyricetin-3-O-glucoside	Flavonoids	Flavanonols	-
pmn001629	C20H20O14	Digalloylglucose	Tannins	Tannin	-
Lmmp003903	C23H22O12	Kaempferol-3-O-(2''-acetyl)glucoside	Flavonoids	Flavonols	-
Lmhp206353	C23H24O12	Tricin-4'-O-glucoside	Flavonoids	Flavones	-
pmb0736	C23H24O12	Tricin-7-O-Glucoside	Flavonoids	Flavones	32769-01-0
pmb3042	C23H24O12	Tricin-5-O-Glucoside	Flavonoids	Flavones	32769-00-9
pmb2984	C23H24O12	Eriodictyol-7-O-(6''-acetyl)glucoside	Flavonoids	Flavanones	-
Hmgp002238	C23H24O12	Jaceosidin-7-O-Glucoside	Flavonoids	Flavones	25474-11-7
pmn001642	C23H20O13	Kaempferol-3-O-(2''-O-acetyl)glucuronide	Flavonoids	Flavonols	-
pmb3000	C24H24O12	Chrysoeriol-7-O-(6''-acetyl)glucoside	Flavonoids	Flavones	-
Zmsp004363	C23H22O13	Quercetin-3-O-(6''-acetyl)glucoside	Flavonoids	Flavonols	-
Hmln002199	C23H22O13	Quercetin-3-O-(6''-acetyl)galactoside	Flavonoids	Flavonols	-
pmp000013	C24H26O12	Eupatilin-7-O-glucoside	Flavonoids	Flavones	-
HJAP006	C23H24O13	Syringetin-7-O-glucoside	Flavonoids	Flavonols	-
Zmdp005767	C25H24O12	Formononetin-7-O-(6''-Malonyl)glucoside	Flavonoids	Isoflavones	-
pmp000585	C24H22O13	Apigenin-7-O-(6''-malonyl)glucoside	Flavonoids	Flavones	86546-87-4
pmn001644	C23H20O14	Quercetin-3-O-(2''-acetyl)glucuronide	Flavonoids	Flavonols	-
Li512111	C24H24O13	Isorhamnetin-3-O-(6''-acetylglucoside)	Flavonoids	Flavonols	-
pmb3041	C23H22O14	Tricin-7-O-saccharic acid	Flavonoids	Flavones	-
pmb0746	C27H26O11	Tricin-4'-O-guaiacylglycerol	Flavonoids	Flavones	-
Lmdp004892	C24H22O14	Kaempferol-3-O-(6''-malonyl)galactoside	Flavonoids	Flavonols	-
Lmmp003817	C24H22O14	Kaempferol-3-O-(6''-malonyl)glucoside	Flavonoids	Flavonols	-
pmp001110	C25H26O13	Apigenin-6-C-xyloside-8-C-arabinoside	Flavonoids	Flavonoid carbonoside	-
Lmtp002942	C25H26O13	Apigenin-6,8-di-C-arabinoside	Flavonoids	Flavonoid carbonoside	-
Lmtp002822	C25H26O13	Apigenin-6-C-arabinoside-8-C-xyloside	Flavonoids	Flavonoid carbonoside	-
HJN084	C24H24O14	Laricitrin-3-O-(6''-acetyl)glucoside	Flavonoids	Flavonols	-
pmb0686	C24H24O14	Eriodictyol-7-O-(6''-malonyl)glucoside	Flavonoids	Flavanones	-
pmb0608	C25H24O14	Chrysoeriol-7-O-(6''-malonyl)glucoside	Flavonoids	Flavones	-
pmp000589	C24H22O15	Quercetin-7-O-(6''-malonyl)glucoside	Flavonoids	Flavonols	-
HJAP064	C25H24O15	Isorhamnetin-3-O-(6''-malonylglucoside)	Flavonoids	Flavonols	-
Zmhp005139	C25H24O15	Tamarixetin-3-O-(6''-malonyl)glucoside	Flavonoids	Flavonols	-
mws1292	C26H28O14	Isoschaftoside	Flavonoids	Flavonoid carbonoside	52012-29-0
Lmnp102580	C26H28O14	Apigenin-6-C-(2''-xylosyl)glucoside	Flavonoids	Flavonoid carbonoside	-
Lmnp202580	C26H28O14	Apigenin-8-C-(2''-xylosyl)glucoside	Flavonoids	Flavonoid carbonoside	-
Lmtp002474	C26H28O14	Apigenin-6-C-(2''-glucosyl)arabinoside	Flavonoids	Flavonoid carbonoside	-
Lmmp003306	C25H26O15	Quercetin-3-O-xylosyl(1→2)arabinoside	Flavonoids	Flavonols	-
pmb0720	C26H26O15	Tricin-7-O-(6''-Malonyl)Glucoside	Flavonoids	Flavones	-
pmp000237	C26H26O15	Apigenin-6-C-(2''-glucuronyl)xyloside	Flavonoids	Flavonoid carbonoside	-
Zmxp005470	C26H26O15	Tricin-7-O-(6''-O-malonyl)glucoside	Flavonoids	Flavones	-
Lmmp006709	C30H26O12	Kaempferol-3-O-(4''-p-coumaroyl)rhamnoside	Flavonoids	Flavonols	-
Lmqp007185	C30H26O12	Kaempferol-3-O-(4''-O-p-Coumaroyl)rhamnoside	Flavonoids	Flavones	-
pmp001111	C27H30O14	Violanthin	Flavonoids	Flavonoid carbonoside	40581-17-7
pme2493	C27H30O14	Kaempferol-3,7-O-dirhamnoside (Kaempferitrin)	Flavonoids	Flavonols	482-38-2
Zmjp003179	C26H28O15	Orientin-2''-O-xyloside	Flavonoids	Flavonoid carbonoside	-
HJAP148	C26H28O15	Kaempferol-3-O-sambubioside	Flavonoids	Flavones	27661-51-4
pmp000238	C26H28O15	Luteolin-6-C-arabinoside-7-O-glucoside	Flavonoids	Flavonoid carbonoside	-
pmp000398	C27H32O14	Liquiritigenin-7,4'-O-diglucoside	Flavonoids	Flavanones	-
mws0046	C27H32O14	Naringenin-7-O-Neohesperidoside(Naringin)	Flavonoids	Flavanones	10236-47-2
P2928	C26H28O15	Quercetin-O-sambubioside	Flavonoids	Flavonols	-
Lmjp001367	C26H29O15+	Cyanidin-3-O-(2''-O-xylosyl)galactoside	Flavonoids	Anthocyanidins	-
pmp000239	C26H26O16	Luteolin-6-C-(5''-glucuronyl)xyloside	Flavonoids	Flavonoid carbonoside	-
mws1290	C30H26O13	Kaempferol-3-O-(6''-p-coumaroyl)glucoside (Tiliroside)	Flavonoids	Flavonols	20316-62-5
Lmyp004635	C30H26O13	Kaempferol-3-O-(6''-p-Coumaroyl)glucoside	Flavonoids	Flavones	68170-52-5
Lmyp004318	C30H26O13	Kaempferol-3-O-(6''-p-Coumaroyl)galactoside	Flavonoids	Flavonols	-
pmp001135	C30H26O13	Biondnoid I	Flavonoids	Flavonols	142750-32-1
Lmyp004407	C30H26O13	Kaempferol-3-O-(2''-p-Coumaroyl)galactoside	Flavonoids	Flavonols	-
mws1073	C27H30O15	Apigenin-6,8-di-C-glucoside	Flavonoids	Flavonoid carbonoside	23666-13-9
Zmcp003989	C27H30O15	Kaempferol-3-O-rhamnosyl(1→2)glucoside	Flavonoids	Flavones	-
Lmsn002815	C27H30O15	Kaempferol-3-O-rutinoside(Nicotiflorin)	Flavonoids	Flavonols	17650-84-9
Lmjp002867	C27H30O15	Kaempferol-3-O-neohesperidoside	Flavonoids	Flavonols	32602-81-6
pme1665	C27H30O15	IsoVitexin-7-O-glucoside(Saponarin)	Flavonoids	Flavonoid carbonoside	20310-89-8
Hmbp001825	C26H28O16	Quercetin-3-O-sambubioside	Flavonoids	Flavonols	83048-35-5
Lmtp004044	C26H28O16	Quercetin-3-O-apiosyl(1→2)galactoside	Flavonoids	Flavonols	-
Lmjp002596	C26H28O16	Quercetin-3-O-xylosyl(1→2)glucoside	Flavonoids	Flavonols	-
mws1519	C27H32O15	Eriodictyol-7-O-Rutinoside (Eriocitrin)	Flavonoids	Flavanones	13463-28-0
P2856	C26H29O16+	Delphidin-O-xyloside-O-glucoside	Flavonoids	Anthocyanidins	-
mws1661	C28H32O15	Diosmetin-7-O-rutinoside (Diosmin)	Flavonoids	Flavones	520-27-4
pmb3002	C28H32O15	Chrysoeriol-7-O-rutinoside	Flavonoids	Flavones	-
Lmtp003079	C28H33O15+	Peonidin-3-O-rutinoside	Flavonoids	Anthocyanidins	-
Lmyp004516	C30H26O14	Quercetin-3-O-(2''-p-Coumaroyl)galactoside	Flavonoids	Flavonols	-
Lmmp000897	C30H26O14	Gallocatechin-(4α→8)-gallocatechin	Flavonoids	Flavanols	-
Lmyp004052	C30H26O14	Quercetin-3-O-(6''-p-Coumaroyl)galactoside	Flavonoids	Flavonols	-
Lmdp004267	C30H26O14	Quercetin-3-O-(6''-p-Coumaroyl)glucoside	Flavonoids	Flavonols	-
mws0059	C27H30O16	Quercetin-3-O-rutinoside (Rutin)	Flavonoids	Flavonols	153-18-4
Lmmp003091	C27H30O16	Quercetin-3-O-(4''-O-glucosyl)rhamnoside	Flavonoids	Flavonols	59262-54-3
pmb0711	C27H30O16	Quercetin-7-O-Rutinoside	Flavonoids	Flavonols	147714-62-3
pmn001583	C27H30O16	Quercetin-3-O-robinobioside	Flavonoids	Flavonols	52525-35-6
Hmcp001598	C27H30O16	Isorhamnetin-3-O-(2''-O-xylosyl)glucoside	Flavonoids	Flavonols	-
Lmnp002494	C27H30O16	5,7,3',4'-Tetrahydroxy-6-methoxyflavone-8-C-[Xylosyl-(1-2)]-glucoside	Flavonoids	Flavonoid carbonoside	-
Zmhp002409	C27H30O16	IsoLuteolin-6,8-di-C-glucoside	Flavonoids	Flavonoid carbonoside	-
pme3256	C27H31O16+	Delphinidin-3-O-Rutinoside	Flavonoids	Anthocyanidins	15674-58-5
P2901	C27H30O16	Quercetin-3-O-(2''-O-glucosyl) glucoside	Flavonoids	Flavonols	-
Zmcp002924	C27H31O16+	Cyanidin-3-O-(2''-O-glucosyl)glucoside	Flavonoids	Anthocyanidins	38820-68-7
pmb0628	C27H32O16	Eriodictyol-8-C-glucoside-4'-O-glucoside	Flavonoids	Flavanones	-
pmp000241	C27H28O17	Luteolin-6-C-(2''-glucuronyl)glucoside	Flavonoids	Flavonoid carbonoside	-
HJAP120	C28H32O16	Rhamnetin-3-O-Rutinoside	Flavonoids	Flavonols	-
Lmhp003217	C28H32O16	2'-Hydoxy,5-methoxyGenistein-O-rhamnosyl-glucoside	Flavonoids	Isoflavones	-
MWSHY0064	C28H32O16	Isorhamnetin-3-O-neohespeidoside	Flavonoids	Flavonols	55033-90-4
MWSHY0135	C28H32O16	Isorhamnetin-3-O-rutinoside (Narcissin)	Flavonoids	Flavonols	604-80-8
Lmmp002463	C28H32O16	Sexangularetin-3-O-glucoside-7-O-rhamnoside	Flavonoids	Flavonols	-
Lmdn003665	C29H36O15	Farrerol-5,7-di-O-glucoside	Flavonoids	Flavanones	-
pmf0614	C28H33O16+	Peonidin-3,5-O-diglucoside	Flavonoids	Anthocyanidins	47851-83-2
pma2088	C27H30O17	Quercetin-3,4'-O-di-glucoside	Flavonoids	Flavonols	29125-80-2
Hmcp005575	C27H30O17	Quercetin-5,4'-di-O-glucoside	Flavonoids	Flavones	-
pmp000596	C27H30O17	Quercetin-3-O-(2''-O-galactosyl)glucoside	Flavonoids	Flavonols	56782-99-1
Zmhp002730	C27H30O17	6-Hydroxykaempferol 6,7-Diglucoside	Flavonoids	Flavonols	142674-16-6
Zmhp102730	C27H30O17	6-Hydroxykaempferol 3,6-Diglucoside	Flavonoids	Flavonols	-
pmp001310	C27H30O17	6-Hydroxykaempferol-3,6-O-Diglucoside	Flavonoids	Flavonols	-
Lmtp003677	C27H30O17	Quercetin-3-O-sophoroside (Baimaside)	Flavonoids	Flavonols	18609-17-1
pmb0645	C28H34O16	Hesperetin-6-C-glucoside-7-O-glucoside	Flavonoids	Flavonoid carbonoside	-
pmb0618	C28H34O16	Hesperetin-8-C-glucoside-3'-O-glucoside	Flavonoids	Flavonoid carbonoside	-
P2772	C30H27O15+	Delphinidin-di-O-glucoside	Flavonoids	Anthocyanidins	-
Lmmp002560	C27H28O18	Quercetin-3-O-(2''-O-glucosyl)glucuronide	Flavonoids	Flavonols	-
Hmcp001578	C28H32O17	Isorhamnetin-3,7-O-diglucoside	Flavonoids	Flavonols	6758-51-6
Lmsp003252	C28H32O17	Isorhamnetin-3-O-sophoroside	Flavonoids	Flavonols	-
pmf0615	C28H33O17+	Petunidin-3,5-di-O-glucoside	Flavonoids	Anthocyanidins	25846-73-5
Hmln001836	C29H32O17	Kaempferol-3-O-(6''-Acetyl)glucosyl-(1→3)-Galactoside	Flavonoids	Flavonols	-
Lmsp004749	C29H34O17	Syringetin-3-O-rutinoside	Flavonoids	Flavonols	-
Lmgp004539	C29H34O17	5,7,4'-Trihydroxy-6,8-dimethoxyisoflavone-7-O-galactoside-glucoside	Flavonoids	Isoflavones	-
Zmxp004503	C29H34O17	Tricin-5,7-O-diglucoside	Flavonoids	Flavones	-
Hmln001682	C29H32O18	Quercetin-3-O-(6''-acetyl)glucosyl-(1→3)-Galactoside	Flavonoids	Flavonols	-
Lmmp003266	C29H30O19	Quercetin-3-O-(2''-malonyl)glucoside-7-O-arabinoside	Flavonoids	Flavonols	-
Hmcp001629	C30H32O19	Kaempferol-3-O-(6''-Malonyl)glucoside-7-O-Glucoside	Flavonoids	Flavonols	-
Hmcp001947	C31H34O19	Isorhamnetin-3-O-(6''-malonylglucoside)-7-O-rhamnoside	Flavonoids	Flavonols	-
P2921	C30H33O20	Delphidin-O-malonyl-di-O-glucoside	Flavonoids	Anthocyanidins	-
Lmmp002995	C30H32O20	Quercetin-7-O-(2''-malonyl)glucosyl-5-O-glucoside	Flavonoids	Flavonols	-
Hmcp001658	C31H34O20	Isorhamnetin-3-O-(6''-malonylglucoside)-7-O-glucoside	Flavonoids	Flavonols	-
Xmyp004678	C32H38O19	Kaempferol-3-O-(2-O-Xylosyl-6-O-Rhamnosyl)Glucoside	Flavonoids	Flavones	-
Zmhp003322	C36H36O17	IsoVitexin-2''-O-(6'''-p-coumaroyl)glucoside	Flavonoids	Flavonoid carbonoside	-
pmb2991	C33H40O19	Apigenin-7-O-glucoside-4'-O-rutinoside	Flavonoids	Flavones	-
mws1035	C33H40O19	Kaempferol-3-O-robinoside-7-O-rhamnoside (Robinin)	Flavonoids	Flavonols	301-19-9
Hmcp001618	C32H38O20	Quercetin-3-O-(2''-O-Xylosyl)rutinoside	Flavonoids	Flavonols	129235-39-8
Hmmn002588	C32H38O20	Eriodictyol-7-O-(2''-O-rhamnosyl)xyloside-4'-O-glucuronide	Flavonoids	Flavanones	-
pmp001105	C33H40O20	Kaempferol-3-O-neohesperidoside-7-O-glucoside	Flavonoids	Flavonols	-
Lmpp003268	C33H40O20	Kaempferol-3-O-rutinoside-7-O-glucoside	Flavonoids	Flavonols	-
pmb0639	C33H40O20	Apigenin-8-C-glucoside-7-O-Sophoroside	Flavonoids	Flavonoid carbonoside	-
Lmsp003161	C33H40O20	Kaempferol-3-O-sophoroside-7-O-rhamnoside	Flavonoids	Flavonols	-
Lnrp102163	C33H40O20	Quercetin-3-O-rutinoside-7-O-rhamnoside	Flavonoids	Flavonols	-
Hmcp001329	C32H38O21	Quercetin-3-O-xylosyl(1→2)glucosyl(1→2)glucoside	Flavonoids	Flavonols	-
Lmyp003588	C35H28O20	Quercetin-3-O-(2'',6''-digalloyl)-glucoside	Flavonoids	Flavonols	-
pmb0672	C37H38O18	Apigenin-6-C-glucoside-7-O-(6''-feruloyl)glucoside	Flavonoids	Flavonoid carbonoside	-
Lmyp005280	C37H38O18	Isorhamnetin-3-O-[2'''-O-(6''-p-coumaryl)glucosyl]rhamnoside	Flavonoids	Flavonols	-
pmb0592	C34H42O20	Chrysoeriol-7-O-rutinoside-5-O-glucoside	Flavonoids	Flavones	-
Lmpp003387	C37H39O18+	Peonidin-3-O-(6''-O-p-Coumaroylglucoside)-5-O-Glucoside	Flavonoids	Anthocyanidins	-
Lmdp004336	C36H36O19	Kaempferol-3-O-(6'''-Caffeoyl)glucosyl-(1→2)-Galactoside	Flavonoids	Flavonols	-
Lmqp002170	C33H40O21	Kaempferol-3-O-sophorotrioside	Flavonoids	Flavonols	80714-53-0
Zmhp002640	C33H40O21	6-Hydroxykaempferol 3-Rutinoside-6-glucoside	Flavonoids	Flavonols	-
Hmcp001509	C33H40O21	Isorhamnetin-3-O-(2''-O-xylosyl)glucoside-7-O-glucoside	Flavonoids	Flavonols	-
pmp001314	C33H40O21	6-Hydroxykaempferol-3-O-rutin-6-O-glucoside	Flavonoids	Flavonols	-
Lmmp002334	C33H40O21	Quercetin-3-O-rutinoside-7-O-glucoside	Flavonoids	Flavonols	-
Lmwp003888	C33H40O21	Kaempferol-3-O-sophoroside-7-O-glucoside	Flavonoids	Flavonols	-
Lmmp002755	C33H40O21	Quercetin-7-O-rutinoside-4'-O-glucoside	Flavonoids	Flavonols	-
Lmsp002982	C33H40O21	Quercetin-3-O-sophoroside-7-O-rhamnoside	Flavonoids	Flavonols	-
Zmcp002986	C33H41O21+	Cyanidin-3-O-sophoroside-5-O-glucoside	Flavonoids	Anthocyanidins	47888-56-2
Zmqp002952	C33H41O21+	Delphinidin-3-O-rutinoside-7-O-glucoside	Flavonoids	Anthocyanidins	-
Lmqp001551	C33H41O21	Cyanidin-3-O-sophorotrioside	Flavonoids	Anthocyanidins	88110-66-1
Lmdp004668	C37H38O19	Kaempferol-3-O-(6''-Feruloyl)glucosyl-(1→4)-galactoside	Flavonoids	Flavonols	-
pmb0662	C37H38O19	Luteolin-6-C-glucoside-7-O-(6''-feruloyl)glucoside	Flavonoids	Flavonoid carbonoside	-
Hmcp001589	C34H42O21	Isorhamnetin-3-O-rutinoside-4'-O-glucoside	Flavonoids	Flavonols	111393-97-6
Lmsp003790	C34H42O21	Isorhamnetin-3-O-sophoroside-7-O-rhamnoside	Flavonoids	Flavonols	41328-75-0
Lmdp004160	C36H36O20	Quercetin-3-O-(2'''-Caffeoyl)sophoroside	Flavonoids	Flavonols	-
Hmcp004055	C33H40O22	Quercetin-5,7,4'-tri-O-glucoside	Flavonoids	Flavones	-
Zmhp001956	C33H40O22	6-Hydroxykaempferol 3,6,7-triglucoside	Flavonoids	Flavonols	-
Zmcp002839	C33H41O22+	Delphinidin-3,5,3'-Tri-O-glucoside	Flavonoids	Anthocyanidins	-
pmb0666	C38H40O19	Apigenin-6-C-glucoside-7-O-(6''-sinapoyl)glucoside	Flavonoids	Flavonoid carbonoside	-
pmp001313	C33H38O23	6-Hydroxykaempferol-3,6-O-Diglucoside-7-O-Glucuronic Acid	Flavonoids	Flavonols	-
Lmdp004574	C37H38O20	Quercetin-3-O-(2'''-Feruloyl)sophoroside	Flavonoids	Flavonols	-
Hmcp001489	C34H42O22	Isorhamnetin-3-O-(2''-O-glucosyl)galactoside-7-O-glucoside	Flavonoids	Flavonols	-
Lmdp004426	C38H40O21	Quercetin-3-O-[2''-O-(6'''-sinapoyl)glucosyl]glucoside	Flavonoids	Flavonols	-
Lmmp004151	C38H36O22	Luteolin-7-O-glucuronide-(2→1)-(2''-Sinapoyl)glucuronide	Flavonoids	Flavones	-
Lmqp002349	C36H42O24	Kaempferol-3-O-(6''''-malonyl)sophorotrioside	Flavonoids	Flavonols	-
Lmdp004967	C40H40O22	Kaempferol-3-O-(2''-feruloyl)glucosyl-(1→2)-(6''-malonyl)glucoside	Flavonoids	Flavonols	-
Lmdp004221	C39H38O23	Quercetin-3-O-(2''-Caffeoyl)glucoside-(1→2)-(6''-Malonyl)glucoside	Flavonoids	Flavonols	-
Lmqp001828	C36H43O25+	Delphinidin-3-O-(2'''-O-malonyl)sophoroside-5-O-glucoside	Flavonoids	Anthocyanidins	-
P2860	C36H42O25	Quercetin-O-malonyl-tri-O-glucoside	Flavonoids	Flavonols	-
Hmmp002266	C39H50O23	Apigenin-7-O-rutinoside-4'-O-rutinoside	Flavonoids	Flavones	-
Lmdp004638	C40H40O23	Quercetin-3-O-(6''-feruloyl)glucoside-7-O-(6''-malonyl)glucoside	Flavonoids	Flavonols	-
Hmmp002073	C39H50O24	Apigenin-7-O-rutinoside-4'-O-Sophoroside	Flavonoids	Flavones	-
Hmmp002169	C39H50O24	Luteolin-5,7-di-O-rutinoside	Flavonoids	Flavones	-
Lmwp005248	C42H46O22	Kaempferol-3-O-(6'''-p-Coumaroyl)glucosyl-(1→2)-Glucoside-7-O-Rhamnoside	Flavonoids	Flavonols	-
Hmcp001529	C38H48O26	Quercetin-3-O-sophorotrioside-7-O-arabinoside	Flavonoids	Flavonols	-
Lmwp004293	C42H46O24	Quercetin-3-O-(2'''-p-coumaroyl)sophoroside-7-O-glucoside	Flavonoids	Flavonols	-
Zmcp002727	C42H46O24	kaempferol-3-caffcoyldiglucoside-7-glucoside	Flavonoids	Flavonols	-
Lmdp004461	C43H48O24	Quercetin-3-O-(6''-feruloyl)glucoside-7-O-rutinoside	Flavonoids	Flavonols	-
Zmmp003155	C43H49O24+	Petunidin-3-O-(6''-O-caffeoyl)rutinoside-5-O-glucoside	Flavonoids	Anthocyanidins	-
Hmap001789	C39H50O27	Quercetin-3-O-gentiotetroside	Flavonoids	Flavonols	-
