# Supplementary material for: Transcriptome and metabolome analysis reveals the effect of flavonoids on flower color variation in Dendrobium nobile Lindl
Source: Front Plant Sci. 2023 Aug 23;14:1220507. doi: 10.3389/fpls.2023.1220507 (PMC10481954; doi:10.3389/fpls.2023.1220507)
Supplement: Supplementary file 1 [file DataSheet_1.zip › Additional files - tables/ST 3.xlsx]

## Sheet: Sheet1
Index	Compounds	cpd_ID	kegg_map
pmp000344	3',4',7-Trihydroxyflavone	--	--
Lmmp005125	Pinostrobin Chalcone	--	--
MWSHY0049	Hesperetin	C01709	ko00941
Cmsp004086	Dihydrokaempferide	--	--
mws0042	Epigallocatechin	C12136	ko00941,ko01110
Lmdp003808	Azaleatin (5-O-Methylquercetin)	C10022	--
mws0032	Myricetin	C10107	ko00941,ko00944,ko01110
mws0744	Dihydromyricetin (Ampelopsin)	C02906	ko00941,ko01110
Lmyp005932	Apigenin-6-C-fucoside	--	--
Lmyp005841	Chrysin-7-O-glucoside	--	--
Hmgp003664	Apigenin-6-C-rhamnoside	--	--
pmn001637	Kaempferol-3-O-arabinoside (Juglanin)	--	--
MWSslk181	Isoliquiritin	C16978	--
pmp000413	Genistein-8-C-glucoside	C10420	--
pmb0744	Tricin-4'-O-Benzoic Acid	--	--
HJN090	Butin-7-O-glucoside	--	--
HJN087	Naringenin-4'-O-glucoside	--	--
mws1179	Naringenin-7-O-glucoside (Prunin)	C09099	ko00941
pmp000550	Calycosin-7-O-glucoside	--	--
MWSHY0136	Kaempferol-3-O-glucoside (Astragalin)	C12249	ko00944,ko01110
mws0089	Kaempferol-7-O-glucoside	--	--
mws0913	Kaempferol-3-O-galactoside (Trifolin)	C12626	ko00944
mws0045	Quercetin-3-O-rhamnoside(Quercitrin)	C01750	ko00944
MWSHY0104	Luteolin-7-O-glucoside (Cynaroside)	C03951	ko00944
MWSHY0165	Isosakuranin	--	--
pmf0027	Cyanidin-3-O-galactoside	C08647	--
MWS20145	eriodictyol 7-O-β-D-glucopyranoside	--	--
HJAP011	Chrysoeriol-8-C-glucoside (Scoparin)*	--	--
Lmpn006208	8-Methoxykaempferol-7-O-rhamnoside	--	--
pmp000120	Diosmetin-6-C-glucoside	--	--
Hmcp002207	Isorhamnetin-7-O-glucoside (Brassicin)	--	--
Smpp001442	Delphinidin-3-O-glucuronide	--	--
HJAP006	Syringetin-7-O-glucoside	--	--
pmp001110	Apigenin-6-C-xyloside-8-C-arabinoside	--	--
Lmtp002942	Apigenin-6,8-di-C-arabinoside	--	--
Lmtp002822	Apigenin-6-C-arabinoside-8-C-xyloside	--	--
pmb0686	Eriodictyol-7-O-(6''-malonyl)glucoside	--	--
pmp000589	Quercetin-7-O-(6''-malonyl)glucoside	--	--
mws1292	Isoschaftoside	--	--
Lmnp202580	Apigenin-8-C-(2''-xylosyl)glucoside	--	--
Lmtp002474	Apigenin-6-C-(2''-glucosyl)arabinoside	--	--
Lmmp003306	Quercetin-3-O-xylosyl(1→2)arabinoside	--	--
pmb0720	Tricin-7-O-(6''-Malonyl)Glucoside	--	--
pmp000237	Apigenin-6-C-(2''-glucuronyl)xyloside	--	--
Zmxp005470	Tricin-7-O-(6''-O-malonyl)glucoside	--	--
Lmmp006709	Kaempferol-3-O-(4''-p-coumaroyl)rhamnoside	--	--
Lmqp007185	Kaempferol-3-O-(4''-O-p-Coumaroyl)rhamnoside	--	--
pmp001111	Violanthin	C10196	--
Zmjp003179	Orientin-2''-O-xyloside	--	--
HJAP148	Kaempferol-3-O-sambubioside	--	--
pmp000238	Luteolin-6-C-arabinoside-7-O-glucoside	--	--
pmp000398	Liquiritigenin-7,4'-O-diglucoside	--	--
P2928	Quercetin-O-sambubioside	--	--
Lmjp001367	Cyanidin-3-O-(2''-O-xylosyl)galactoside	--	--
mws1290	Kaempferol-3-O-(6''-p-coumaroyl)glucoside (Tiliroside)	C17140	--
Lmyp004635	Kaempferol-3-O-(6''-p-Coumaroyl)glucoside	--	--
Lmyp004318	Kaempferol-3-O-(6''-p-Coumaroyl)galactoside	--	--
pmp001135	Biondnoid I	--	--
Lmyp004407	Kaempferol-3-O-(2''-p-Coumaroyl)galactoside	--	--
Zmcp003989	Kaempferol-3-O-rhamnosyl(1→2)glucoside	--	--
Lmsn002815	Kaempferol-3-O-rutinoside(Nicotiflorin)	C21833	ko00944,ko01110
Lmjp002867	Kaempferol-3-O-neohesperidoside	--	--
mws1519	Eriodictyol-7-O-Rutinoside (Eriocitrin)	C09732	--
Lmyp004516	Quercetin-3-O-(2''-p-Coumaroyl)galactoside	--	--
Lmmp000897	Gallocatechin-(4α→8)-gallocatechin	--	--
Zmhp002409	IsoLuteolin-6,8-di-C-glucoside	--	--
pme3256	Delphinidin-3-O-Rutinoside	C16315	ko00942
P2901	Quercetin-3-O-(2''-O-glucosyl) glucoside	--	--
Zmcp002924	Cyanidin-3-O-(2''-O-glucosyl)glucoside	C16306	ko00942
pmb0628	Eriodictyol-8-C-glucoside-4'-O-glucoside	--	--
pmp000241	Luteolin-6-C-(2''-glucuronyl)glucoside	--	--
HJAP120	Rhamnetin-3-O-Rutinoside	--	--
Lmhp003217	2'-Hydoxy,5-methoxyGenistein-O-rhamnosyl-glucoside	--	--
MWSHY0064	Isorhamnetin-3-O-neohespeidoside	--	--
MWSHY0135	Isorhamnetin-3-O-rutinoside (Narcissin)	--	--
Lmmp002463	Sexangularetin-3-O-glucoside-7-O-rhamnoside	--	--
pmf0614	Peonidin-3,5-O-diglucoside	--	--
Lmsp003252	Isorhamnetin-3-O-sophoroside	--	--
Lmgp004539	5,7,4'-Trihydroxy-6,8-dimethoxyisoflavone-7-O-galactoside-glucoside	--	--
Zmxp004503	Tricin-5,7-O-diglucoside	--	--
Hmln001682	Quercetin-3-O-(6''-acetyl)glucosyl-(1→3)-Galactoside	--	--
Lmmp003266	Quercetin-3-O-(2''-malonyl)glucoside-7-O-arabinoside	--	--
Hmcp001947	Isorhamnetin-3-O-(6''-malonylglucoside)-7-O-rhamnoside	--	--
Lmmp002995	Quercetin-7-O-(2''-malonyl)glucosyl-5-O-glucoside	--	--
Hmcp001658	Isorhamnetin-3-O-(6''-malonylglucoside)-7-O-glucoside	--	--
Xmyp004678	Kaempferol-3-O-(2-O-Xylosyl-6-O-Rhamnosyl)Glucoside	--	--
pmb2991	Apigenin-7-O-glucoside-4'-O-rutinoside	--	--
mws1035	Kaempferol-3-O-robinoside-7-O-rhamnoside (Robinin)	C10178	--
Hmcp001618	Quercetin-3-O-(2''-O-Xylosyl)rutinoside	C10175	ko00944
pmp001105	Kaempferol-3-O-neohesperidoside-7-O-glucoside	--	--
Lmpp003268	Kaempferol-3-O-rutinoside-7-O-glucoside	--	--
pmb0639	Apigenin-8-C-glucoside-7-O-Sophoroside	--	--
Lmsp003161	Kaempferol-3-O-sophoroside-7-O-rhamnoside	--	--
Lnrp102163	Quercetin-3-O-rutinoside-7-O-rhamnoside	--	--
Hmcp001329	Quercetin-3-O-xylosyl(1→2)glucosyl(1→2)glucoside	--	--
Lmyp003588	Quercetin-3-O-(2'',6''-digalloyl)-glucoside	--	--
pmb0672	Apigenin-6-C-glucoside-7-O-(6''-feruloyl)glucoside	--	--
Lmyp005280	Isorhamnetin-3-O-[2'''-O-(6''-p-coumaryl)glucosyl]rhamnoside	--	--
pmb0592	Chrysoeriol-7-O-rutinoside-5-O-glucoside	--	--
Lmpp003387	Peonidin-3-O-(6''-O-p-Coumaroylglucoside)-5-O-Glucoside	--	--
Lmdp004336	Kaempferol-3-O-(6'''-Caffeoyl)glucosyl-(1→2)-Galactoside	--	--
Lmqp002170	Kaempferol-3-O-sophorotrioside	C12635	ko00944
Zmhp002640	6-Hydroxykaempferol 3-Rutinoside-6-glucoside	--	--
pmp001314	6-Hydroxykaempferol-3-O-rutin-6-O-glucoside	--	--
Lmmp002334	Quercetin-3-O-rutinoside-7-O-glucoside	--	--
Lmwp003888	Kaempferol-3-O-sophoroside-7-O-glucoside	--	--
Lmmp002755	Quercetin-7-O-rutinoside-4'-O-glucoside	--	--
Lmsp002982	Quercetin-3-O-sophoroside-7-O-rhamnoside	--	--
Zmcp002986	Cyanidin-3-O-sophoroside-5-O-glucoside	--	--
Zmqp002952	Delphinidin-3-O-rutinoside-7-O-glucoside	--	--
Lmqp001551	Cyanidin-3-O-sophorotrioside	--	--
Lmdp004668	Kaempferol-3-O-(6''-Feruloyl)glucosyl-(1→4)-galactoside	--	--
pmb0662	Luteolin-6-C-glucoside-7-O-(6''-feruloyl)glucoside	--	--
Hmcp001589	Isorhamnetin-3-O-rutinoside-4'-O-glucoside	--	--
Lmsp003790	Isorhamnetin-3-O-sophoroside-7-O-rhamnoside	--	--
Lmdp004160	Quercetin-3-O-(2'''-Caffeoyl)sophoroside	--	--
Hmcp004055	Quercetin-5,7,4'-tri-O-glucoside	--	--
Hmcp001489	Isorhamnetin-3-O-(2''-O-glucosyl)galactoside-7-O-glucoside	--	--
Lmmp004151	Luteolin-7-O-glucuronide-(2→1)-(2''-Sinapoyl)glucuronide	--	--
Lmqp002349	Kaempferol-3-O-(6''''-malonyl)sophorotrioside	--	--
Lmdp004221	Quercetin-3-O-(2''-Caffeoyl)glucoside-(1→2)-(6''-Malonyl)glucoside	--	--
Lmqp001828	Delphinidin-3-O-(2'''-O-malonyl)sophoroside-5-O-glucoside	--	--
P2860	Quercetin-O-malonyl-tri-O-glucoside	--	--
Hmmp002266	Apigenin-7-O-rutinoside-4'-O-rutinoside	--	--
Lmdp004638	Quercetin-3-O-(6''-feruloyl)glucoside-7-O-(6''-malonyl)glucoside	--	--
Lmwp005248	Kaempferol-3-O-(6'''-p-Coumaroyl)glucosyl-(1→2)-Glucoside-7-O-Rhamnoside	--	--
Lmwp004293	Quercetin-3-O-(2'''-p-coumaroyl)sophoroside-7-O-glucoside	--	--
Zmcp002727	kaempferol-3-caffcoyldiglucoside-7-glucoside	--	--
Zmmp003155	Petunidin-3-O-(6''-O-caffeoyl)rutinoside-5-O-glucoside	--	--
