# Supplementary material for: Transcriptome and metabolome analysis reveals the effect of flavonoids on flower color variation in Dendrobium nobile Lindl
Source: Front Plant Sci. 2023 Aug 23;14:1220507. doi: 10.3389/fpls.2023.1220507 (PMC10481954; doi:10.3389/fpls.2023.1220507)
Supplement: Supplementary file 1 [file DataSheet_1.zip › Additional files - tables/ST 4.xlsx]

## Sheet: Sheet1
ID	chr	start	end	strand	gene_name	gene_description	KEGG	KEGG pathway	NR	Swissprot	Tremble	KOG	GO	Pfam	TF-Family	TF-Category	TF-Classification
DDH38_pgp001	NC_037361.1	96	1157	-	psbA	--	K02703 photosystem II P680 reaction center D1 protein [EC:1.10.3.9] | (RefSeq) psbA, DDH38_pgp001; photosystem II protein D1 (A)	ko00195: Photosynthesis; ko01100: Metabolic pathways	photosystem II protein D1 [Phalaenopsis aphrodite subsp. formosana]	PSBA_PHAAO RecName: Full=Photosystem II protein D1 {ECO:0000255|HAMAP-Rule:MF_01379}; Short=PSII D1 protein {ECO:0000255|HAMAP-Rule:MF_01379}; EC=1.10.3.9 {ECO:0000255|HAMAP-Rule:MF_01379}; AltName: Full=Photosystem II Q(B) protein {ECO:0000255|HAMAP-Rule:MF_01379}; Flags: Precursor;	A0A2Z5WN14_9ASPA RecName: Full=Photosystem II protein D1 {ECO:0000256|HAMAP-Rule:MF_01379, ECO:0000256|RuleBase:RU004332}; Short=PSII D1 protein {ECO:0000256|HAMAP-Rule:MF_01379}; EC=1.10.3.9 {ECO:0000256|HAMAP-Rule:MF_01379}; AltName: Full=Photosystem II Q(B) protein {ECO:0000256|HAMAP-Rule:MF_01379};	AtCh003	--	PF00124.19:Photosynthetic reaction centre protein	--	--	--
DDH38_pgp002	NC_037361.1	1715	3250	-	matK	--	K20000 maturase K | (RefSeq) matK, PhdaC_p002; maturase K (A)	--	maturase K (chloroplast) [Dendrobium catenatum]	MATK_ARPGI RecName: Full=Maturase K {ECO:0000255|HAMAP-Rule:MF_01390}; AltName: Full=Intron maturase {ECO:0000255|HAMAP-Rule:MF_01390}; Flags: Fragment;	A0A2Z5WM89_9ASPA RecName: Full=Maturase K {ECO:0000256|HAMAP-Rule:MF_01390}; AltName: Full=Intron maturase {ECO:0000256|HAMAP-Rule:MF_01390};	AtCh004	GO:0009507,chloroplast; GO:0003723,RNA binding; GO:0006397,mRNA processing; GO:0008033,tRNA processing; GO:0003674,molecular_function; GO:0003676,nucleic acid binding; GO:0005488,binding; GO:0097159,organic cyclic compound binding; GO:1901363,heterocyclic compound binding; GO:0006139,nucleobase-containing compound metabolic process; GO:0006396,RNA processing; GO:0006725,cellular aromatic compound…	PF01824.18:MatK/TrnK amino terminal region	--	--	--
DDH38_pgp007	NC_037361.1	142471	149340	-	ycf2	--	K03936 NADH dehydrogenase (ubiquinone) Fe-S protein 3 [EC:7.1.1.2] | (RefSeq) nad9, EI154_mgp22; NADH dehydrogenase subunit 9 (A)	ko00190: Oxidative phosphorylation; ko01100: Metabolic pathways	Ycf2 (chloroplast) [Dendrobium catenatum]	YCF2_PHAAO RecName: Full=Protein Ycf2 {ECO:0000255|HAMAP-Rule:MF_01330};	A0A2Z5WMG4_9ASPA RecName: Full=Protein Ycf2 {ECO:0000256|HAMAP-Rule:MF_01330};	AtCh065	GO:0009570,chloroplast stroma; GO:0005524,ATP binding; GO:0016887,ATPase activity; GO:0000166,nucleotide binding; GO:0003674,molecular_function; GO:0005488,binding; GO:0017076,purine nucleotide binding; GO:0030554,adenyl nucleotide binding; GO:0032553,ribonucleotide binding; GO:0032555,purine ribonucleotide binding; GO:0032559,adenyl ribonucleotide binding; GO:0035639,purine ribonucleoside tripho…	PF05695.12:Plant protein of unknown function (DUF825)	--	--	--
DDH38_pgp009	NC_037361.1	138602	140833	+	ndhB	--	K05573 NAD(P)H-quinone oxidoreductase subunit 2 [EC:7.1.1.2] | (RefSeq) ndhB, DDH38_pgp024; NADH dehydrogenase subunit 2 (A)	ko00190: Oxidative phosphorylation; ko01100: Metabolic pathways	NADH dehydrogenase subunit 2 (chloroplast) [Dendrobium catenatum]	NU2C_COECR RecName: Full=NAD(P)H-quinone oxidoreductase subunit 2, chloroplastic {ECO:0000255|HAMAP-Rule:MF_00445}; EC=7.1.1.- {ECO:0000255|HAMAP-Rule:MF_00445}; AltName: Full=NAD(P)H dehydrogenase, subunit 2 {ECO:0000255|HAMAP-Rule:MF_00445}; AltName: Full=NADH-plastoquinone oxidoreductase subunit 2 {ECO:0000255|HAMAP-Rule:MF_00445};	A0A2Z5WN52_9ASPA RecName: Full=NAD(P)H-quinone oxidoreductase subunit 2, chloroplastic {ECO:0000256|HAMAP-Rule:MF_00445}; EC=7.1.1.- {ECO:0000256|HAMAP-Rule:MF_00445}; AltName: Full=NAD(P)H dehydrogenase, subunit 2 {ECO:0000256|HAMAP-Rule:MF_00445}; AltName: Full=NADH-plastoquinone oxidoreductase subunit 2 {ECO:0000256|HAMAP-Rule:MF_00445};	AtCh067	GO:0009535,chloroplast thylakoid membrane; GO:0016021,integral component of membrane; GO:0008137,NADH dehydrogenase (ubiquinone) activity; GO:0048038,quinone binding; GO:0042773,ATP synthesis coupled electron transport; GO:0019684,photosynthesis, light reaction; GO:0003674,molecular_function; GO:0003824,catalytic activity; GO:0003954,NADH dehydrogenase activity; GO:0003955,NAD(P)H dehydrogenase (…	PF00361.20:Proton-conducting membrane transporter	--	--	--
DDH38_pgp010	NC_037361.1	137811	138278	+	rps7	--	K02992 small subunit ribosomal protein S7 | (RefSeq) rps7, DDH38_pgp023; ribosomal protein S7 (A)	ko03010: Ribosome	ribosomal protein S7 (chloroplast) [Oncidium hybrid cultivar]	RR7_BUXMI RecName: Full=30S ribosomal protein S7, chloroplastic;	A0A343WS42_9ASPA RecName: Full=Ribosomal protein S7 {ECO:0000256|RuleBase:RU003620};	AtCh068	GO:0009507,chloroplast; GO:0015935,small ribosomal subunit; GO:0019843,rRNA binding; GO:0003735,structural constituent of ribosome; GO:0006412,translation; GO:0003674,molecular_function; GO:0003676,nucleic acid binding; GO:0003723,RNA binding; GO:0005488,binding; GO:0097159,organic cyclic compound binding; GO:1901363,heterocyclic compound binding; GO:0005198,structural molecule activity; GO:00065…	PF00177.21:Ribosomal protein S7p/S5e	--	--	--
DDH38_pgp011	NC_037361.1	120690	126209	-	ycf1	--	--	--	Ycf1 (chloroplast) [Dendrobium catenatum]	TI214_BUXMI RecName: Full=Protein TIC 214 {ECO:0000250|UniProtKB:P56785}; AltName: Full=Translocon at the inner envelope membrane of chloroplasts 214 {ECO:0000250|UniProtKB:P56785}; Short=AtTIC214 {ECO:0000250|UniProtKB:P56785};	A0A343A045_9ASPA RecName: Full=Protein TIC 214 {ECO:0000256|RuleBase:RU364085}; AltName: Full=Translocon at the inner envelope membrane of chloroplasts 214 {ECO:0000256|RuleBase:RU364085};	AtCh081	GO:0009706,chloroplast inner membrane; GO:0016021,integral component of membrane; GO:0015031,protein transport; GO:0006810,transport; GO:0006811,ion transport; GO:0006820,anion transport; GO:0008104,protein localization; GO:0008150,biological_process; GO:0015833,peptide transport; GO:0033036,macromolecule localization; GO:0042886,amide transport; GO:0045184,establishment of protein localization; …	PF05758.12:Ycf1	--	--	--
DDH38_pgp012	NC_037361.1	120039	120311	-	rps15	--	K02956 small subunit ribosomal protein S15 | (RefSeq) rps15, DDH38_pgp012; ribosomal protein S15 (A)	ko03010: Ribosome	ribosomal protein S15 (chloroplast) [Dendrobium catenatum]	RR15_PHAAO RecName: Full=30S ribosomal protein S15, chloroplastic;	A0A1Y1CUZ1_DENMN RecName: Full=30S ribosomal protein S15 {ECO:0000256|RuleBase:RU003920};	AtCh080	GO:0009507,chloroplast; GO:0005840,ribosome; GO:0003735,structural constituent of ribosome; GO:0006412,translation; GO:0003674,molecular_function; GO:0005198,structural molecule activity; GO:0006518,peptide metabolic process; GO:0006807,nitrogen compound metabolic process; GO:0008150,biological_process; GO:0008152,metabolic process; GO:0009058,biosynthetic process; GO:0009059,macromolecule biosyn…	PF00312.22:Ribosomal protein S15	--	--	--
DDH38_pgp017	NC_037361.1	116559	116804	-	psaC	--	K02691 photosystem I subunit VII | (RefSeq) psaC, PhdaC_p076; photosystem I iron-sulfur center subunit VII (A)	ko00195: Photosynthesis; ko01100: Metabolic pathways	photosystem I subunit VII (chloroplast) [Scadoxus cinnabarinus]	PSAC_PHAAO RecName: Full=Photosystem I iron-sulfur center {ECO:0000255|HAMAP-Rule:MF_01303}; EC=1.97.1.12 {ECO:0000255|HAMAP-Rule:MF_01303}; AltName: Full=9 kDa polypeptide {ECO:0000255|HAMAP-Rule:MF_01303}; AltName: Full=PSI-C {ECO:0000255|HAMAP-Rule:MF_01303}; AltName: Full=Photosystem I subunit VII {ECO:0000255|HAMAP-Rule:MF_01303}; AltName: Full=PsaC {ECO:0000255|HAMAP-Rule:MF_01303};	A0A2Z5WMD9_9ASPA RecName: Full=Photosystem I iron-sulfur center {ECO:0000256|HAMAP-Rule:MF_01303}; EC=1.97.1.12 {ECO:0000256|HAMAP-Rule:MF_01303}; AltName: Full=9 kDa polypeptide {ECO:0000256|HAMAP-Rule:MF_01303}; AltName: Full=PSI-C {ECO:0000256|HAMAP-Rule:MF_01303}; AltName: Full=Photosystem I subunit VII {ECO:0000256|HAMAP-Rule:MF_01303}; AltName: Full=PsaC {ECO:0000256|HAMAP-Rule:MF_01303};	AtCh074	GO:0009535,chloroplast thylakoid membrane; GO:0009522,photosystem I; GO:0051539,4 iron, 4 sulfur cluster binding; GO:0009055,electron transfer activity; GO:0046872,metal ion binding; GO:0009773,photosynthetic electron transport in photosystem I; GO:0003674,molecular_function; GO:0005488,binding; GO:0051536,iron-sulfur cluster binding; GO:0051540,metal cluster binding; GO:0003824,catalytic activit…	PF00037.27:4Fe-4S binding domain	--	--	--
DDH38_pgp019	NC_037361.1	114133	115098	+	ccsA	--	--	--	cytochrome c biogenesis protein (chloroplast) [Dendrobium catenatum]	CCSA_PHAAO RecName: Full=Cytochrome c biogenesis protein CcsA {ECO:0000255|HAMAP-Rule:MF_01391};	A0A2Z5WMC7_9ASPA RecName: Full=Cytochrome c biogenesis protein CcsA {ECO:0000256|HAMAP-Rule:MF_01391};	AtCh072	GO:0009535,chloroplast thylakoid membrane; GO:0016021,integral component of membrane; GO:0020037,heme binding; GO:0017004,cytochrome complex assembly; GO:0003674,molecular_function; GO:0005488,binding; GO:0046906,tetrapyrrole binding; GO:0097159,organic cyclic compound binding; GO:1901363,heterocyclic compound binding; GO:0008150,biological_process; GO:0009987,cellular process; GO:0016043,cellula…	PF01578.20:Cytochrome C assembly protein	--	--	--
DDH38_pgp020	NC_037361.1	113008	113181	+	rpl32	--	K02911 large subunit ribosomal protein L32 | (RefSeq) rpl32, DDH38_pgp020; ribosomal protein L32 (A)	ko03010: Ribosome	ribosomal protein L32 (chloroplast) [Dendrobium catenatum]	RK32_PHAAO RecName: Full=50S ribosomal protein L32, chloroplastic {ECO:0000255|HAMAP-Rule:MF_00340};	A0A2Z5WMD6_9ASPA RecName: Full=50S ribosomal protein L32, chloroplastic {ECO:0000256|ARBA:ARBA00019674, ECO:0000256|HAMAP-Rule:MF_00340};	AtCh071	GO:0009507,chloroplast; GO:0015934,large ribosomal subunit; GO:0003735,structural constituent of ribosome; GO:0006412,translation; GO:0003674,molecular_function; GO:0005198,structural molecule activity; GO:0006518,peptide metabolic process; GO:0006807,nitrogen compound metabolic process; GO:0008150,biological_process; GO:0008152,metabolic process; GO:0009058,biosynthetic process; GO:0009059,macro…	PF01783.23:Ribosomal L32p protein family	--	--	--
DDH38_pgp023	NC_037361.1	99002	99469	-	rps7	--	K02992 small subunit ribosomal protein S7 | (RefSeq) rps7, DDH38_pgp023; ribosomal protein S7 (A)	ko03010: Ribosome	ribosomal protein S7 (chloroplast) [Oncidium hybrid cultivar]	RR7_BUXMI RecName: Full=30S ribosomal protein S7, chloroplastic;	A0A343WS42_9ASPA RecName: Full=Ribosomal protein S7 {ECO:0000256|RuleBase:RU003620};	AtCh068	GO:0009507,chloroplast; GO:0015935,small ribosomal subunit; GO:0019843,rRNA binding; GO:0003735,structural constituent of ribosome; GO:0006412,translation; GO:0003674,molecular_function; GO:0003676,nucleic acid binding; GO:0003723,RNA binding; GO:0005488,binding; GO:0097159,organic cyclic compound binding; GO:1901363,heterocyclic compound binding; GO:0005198,structural molecule activity; GO:00065…	PF00177.21:Ribosomal protein S7p/S5e	--	--	--
DDH38_pgp024	NC_037361.1	96447	98678	-	ndhB	--	K05573 NAD(P)H-quinone oxidoreductase subunit 2 [EC:7.1.1.2] | (RefSeq) ndhB, DDH38_pgp024; NADH dehydrogenase subunit 2 (A)	ko00190: Oxidative phosphorylation; ko01100: Metabolic pathways	NADH dehydrogenase subunit 2 (chloroplast) [Dendrobium catenatum]	NU2C_COECR RecName: Full=NAD(P)H-quinone oxidoreductase subunit 2, chloroplastic {ECO:0000255|HAMAP-Rule:MF_00445}; EC=7.1.1.- {ECO:0000255|HAMAP-Rule:MF_00445}; AltName: Full=NAD(P)H dehydrogenase, subunit 2 {ECO:0000255|HAMAP-Rule:MF_00445}; AltName: Full=NADH-plastoquinone oxidoreductase subunit 2 {ECO:0000255|HAMAP-Rule:MF_00445};	A0A2Z5WN52_9ASPA RecName: Full=NAD(P)H-quinone oxidoreductase subunit 2, chloroplastic {ECO:0000256|HAMAP-Rule:MF_00445}; EC=7.1.1.- {ECO:0000256|HAMAP-Rule:MF_00445}; AltName: Full=NAD(P)H dehydrogenase, subunit 2 {ECO:0000256|HAMAP-Rule:MF_00445}; AltName: Full=NADH-plastoquinone oxidoreductase subunit 2 {ECO:0000256|HAMAP-Rule:MF_00445};	AtCh067	GO:0009535,chloroplast thylakoid membrane; GO:0016021,integral component of membrane; GO:0008137,NADH dehydrogenase (ubiquinone) activity; GO:0048038,quinone binding; GO:0042773,ATP synthesis coupled electron transport; GO:0019684,photosynthesis, light reaction; GO:0003674,molecular_function; GO:0003824,catalytic activity; GO:0003954,NADH dehydrogenase activity; GO:0003955,NAD(P)H dehydrogenase (…	PF00361.20:Proton-conducting membrane transporter	--	--	--
DDH38_pgp026	NC_037361.1	87940	94809	+	ycf2	--	K03936 NADH dehydrogenase (ubiquinone) Fe-S protein 3 [EC:7.1.1.2] | (RefSeq) nad9, EI154_mgp22; NADH dehydrogenase subunit 9 (A)	ko00190: Oxidative phosphorylation; ko01100: Metabolic pathways	Ycf2 (chloroplast) [Dendrobium catenatum]	YCF2_PHAAO RecName: Full=Protein Ycf2 {ECO:0000255|HAMAP-Rule:MF_01330};	A0A2Z5WMG4_9ASPA RecName: Full=Protein Ycf2 {ECO:0000256|HAMAP-Rule:MF_01330};	AtCh065	GO:0009570,chloroplast stroma; GO:0005524,ATP binding; GO:0016887,ATPase activity; GO:0000166,nucleotide binding; GO:0003674,molecular_function; GO:0005488,binding; GO:0017076,purine nucleotide binding; GO:0030554,adenyl nucleotide binding; GO:0032553,ribonucleotide binding; GO:0032555,purine ribonucleotide binding; GO:0032559,adenyl ribonucleotide binding; GO:0035639,purine ribonucleoside tripho…	PF05695.12:Plant protein of unknown function (DUF825)	--	--	--
DDH38_pgp028	NC_037361.1	85860	87344	-	rpl2	--	K02886 large subunit ribosomal protein L2 | (RefSeq) rpl2, DDH38_pgp028; ribosomal protein L2 (A)	ko03010: Ribosome	50S ribosomal protein L2 (chloroplast) [Calanthe triplicata]	RK2_DIOEL RecName: Full=50S ribosomal protein L2, chloroplastic;	A0A343A035_9ASPA RecName: Full=50S ribosomal protein L2, chloroplastic {ECO:0000256|HAMAP-Rule:MF_01320};	AtCh063	GO:0009507,chloroplast; GO:0015934,large ribosomal subunit; GO:0019843,rRNA binding; GO:0003735,structural constituent of ribosome; GO:0016740,transferase activity; GO:0006412,translation; GO:0003674,molecular_function; GO:0003676,nucleic acid binding; GO:0003723,RNA binding; GO:0005488,binding; GO:0097159,organic cyclic compound binding; GO:1901363,heterocyclic compound binding; GO:0005198,struc…	PF03947.18:Ribosomal Proteins L2, C-terminal domain	--	--	--
DDH38_pgp029	NC_037361.1	85341	85619	-	rps19	--	K02965 small subunit ribosomal protein S19 | (RefSeq) rps19, DDH38_pgp029; ribosomal protein S19 (A)	ko03010: Ribosome	ribosomal protein S19 (chloroplast) [Dendrobium catenatum]	RR19_PHAAO RecName: Full=30S ribosomal protein S19, chloroplastic {ECO:0000255|HAMAP-Rule:MF_00531};	A0A1Y1D794_DENDA RecName: Full=30S ribosomal protein S19, chloroplastic {ECO:0000256|ARBA:ARBA00014896, ECO:0000256|HAMAP-Rule:MF_00531};	AtCh062	GO:0009507,chloroplast; GO:0015935,small ribosomal subunit; GO:0019843,rRNA binding; GO:0003735,structural constituent of ribosome; GO:0006412,translation; GO:0003674,molecular_function; GO:0003676,nucleic acid binding; GO:0003723,RNA binding; GO:0005488,binding; GO:0097159,organic cyclic compound binding; GO:1901363,heterocyclic compound binding; GO:0005198,structural molecule activity; GO:00065…	PF00203.21:Ribosomal protein S19	--	--	--
DDH38_pgp030	NC_037361.1	84766	85131	-	rpl22	--	K02890 large subunit ribosomal protein L22 | (RefSeq) rpl22, DDH38_pgp030; ribosomal protein L22 (A)	ko03010: Ribosome	ribosomal protein L22 (chloroplast) [Dendrobium catenatum]	RK22_PHAAO RecName: Full=50S ribosomal protein L22, chloroplastic;	A0A2Z5WN03_9ASPA RecName: Full=50S ribosomal protein L22, chloroplastic {ECO:0000256|HAMAP-Rule:MF_01331, ECO:0000256|RuleBase:RU004009};	AtCh061	GO:0009507,chloroplast; GO:0015934,large ribosomal subunit; GO:0019843,rRNA binding; GO:0003735,structural constituent of ribosome; GO:0006412,translation; GO:0003674,molecular_function; GO:0003676,nucleic acid binding; GO:0003723,RNA binding; GO:0005488,binding; GO:0097159,organic cyclic compound binding; GO:1901363,heterocyclic compound binding; GO:0005198,structural molecule activity; GO:00065…	PF00237.19:Ribosomal protein L22p/L17e	--	--	--
DDH38_pgp031	NC_037361.1	84065	84721	-	rps3	--	K02982 small subunit ribosomal protein S3 | (RefSeq) rps3, DDH38_pgp031; ribosomal protein S3 (A)	ko03010: Ribosome	ribosomal protein S3 (chloroplast) [Dendrobium catenatum]	RR3_PHAAO RecName: Full=30S ribosomal protein S3, chloroplastic;	A0A2Z5WN12_9ASPA RecName: Full=30S ribosomal protein S3, chloroplastic {ECO:0000256|HAMAP-Rule:MF_01309, ECO:0000256|RuleBase:RU003626};	AtCh060	GO:0009507,chloroplast; GO:0005840,ribosome; GO:0019843,rRNA binding; GO:0003735,structural constituent of ribosome; GO:0006412,translation; GO:0003674,molecular_function; GO:0003676,nucleic acid binding; GO:0003723,RNA binding; GO:0005488,binding; GO:0097159,organic cyclic compound binding; GO:1901363,heterocyclic compound binding; GO:0005198,structural molecule activity; GO:0006518,peptide meta…	PF00189.20:Ribosomal protein S3, C-terminal domain	--	--	--
DDH38_pgp032	NC_037361.1	82281	83882	-	rpl16	--	K02878 large subunit ribosomal protein L16 | (RefSeq) rpl16, DDH38_pgp032; ribosomal protein L16 (A)	ko03010: Ribosome	ribosomal protein L16 (chloroplast) [Dendrobium catenatum]	RK16_PHAAO RecName: Full=50S ribosomal protein L16, chloroplastic {ECO:0000255|HAMAP-Rule:MF_01342};	A0A1Y1CUX1_DENMN SubName: Full=50S ribosomal protein L16 {ECO:0000313|EMBL:BAX84207.1}; SubName: Full=Ribosomal protein L16 {ECO:0000313|EMBL:ATR81019.1};	AtCh059	GO:0009507,chloroplast; GO:0005840,ribosome; GO:0019843,rRNA binding; GO:0003735,structural constituent of ribosome; GO:0006412,translation; GO:0003674,molecular_function; GO:0003676,nucleic acid binding; GO:0003723,RNA binding; GO:0005488,binding; GO:0097159,organic cyclic compound binding; GO:1901363,heterocyclic compound binding; GO:0005198,structural molecule activity; GO:0006518,peptide meta…	PF00252.18:Ribosomal protein L16p/L10e	--	--	--
DDH38_pgp034	NC_037361.1	81157	81552	-	rps8	--	K02994 small subunit ribosomal protein S8 | (RefSeq) rps8, DDH38_pgp034; ribosomal protein S8 (A)	ko03010: Ribosome	ribosomal protein S8 (chloroplast) [Dendrobium catenatum]	RR8_PHAAO RecName: Full=30S ribosomal protein S8, chloroplastic;	A0A2Z5WMC6_9ASPA RecName: Full=30S ribosomal protein S8, chloroplastic {ECO:0000256|ARBA:ARBA00015880, ECO:0000256|HAMAP-Rule:MF_01302};	AtCh057	GO:0009507,chloroplast; GO:0005840,ribosome; GO:0019843,rRNA binding; GO:0003735,structural constituent of ribosome; GO:0006412,translation; GO:0003674,molecular_function; GO:0003676,nucleic acid binding; GO:0003723,RNA binding; GO:0005488,binding; GO:0097159,organic cyclic compound binding; GO:1901363,heterocyclic compound binding; GO:0005198,structural molecule activity; GO:0006518,peptide meta…	PF00410.19:Ribosomal protein S8	--	--	--
DDH38_pgp037	NC_037361.1	79998	80414	-	rps11	--	K02948 small subunit ribosomal protein S11 | (RefSeq) rps11, DDH38_pgp037; ribosomal protein S11 (A)	ko03010: Ribosome	ribosomal protein S11 (chloroplast) [Dendrobium catenatum]	RR11_PHAAO RecName: Full=30S ribosomal protein S11, chloroplastic {ECO:0000255|HAMAP-Rule:MF_01310};	A0A2Z5WMZ5_9ASPA RecName: Full=30S ribosomal protein S11, chloroplastic {ECO:0000256|HAMAP-Rule:MF_01310};	AtCh055	GO:0009507,chloroplast; GO:0005840,ribosome; GO:0019843,rRNA binding; GO:0003735,structural constituent of ribosome; GO:0006412,translation; GO:0003674,molecular_function; GO:0003676,nucleic acid binding; GO:0003723,RNA binding; GO:0005488,binding; GO:0097159,organic cyclic compound binding; GO:1901363,heterocyclic compound binding; GO:0005198,structural molecule activity; GO:0006518,peptide meta…	PF00411.19:Ribosomal protein S11	--	--	--
DDH38_pgp038	NC_037361.1	78895	79914	-	rpoA	--	K03040 DNA-directed RNA polymerase subunit alpha [EC:2.7.7.6] | (RefSeq) rpoA, DDH38_pgp038; RNA polymerase alpha subunit (A)	ko03020: RNA polymerase	RNA polymerase alpha subunit (chloroplast) [Dendrobium catenatum]	RPOA_PHAAO RecName: Full=DNA-directed RNA polymerase subunit alpha {ECO:0000255|HAMAP-Rule:MF_00059}; Short=PEP {ECO:0000255|HAMAP-Rule:MF_00059}; EC=2.7.7.6 {ECO:0000255|HAMAP-Rule:MF_00059}; AltName: Full=Plastid-encoded RNA polymerase subunit alpha {ECO:0000255|HAMAP-Rule:MF_00059}; Short=RNA polymerase subunit alpha {ECO:0000255|HAMAP-Rule:MF_00059};	A0A2Z5WMF9_9ASPA RecName: Full=DNA-directed RNA polymerase subunit alpha {ECO:0000256|HAMAP-Rule:MF_00059}; Short=PEP {ECO:0000256|HAMAP-Rule:MF_00059}; EC=2.7.7.6 {ECO:0000256|HAMAP-Rule:MF_00059}; AltName: Full=Plastid-encoded RNA polymerase subunit alpha {ECO:0000256|HAMAP-Rule:MF_00059}; Short=RNA polymerase subunit alpha {ECO:0000256|HAMAP-Rule:MF_00059};	AtCh054	GO:0009507,chloroplast; GO:0003677,DNA binding; GO:0003899,DNA-directed 5'-3' RNA polymerase activity; GO:0046983,protein dimerization activity; GO:0006351,transcription, DNA-templated; GO:0003674,molecular_function; GO:0003676,nucleic acid binding; GO:0005488,binding; GO:0097159,organic cyclic compound binding; GO:1901363,heterocyclic compound binding; GO:0003824,catalytic activity; GO:0016740,t…	PF01000.26:RNA polymerase Rpb3/RpoA insert domain	--	--	--
DDH38_pgp039	NC_037361.1	77364	78717	+	petD	--	K02637 cytochrome b6-f complex subunit 4 | (RefSeq) petD, DDH38_pgp039; cytochrome b6/f complex subunit IV (A)	ko00195: Photosynthesis; ko01100: Metabolic pathways	cytochrome b6/f complex subunit IV (chloroplast) [Dendrobium catenatum]	PETD_PHAAO RecName: Full=Cytochrome b6-f complex subunit 4 {ECO:0000255|HAMAP-Rule:MF_01344}; AltName: Full=17 kDa polypeptide {ECO:0000255|HAMAP-Rule:MF_01344};	A0A2Z5WMY0_9ASPA RecName: Full=Cytochrome b6-f complex subunit 4 {ECO:0000256|HAMAP-Rule:MF_01344}; AltName: Full=17 kDa polypeptide {ECO:0000256|HAMAP-Rule:MF_01344};	AtCh053	GO:0009535,chloroplast thylakoid membrane; GO:0016021,integral component of membrane; GO:0045158,electron transporter, transferring electrons within cytochrome b6/f complex of photosystem II activity; GO:0045156,electron transporter, transferring electrons within the cyclic electron transport pathway of photosynthesis activity; GO:0009767,photosynthetic electron transport chain; GO:0003674,molecu…	PF00032.17:Cytochrome b(C-terminal)/b6/petD	--	--	--
DDH38_pgp040	NC_037361.1	75804	77178	+	petB	--	K02635 cytochrome b6 | (RefSeq) petB, DDH38_pgp040; cytochrome b6 (A)	ko00195: Photosynthesis; ko01100: Metabolic pathways	cytochrome b6 (chloroplast) [Dendrobium catenatum]	CYB6_COFAR RecName: Full=Cytochrome b6 {ECO:0000255|HAMAP-Rule:MF_00633};	A0A2Z5WMV3_9ASPA RecName: Full=Cytochrome b6 {ECO:0000256|HAMAP-Rule:MF_00633, ECO:0000256|RuleBase:RU003291};	AtCh052	GO:0009535,chloroplast thylakoid membrane; GO:0016021,integral component of membrane; GO:0045158,electron transporter, transferring electrons within cytochrome b6/f complex of photosystem II activity; GO:0046872,metal ion binding; GO:0015979,photosynthesis; GO:0022904,respiratory electron transport chain; GO:0003674,molecular_function; GO:0003824,catalytic activity; GO:0009055,electron transfer a…	PF00033.19:Cytochrome b/b6/petB	--	--	--
DDH38_pgp041	NC_037361.1	75406	75627	+	psbH	--	K02709 photosystem II PsbH protein | (RefSeq) psbH, DDH38_pgp041; photosystem II protein H (A)	ko00195: Photosynthesis	photosystem II protein H (chloroplast) [Dendrobium catenatum]	PSBH_PHAAO RecName: Full=Photosystem II reaction center protein H {ECO:0000255|HAMAP-Rule:MF_00752}; Short=PSII-H {ECO:0000255|HAMAP-Rule:MF_00752}; AltName: Full=Photosystem II 10 kDa phosphoprotein {ECO:0000255|HAMAP-Rule:MF_00752};	A0A2Z5WN53_9ASPA RecName: Full=Photosystem II reaction center protein H {ECO:0000256|HAMAP-Rule:MF_00752}; Short=PSII-H {ECO:0000256|HAMAP-Rule:MF_00752};	AtCh051	GO:0009535,chloroplast thylakoid membrane; GO:0016021,integral component of membrane; GO:0009523,photosystem II; GO:0042301,phosphate ion binding; GO:0015979,photosynthesis; GO:0050821,protein stabilization; GO:0003674,molecular_function; GO:0005488,binding; GO:0043167,ion binding; GO:0043168,anion binding; GO:0008150,biological_process; GO:0008152,metabolic process; GO:0009987,cellular process; …	PF00737.20:Photosystem II 10 kDa phosphoprotein	--	--	--
DDH38_pgp042	NC_037361.1	75163	75294	-	psbN	--	K02715 PsbN protein | (RefSeq) psbN, DDH38_pgp042; photosystem II protein N (A)	--	photosystem II protein N [Phalaenopsis aphrodite subsp. formosana]	PSBN_COECR RecName: Full=Protein PsbN {ECO:0000255|HAMAP-Rule:MF_00293};	A0A2Z5WN63_9ASPA RecName: Full=Protein PsbN {ECO:0000256|HAMAP-Rule:MF_00293};	AtCh050	GO:0009535,chloroplast thylakoid membrane; GO:0016021,integral component of membrane; GO:0015979,photosynthesis; GO:0008150,biological_process; GO:0008152,metabolic process; GO:0009987,cellular process; GO:0044237,cellular metabolic process; GO:0005575,cellular_component; GO:0005622,intracellular anatomical structure; GO:0005737,cytoplasm; GO:0009507,chloroplast; GO:0009534,chloroplast thylakoid;…	PF02468.15:Photosystem II reaction centre N protein (psbN)	--	--	--
DDH38_pgp043	NC_037361.1	74993	75094	+	psbT	--	K02718 photosystem II PsbT protein | (RefSeq) psbT, B9J26_pgp037; photosystem II protein T (A)	ko00195: Photosynthesis	photosystem II subunit T (chloroplast) [Billardiera heterophylla]	PSBT_ACOCL RecName: Full=Photosystem II reaction center protein T {ECO:0000255|HAMAP-Rule:MF_00808}; Short=PSII-T {ECO:0000255|HAMAP-Rule:MF_00808};	A0A1Y0AFY3_9POAL RecName: Full=Photosystem II reaction center protein T {ECO:0000256|ARBA:ARBA00021666, ECO:0000256|HAMAP-Rule:MF_00808}; Short=PSII-T {ECO:0000256|HAMAP-Rule:MF_00808};	AtCh049	GO:0009535,chloroplast thylakoid membrane; GO:0016021,integral component of membrane; GO:0009539,photosystem II reaction center; GO:0015979,photosynthesis; GO:0008150,biological_process; GO:0008152,metabolic process; GO:0009987,cellular process; GO:0044237,cellular metabolic process; GO:0005575,cellular_component; GO:0005622,intracellular anatomical structure; GO:0005737,cytoplasm; GO:0009507,chl…	--	--	--	--
DDH38_pgp044	NC_037361.1	72974	74500	+	psbB	--	K02704 photosystem II CP47 chlorophyll apoprotein | (RefSeq) psbB, DDH38_pgp044; photosystem II 47 kDa protein (A)	ko00195: Photosynthesis; ko01100: Metabolic pathways	photosystem II 47 kDa protein (chloroplast) [Dendrobium catenatum]	PSBB_PHAAO RecName: Full=Photosystem II CP47 reaction center protein {ECO:0000255|HAMAP-Rule:MF_01495}; AltName: Full=PSII 47 kDa protein {ECO:0000255|HAMAP-Rule:MF_01495}; AltName: Full=Protein CP-47 {ECO:0000255|HAMAP-Rule:MF_01495};	A0A2Z5WMI7_9ASPA RecName: Full=Photosystem II CP47 reaction center protein {ECO:0000256|HAMAP-Rule:MF_01495, ECO:0000256|RuleBase:RU004535}; AltName: Full=PSII 47 kDa protein {ECO:0000256|HAMAP-Rule:MF_01495}; AltName: Full=Protein CP-47 {ECO:0000256|HAMAP-Rule:MF_01495};	AtCh048	GO:0009535,chloroplast thylakoid membrane; GO:0016021,integral component of membrane; GO:0009523,photosystem II; GO:0016168,chlorophyll binding; GO:0045156,electron transporter, transferring electrons within the cyclic electron transport pathway of photosynthesis activity; GO:0009772,photosynthetic electron transport in photosystem II; GO:0018298,protein-chromophore linkage; GO:0003674,molecular_…	PF00421.19:Photosystem II protein	--	--	--
DDH38_pgp045	NC_037361.1	70035	72255	-	clpP	--	K01358 ATP-dependent Clp protease, protease subunit [EC:3.4.21.92] | (RefSeq) clpP, DDH38_pgp045; ATP-dependent Clp protease proteolytic subunit (A)	--	ATP-dependent Clp protease proteolytic subunit (chloroplast) [Dendrobium catenatum]	CLPP_PLAOC RecName: Full=ATP-dependent Clp protease proteolytic subunit {ECO:0000255|HAMAP-Rule:MF_00444}; EC=3.4.21.92 {ECO:0000255|HAMAP-Rule:MF_00444}; AltName: Full=Endopeptidase Clp {ECO:0000255|HAMAP-Rule:MF_00444};	A0A2Z5WN69_9ASPA RecName: Full=ATP-dependent Clp protease proteolytic subunit {ECO:0000256|HAMAP-Rule:MF_00444, ECO:0000256|RuleBase:RU003567}; EC=3.4.21.92 {ECO:0000256|HAMAP-Rule:MF_00444, ECO:0000256|RuleBase:RU000549}; AltName: Full=Endopeptidase Clp {ECO:0000256|HAMAP-Rule:MF_00444};	AtCh047	GO:0009570,chloroplast stroma; GO:0004176,ATP-dependent peptidase activity; GO:0004252,serine-type endopeptidase activity; GO:0003674,molecular_function; GO:0003824,catalytic activity; GO:0008233,peptidase activity; GO:0016462,pyrophosphatase activity; GO:0016787,hydrolase activity; GO:0016817,hydrolase activity, acting on acid anhydrides; GO:0016818,hydrolase activity, acting on acid anhydrides,…	PF00574.23:Clp protease	--	--	--
DDH38_pgp046	NC_037361.1	69767	100332	-	rps12	--	K02950 small subunit ribosomal protein S12 | (RefSeq) rps12, CapaCp046; ribosomal protein S12 (A)	ko03010: Ribosome	ribosomal protein S12 (chloroplast) [Vicia sativa]	RR12_AMBTC RecName: Full=30S ribosomal protein S12, chloroplastic;	A0A5C0PVZ6_9LAMI SubName: Full=Ribosomal protein S12 {ECO:0000313|EMBL:QEJ80856.1};	AtCh001	GO:0009507,chloroplast; GO:0005840,ribosome; GO:0015935,small ribosomal subunit; GO:0019843,rRNA binding; GO:0003735,structural constituent of ribosome; GO:0006412,translation; GO:0003674,molecular_function; GO:0003676,nucleic acid binding; GO:0003723,RNA binding; GO:0005488,binding; GO:0097159,organic cyclic compound binding; GO:1901363,heterocyclic compound binding; GO:0005198,structural molecu…	PF00164.25:Ribosomal protein S12/S23	--	--	--
DDH38_pgp049	NC_037361.1	68056	68361	+	rps18	--	K02963 small subunit ribosomal protein S18 | (RefSeq) rps18, DDH38_pgp049; ribosomal protein S18 (A)	ko03010: Ribosome	ribosomal protein S18 (chloroplast) [Dendrobium catenatum]	RR18_PHAAO RecName: Full=30S ribosomal protein S18, chloroplastic {ECO:0000255|HAMAP-Rule:MF_00270};	A0A2Z5WN47_9ASPA RecName: Full=30S ribosomal protein S18, chloroplastic {ECO:0000256|HAMAP-Rule:MF_00270};	AtCh045	GO:0009507,chloroplast; GO:0005840,ribosome; GO:0019843,rRNA binding; GO:0003735,structural constituent of ribosome; GO:0006412,translation; GO:0003674,molecular_function; GO:0003676,nucleic acid binding; GO:0003723,RNA binding; GO:0005488,binding; GO:0097159,organic cyclic compound binding; GO:1901363,heterocyclic compound binding; GO:0005198,structural molecule activity; GO:0006518,peptide meta…	PF01084.20:Ribosomal protein S18	--	--	--
DDH38_pgp050	NC_037361.1	67666	67866	+	rpl33	--	K02913 large subunit ribosomal protein L33 | (RefSeq) rpl33, DDH38_pgp050; ribosomal protein L33 (A)	ko03010: Ribosome	ribosomal protein L33 (chloroplast) [Dendrobium catenatum]	RK33_PHAAO RecName: Full=50S ribosomal protein L33, chloroplastic {ECO:0000255|HAMAP-Rule:MF_00294};	A0A2Z5WN98_9ASPA RecName: Full=50S ribosomal protein L33, chloroplastic {ECO:0000256|HAMAP-Rule:MF_00294};	AtCh044	GO:0009507,chloroplast; GO:0005840,ribosome; GO:0003735,structural constituent of ribosome; GO:0006412,translation; GO:0003674,molecular_function; GO:0005198,structural molecule activity; GO:0006518,peptide metabolic process; GO:0006807,nitrogen compound metabolic process; GO:0008150,biological_process; GO:0008152,metabolic process; GO:0009058,biosynthetic process; GO:0009059,macromolecule biosyn…	PF00471.20:Ribosomal protein L33	--	--	--
DDH38_pgp051	NC_037361.1	66948	67076	+	psaJ	--	K02697 photosystem I subunit IX | (RefSeq) psaJ, DDH38_pgp051; photosystem I subunit IX (A)	ko00195: Photosynthesis	photosystem I subunit IX (chloroplast) [Anemarrhena asphodeloides]	PSAJ_PHAAO RecName: Full=Photosystem I reaction center subunit IX {ECO:0000255|HAMAP-Rule:MF_00522}; AltName: Full=PSI-J {ECO:0000255|HAMAP-Rule:MF_00522};	A0A2Z5WMK4_9ASPA RecName: Full=Photosystem I reaction center subunit IX {ECO:0000256|HAMAP-Rule:MF_00522}; AltName: Full=PSI-J {ECO:0000256|HAMAP-Rule:MF_00522};	AtCh043	GO:0009535,chloroplast thylakoid membrane; GO:0016021,integral component of membrane; GO:0009522,photosystem I; GO:0015979,photosynthesis; GO:0008150,biological_process; GO:0008152,metabolic process; GO:0009987,cellular process; GO:0044237,cellular metabolic process; GO:0005575,cellular_component; GO:0005622,intracellular anatomical structure; GO:0005737,cytoplasm; GO:0009507,chloroplast; GO:0009…	PF01701.18:Photosystem I reaction centre subunit IX / PsaJ	--	--	--
DDH38_pgp053	NC_037361.1	65775	65870	+	petL	--	--	--	cyt b6/f complex subunit VI; ycf7 [Phalaenopsis aphrodite subsp. formosana]	PETL_PHAAO RecName: Full=Cytochrome b6-f complex subunit 6 {ECO:0000255|HAMAP-Rule:MF_00433}; AltName: Full=Cytochrome b6-f complex subunit PetL {ECO:0000255|HAMAP-Rule:MF_00433}; AltName: Full=Cytochrome b6-f complex subunit VI {ECO:0000255|HAMAP-Rule:MF_00433};	A0A2Z5WMZ6_9ASPA RecName: Full=Cytochrome b6-f complex subunit 6 {ECO:0000256|ARBA:ARBA00021215, ECO:0000256|HAMAP-Rule:MF_00433}; AltName: Full=Cytochrome b6-f complex subunit PetL {ECO:0000256|ARBA:ARBA00017943, ECO:0000256|HAMAP-Rule:MF_00433}; AltName: Full=Cytochrome b6-f complex subunit VI {ECO:0000256|ARBA:ARBA00016374, ECO:0000256|HAMAP-Rule:MF_00433};	AtCh041	GO:0009535,chloroplast thylakoid membrane; GO:0009512,cytochrome b6f complex; GO:0016021,integral component of membrane; GO:0045158,electron transporter, transferring electrons within cytochrome b6/f complex of photosystem II activity; GO:0015979,photosynthesis; GO:0003674,molecular_function; GO:0003824,catalytic activity; GO:0009055,electron transfer activity; GO:0016491,oxidoreductase activity;…	--	--	--	--
DDH38_pgp054	NC_037361.1	64373	64624	-	psbE	--	K02707 photosystem II cytochrome b559 subunit alpha | (RefSeq) psbE, DDH38_pgp054; photosystem II protein V (A)	ko00195: Photosynthesis; ko01100: Metabolic pathways	photosystem II cytochrome b559 alpha subunit (chloroplast) [Elodea canadensis]	PSBE_MESCR RecName: Full=Cytochrome b559 subunit alpha {ECO:0000255|HAMAP-Rule:MF_00642}; AltName: Full=PSII reaction center subunit V {ECO:0000255|HAMAP-Rule:MF_00642};	A0A2Z5WMI6_9ASPA RecName: Full=Cytochrome b559 subunit alpha {ECO:0000256|HAMAP-Rule:MF_00642, ECO:0000256|RuleBase:RU000619}; AltName: Full=PSII reaction center subunit V {ECO:0000256|HAMAP-Rule:MF_00642, ECO:0000256|RuleBase:RU004529};	AtCh040	GO:0009535,chloroplast thylakoid membrane; GO:0016021,integral component of membrane; GO:0009539,photosystem II reaction center; GO:0009055,electron transfer activity; GO:0020037,heme binding; GO:0005506,iron ion binding; GO:0009767,photosynthetic electron transport chain; GO:0003674,molecular_function; GO:0003824,catalytic activity; GO:0016491,oxidoreductase activity; GO:0005488,binding; GO:0046…	PF00284.20:Lumenal portion of Cytochrome b559, alpha (gene psbE) subunit	--	--	--
DDH38_pgp055	NC_037361.1	64243	64362	-	psbF	--	K02708 photosystem II cytochrome b559 subunit beta | (RefSeq) psbF; photosystem II protein VI (A)	ko00195: Photosynthesis; ko01100: Metabolic pathways	cytochrome b559 subunit beta [Staphylococcus aureus]	PSBF_ACOCL RecName: Full=Cytochrome b559 subunit beta {ECO:0000255|HAMAP-Rule:MF_00643}; AltName: Full=PSII reaction center subunit VI {ECO:0000255|HAMAP-Rule:MF_00643};	A0A3S3PBQ4_9MAGN RecName: Full=Cytochrome b559 subunit alpha {ECO:0000256|RuleBase:RU000619}; AltName: Full=PSII reaction center subunit V {ECO:0000256|RuleBase:RU004529};	AtCh039	GO:0009535,chloroplast thylakoid membrane; GO:0016021,integral component of membrane; GO:0009539,photosystem II reaction center; GO:0009055,electron transfer activity; GO:0020037,heme binding; GO:0005506,iron ion binding; GO:0009767,photosynthetic electron transport chain; GO:0003674,molecular_function; GO:0003824,catalytic activity; GO:0016491,oxidoreductase activity; GO:0005488,binding; GO:0046…	PF00283.19:Cytochrome b559, alpha (gene psbE) and beta (gene psbF)subunits	--	--	--
DDH38_pgp056	NC_037361.1	64104	64220	-	psbL	--	K02713 photosystem II PsbL protein | (RefSeq) psbL; photosystem II protein L (A)	ko00195: Photosynthesis	photosystem II reaction center protein L [Staphylococcus aureus]	PSBL_ACOCL RecName: Full=Photosystem II reaction center protein L {ECO:0000255|HAMAP-Rule:MF_01317}; Short=PSII-L {ECO:0000255|HAMAP-Rule:MF_01317};	K9L541_CHRMO RecName: Full=Photosystem II reaction center protein L {ECO:0000256|HAMAP-Rule:MF_01317}; Short=PSII-L {ECO:0000256|HAMAP-Rule:MF_01317};	AtCh038	GO:0009535,chloroplast thylakoid membrane; GO:0016021,integral component of membrane; GO:0009539,photosystem II reaction center; GO:0015979,photosynthesis; GO:0008150,biological_process; GO:0008152,metabolic process; GO:0009987,cellular process; GO:0044237,cellular metabolic process; GO:0005575,cellular_component; GO:0005622,intracellular anatomical structure; GO:0005737,cytoplasm; GO:0009507,chl…	PF02419.17:PsbL protein	--	--	--
DDH38_pgp057	NC_037361.1	63861	63983	-	psbJ	--	K02711 photosystem II PsbJ protein | (RefSeq) psbJ, ViviCp035; photosystem II reaction center subunit X (A)	ko00195: Photosynthesis	photosystem II protein J (chloroplast) [Vitis vinifera]	PSBJ_BUXMI RecName: Full=Photosystem II reaction center protein J {ECO:0000255|HAMAP-Rule:MF_01305}; Short=PSII-J {ECO:0000255|HAMAP-Rule:MF_01305};	A0A2Z5WMB0_9ASPA RecName: Full=Photosystem II reaction center protein J {ECO:0000256|HAMAP-Rule:MF_01305}; Short=PSII-J {ECO:0000256|HAMAP-Rule:MF_01305};	AtCh037	GO:0009535,chloroplast thylakoid membrane; GO:0016021,integral component of membrane; GO:0009539,photosystem II reaction center; GO:0015979,photosynthesis; GO:0008150,biological_process; GO:0008152,metabolic process; GO:0009987,cellular process; GO:0044237,cellular metabolic process; GO:0005575,cellular_component; GO:0005622,intracellular anatomical structure; GO:0005737,cytoplasm; GO:0009507,chl…	PF01788.17:PsbJ	--	--	--
DDH38_pgp059	NC_037361.1	60956	61645	+	cemA	--	K02634 apocytochrome f | (RefSeq) cytochrome f-like (A)	ko00195: Photosynthesis; ko01100: Metabolic pathways	envelope membrane protein (chloroplast) [Dendrobium catenatum]	CEMA_PHAAO RecName: Full=Chloroplast envelope membrane protein;	A0A2Z5WMJ2_9ASPA RecName: Full=envelope membrane protein, chloroplastic {ECO:0000256|HAMAP-Rule:MF_01308};	AtCh035	GO:0009706,chloroplast inner membrane; GO:0016021,integral component of membrane; GO:0015078,proton transmembrane transporter activity; GO:0003674,molecular_function; GO:0005215,transporter activity; GO:0008324,cation transmembrane transporter activity; GO:0015075,ion transmembrane transporter activity; GO:0015318,inorganic molecular entity transmembrane transporter activity; GO:0022857,transmemb…	PF03040.14:CemA family	--	--	--
DDH38_pgp060	NC_037361.1	59675	60229	+	ycf4	--	K02634 apocytochrome f | (RefSeq) uncharacterized protein LOC111284174 (A)	ko00195: Photosynthesis; ko01100: Metabolic pathways	Ycf4 (chloroplast) [Dendrobium catenatum]	YCF4_PHAAO RecName: Full=Photosystem I assembly protein Ycf4 {ECO:0000255|HAMAP-Rule:MF_00437};	A0A2Z5WMW4_9ASPA RecName: Full=Photosystem I assembly protein Ycf4 {ECO:0000256|ARBA:ARBA00015395, ECO:0000256|HAMAP-Rule:MF_00437};	AtCh034	GO:0009535,chloroplast thylakoid membrane; GO:0016021,integral component of membrane; GO:0009522,photosystem I; GO:0015979,photosynthesis; GO:0008150,biological_process; GO:0008152,metabolic process; GO:0009987,cellular process; GO:0044237,cellular metabolic process; GO:0005575,cellular_component; GO:0005622,intracellular anatomical structure; GO:0005737,cytoplasm; GO:0009507,chloroplast; GO:0009…	PF02392.16:Ycf4	--	--	--
DDH38_pgp061	NC_037361.1	59172	59282	+	psaI	--	K02696 photosystem I subunit VIII | (RefSeq) psaI, DDH38_pgp061; photosystem I subunit VIII (A)	ko00195: Photosynthesis	PSI reaction centre subunit VIII [Phalaenopsis aphrodite subsp. formosana]	PSAI_PHAAO RecName: Full=Photosystem I reaction center subunit VIII {ECO:0000255|HAMAP-Rule:MF_00431}; Short=PSI-I {ECO:0000255|HAMAP-Rule:MF_00431};	A0A2Z5WMB9_9ASPA RecName: Full=Photosystem I reaction center subunit VIII {ECO:0000256|ARBA:ARBA00019929, ECO:0000256|HAMAP-Rule:MF_00431}; Short=PSI-I {ECO:0000256|HAMAP-Rule:MF_00431};	AtCh033	GO:0009535,chloroplast thylakoid membrane; GO:0016021,integral component of membrane; GO:0009522,photosystem I; GO:0015979,photosynthesis; GO:0008150,biological_process; GO:0008152,metabolic process; GO:0009987,cellular process; GO:0044237,cellular metabolic process; GO:0005575,cellular_component; GO:0005622,intracellular anatomical structure; GO:0005737,cytoplasm; GO:0009507,chloroplast; GO:0009…	PF00796.18:Photosystem I reaction centre subunit VIII	--	--	--
DDH38_pgp062	NC_037361.1	56948	58396	+	accD	--	K01963 acetyl-CoA carboxylase carboxyl transferase subunit beta [EC:6.4.1.2 2.1.3.15] | (RefSeq) accD, DDH38_pgp062; acetyl-CoA carboxylase beta subunit (A)	ko00061: Fatty acid biosynthesis; ko00620: Pyruvate metabolism; ko00640: Propanoate metabolism; ko01100: Metabolic pathways; ko01110: Biosynthesis of secondary metabolites; ko01200: Carbon metabolism; ko01212: Fatty acid metabolism	AccD (chloroplast) [Dendrobium catenatum]	ACCD_PHAAO RecName: Full=Acetyl-coenzyme A carboxylase carboxyl transferase subunit beta, chloroplastic {ECO:0000255|HAMAP-Rule:MF_01395}; Short=ACCase subunit beta {ECO:0000255|HAMAP-Rule:MF_01395}; Short=Acetyl-CoA carboxylase carboxyltransferase subunit beta {ECO:0000255|HAMAP-Rule:MF_01395}; EC=2.1.3.15 {ECO:0000255|HAMAP-Rule:MF_01395};	A0A2Z5WMW9_9ASPA RecName: Full=Acetyl-coenzyme A carboxylase carboxyl transferase subunit beta, chloroplastic {ECO:0000256|HAMAP-Rule:MF_01395}; Short=ACCase subunit beta {ECO:0000256|HAMAP-Rule:MF_01395}; Short=Acetyl-CoA carboxylase carboxyltransferase subunit beta {ECO:0000256|HAMAP-Rule:MF_01395}; EC=2.1.3.15 {ECO:0000256|HAMAP-Rule:MF_01395};	AtCh032	GO:0009317,acetyl-CoA carboxylase complex; GO:0009570,chloroplast stroma; GO:0003989,acetyl-CoA carboxylase activity; GO:0005524,ATP binding; GO:0016743,carboxyl- or carbamoyltransferase activity; GO:0008270,zinc ion binding; GO:0006633,fatty acid biosynthetic process; GO:2001295,malonyl-CoA biosynthetic process; GO:0003674,molecular_function; GO:0003824,catalytic activity; GO:0016421,CoA carboxy…	PF01039.22:Carboxyl transferase domain	--	--	--
DDH38_pgp063	NC_037361.1	54620	56092	+	rbcL	--	K01601 ribulose-bisphosphate carboxylase large chain [EC:4.1.1.39] | (RefSeq) rbcL, DDH38_pgp063; ribulose-1,5-bisphosphate carboxylase/oxygenase large subuni (A)	ko00630: Glyoxylate and dicarboxylate metabolism; ko00710: Carbon fixation in photosynthetic organisms; ko01100: Metabolic pathways; ko01110: Biosynthesis of secondary metabolites; ko01200: Carbon metabolism	ribulose-1,5-bisphosphate carboxylase/oxygenase large subunit (chloroplast) [Dendrobium catenatum]	RBL_PHAAO RecName: Full=Ribulose bisphosphate carboxylase large chain {ECO:0000255|HAMAP-Rule:MF_01338}; Short=RuBisCO large subunit {ECO:0000255|HAMAP-Rule:MF_01338}; EC=4.1.1.39 {ECO:0000255|HAMAP-Rule:MF_01338}; Flags: Precursor;	A0A2Z5WMI4_9ASPA RecName: Full=Ribulose bisphosphate carboxylase large chain {ECO:0000256|ARBA:ARBA00017725, ECO:0000256|HAMAP-Rule:MF_01338}; Short=RuBisCO large subunit {ECO:0000256|HAMAP-Rule:MF_01338}; EC=4.1.1.39 {ECO:0000256|ARBA:ARBA00012287, ECO:0000256|HAMAP-Rule:MF_01338};	AtCh031	GO:0009507,chloroplast; GO:0000287,magnesium ion binding; GO:0004497,monooxygenase activity; GO:0016984,ribulose-bisphosphate carboxylase activity; GO:0009853,photorespiration; GO:0019253,reductive pentose-phosphate cycle; GO:0003674,molecular_function; GO:0005488,binding; GO:0043167,ion binding; GO:0043169,cation binding; GO:0046872,metal ion binding; GO:0003824,catalytic activity; GO:0016491,ox…	PF00016.20:Ribulose bisphosphate carboxylase large chain, catalytic domain	--	--	--
DDH38_pgp064	NC_037361.1	52084	53580	-	atpB	--	K02112 F-type H+/Na+-transporting ATPase subunit beta [EC:7.1.2.2 7.2.2.1] | (RefSeq) atpB, DDH38_pgp064; ATP synthase CF1 beta subunit (A)	ko00190: Oxidative phosphorylation; ko00195: Photosynthesis; ko01100: Metabolic pathways	ATP synthase CF1 beta subunit (chloroplast) [Dendrobium catenatum]	ATPB_NYPFR RecName: Full=ATP synthase subunit beta, chloroplastic {ECO:0000255|HAMAP-Rule:MF_01347}; EC=7.1.2.2 {ECO:0000255|HAMAP-Rule:MF_01347}; AltName: Full=ATP synthase F1 sector subunit beta {ECO:0000255|HAMAP-Rule:MF_01347}; AltName: Full=F-ATPase subunit beta {ECO:0000255|HAMAP-Rule:MF_01347};	A0A2Z5WMA4_9ASPA RecName: Full=ATP synthase subunit beta, chloroplastic {ECO:0000256|HAMAP-Rule:MF_01347}; EC=7.1.2.2 {ECO:0000256|HAMAP-Rule:MF_01347}; AltName: Full=ATP synthase F1 sector subunit beta {ECO:0000256|HAMAP-Rule:MF_01347}; AltName: Full=F-ATPase subunit beta {ECO:0000256|HAMAP-Rule:MF_01347};	AtCh030	GO:0009535,chloroplast thylakoid membrane; GO:0045261,proton-transporting ATP synthase complex, catalytic core F(1); GO:0005524,ATP binding; GO:0046933,proton-transporting ATP synthase activity, rotational mechanism; GO:0046961,proton-transporting ATPase activity, rotational mechanism; GO:0000166,nucleotide binding; GO:0003674,molecular_function; GO:0005488,binding; GO:0017076,purine nucleotide b…	PF00006.25:ATP synthase alpha/beta family, nucleotide-binding domain	--	--	--
DDH38_pgp065	NC_037361.1	51683	52087	-	atpE	--	K02114 F-type H+-transporting ATPase subunit epsilon | (RefSeq) atpE, DDH38_pgp065; ATP synthase CF1 epsilon subunit (A)	ko00190: Oxidative phosphorylation; ko00195: Photosynthesis; ko01100: Metabolic pathways	ATP synthase CF1 epsilon subunit (chloroplast) [Dendrobium catenatum]	ATPE_PHAAO RecName: Full=ATP synthase epsilon chain, chloroplastic {ECO:0000255|HAMAP-Rule:MF_00530}; AltName: Full=ATP synthase F1 sector epsilon subunit {ECO:0000255|HAMAP-Rule:MF_00530}; AltName: Full=F-ATPase epsilon subunit {ECO:0000255|HAMAP-Rule:MF_00530};	A0A2Z5WM92_9ASPA RecName: Full=ATP synthase epsilon chain, chloroplastic {ECO:0000256|HAMAP-Rule:MF_00530, ECO:0000256|RuleBase:RU003655}; AltName: Full=ATP synthase F1 sector epsilon subunit {ECO:0000256|HAMAP-Rule:MF_00530}; AltName: Full=F-ATPase epsilon subunit {ECO:0000256|HAMAP-Rule:MF_00530};	AtCh029	GO:0009535,chloroplast thylakoid membrane; GO:0045261,proton-transporting ATP synthase complex, catalytic core F(1); GO:0005524,ATP binding; GO:0046933,proton-transporting ATP synthase activity, rotational mechanism; GO:0000166,nucleotide binding; GO:0003674,molecular_function; GO:0005488,binding; GO:0017076,purine nucleotide binding; GO:0030554,adenyl nucleotide binding; GO:0032553,ribonucleotid…	PF02823.16:ATP synthase, Delta/Epsilon chain, beta-sandwich domain	--	--	--
DDH38_pgp067	NC_037361.1	45672	46277	-	rps4	--	K02986 small subunit ribosomal protein S4 | (RefSeq) rps4, DDH38_pgp067; ribosomal protein S4 (A)	ko03010: Ribosome	ribosomal protein S4 (chloroplast) [Dendrobium catenatum]	RR4_PHAAO RecName: Full=30S ribosomal protein S4, chloroplastic;	A0A2Z5WN87_9ASPA RecName: Full=30S ribosomal protein S4, chloroplastic {ECO:0000256|ARBA:ARBA00013869, ECO:0000256|HAMAP-Rule:MF_01306};	AtCh025	GO:0009507,chloroplast; GO:0015935,small ribosomal subunit; GO:0019843,rRNA binding; GO:0003735,structural constituent of ribosome; GO:0006412,translation; GO:0003674,molecular_function; GO:0003676,nucleic acid binding; GO:0003723,RNA binding; GO:0005488,binding; GO:0097159,organic cyclic compound binding; GO:1901363,heterocyclic compound binding; GO:0005198,structural molecule activity; GO:00065…	PF00163.19:Ribosomal protein S4/S9 N-terminal domain	--	--	--
DDH38_pgp068	NC_037361.1	42759	44720	-	ycf3	--	K02986 small subunit ribosomal protein S4 | (GenBank) 30S ribosomal protein S4, putative (A)	ko03010: Ribosome	Ycf3 (chloroplast) [Dendrobium catenatum]	YCF3_PHAAO RecName: Full=Photosystem I assembly protein Ycf3 {ECO:0000255|HAMAP-Rule:MF_00439};	A0A2Z5WMW0_9ASPA RecName: Full=Photosystem I assembly protein Ycf3 {ECO:0000256|HAMAP-Rule:MF_00439};	AtCh024	GO:0009535,chloroplast thylakoid membrane; GO:0015979,photosynthesis; GO:0008150,biological_process; GO:0008152,metabolic process; GO:0009987,cellular process; GO:0044237,cellular metabolic process; GO:0005575,cellular_component; GO:0005622,intracellular anatomical structure; GO:0005737,cytoplasm; GO:0009507,chloroplast; GO:0009534,chloroplast thylakoid; GO:0009536,plastid; GO:0009579,thylakoid; …	PF00515.28:Tetratricopeptide repeat	--	--	--
DDH38_pgp069	NC_037361.1	39827	42079	-	psaA	--	K02689 photosystem I P700 chlorophyll a apoprotein A1 | (RefSeq) psaA, DDH38_pgp069; photosystem I P700 chlorophyll a apoprotein A1 (A)	ko00195: Photosynthesis; ko01100: Metabolic pathways	photosystem I P700 chlorophyll a apoprotein A1 (chloroplast) [Dendrobium catenatum]	PSAA_PHAAO RecName: Full=Photosystem I P700 chlorophyll a apoprotein A1 {ECO:0000255|HAMAP-Rule:MF_00458}; EC=1.97.1.12 {ECO:0000255|HAMAP-Rule:MF_00458}; AltName: Full=PSI-A {ECO:0000255|HAMAP-Rule:MF_00458}; AltName: Full=PsaA {ECO:0000255|HAMAP-Rule:MF_00458};	A0A2Z5WNA9_9ASPA RecName: Full=Photosystem I P700 chlorophyll a apoprotein A1 {ECO:0000256|ARBA:ARBA00017774, ECO:0000256|HAMAP-Rule:MF_00458}; EC=1.97.1.12 {ECO:0000256|ARBA:ARBA00013197, ECO:0000256|HAMAP-Rule:MF_00458}; AltName: Full=PSI-A {ECO:0000256|HAMAP-Rule:MF_00458}; AltName: Full=PsaA {ECO:0000256|ARBA:ARBA00016819, ECO:0000256|HAMAP-Rule:MF_00458};	AtCh023	GO:0009535,chloroplast thylakoid membrane; GO:0016021,integral component of membrane; GO:0009522,photosystem I; GO:0051539,4 iron, 4 sulfur cluster binding; GO:0016168,chlorophyll binding; GO:0009055,electron transfer activity; GO:0000287,magnesium ion binding; GO:0015979,photosynthesis; GO:0018298,protein-chromophore linkage; GO:0003674,molecular_function; GO:0005488,binding; GO:0051536,iron-sul…	PF00223.19:Photosystem I psaA/psaB protein	--	--	--
DDH38_pgp070	NC_037361.1	37597	39801	-	psaB	--	K02690 photosystem I P700 chlorophyll a apoprotein A2 | (RefSeq) psaB, DDH38_pgp070; photosystem I P700 chlorophyll a apoprotein A2 (A)	ko00195: Photosynthesis; ko01100: Metabolic pathways	photosystem I P700 chlorophyll a apoprotein A2 (plastid) [Dendrobium candidum]	PSAB_PHAAO RecName: Full=Photosystem I P700 chlorophyll a apoprotein A2 {ECO:0000255|HAMAP-Rule:MF_00482}; EC=1.97.1.12 {ECO:0000255|HAMAP-Rule:MF_00482}; AltName: Full=PSI-B {ECO:0000255|HAMAP-Rule:MF_00482}; AltName: Full=PsaB {ECO:0000255|HAMAP-Rule:MF_00482};	A0A2Z5WN29_9ASPA RecName: Full=Photosystem I P700 chlorophyll a apoprotein A2 {ECO:0000256|HAMAP-Rule:MF_00482}; EC=1.97.1.12 {ECO:0000256|HAMAP-Rule:MF_00482}; AltName: Full=PSI-B {ECO:0000256|HAMAP-Rule:MF_00482}; AltName: Full=PsaB {ECO:0000256|HAMAP-Rule:MF_00482};	AtCh022	GO:0009535,chloroplast thylakoid membrane; GO:0016021,integral component of membrane; GO:0009522,photosystem I; GO:0051539,4 iron, 4 sulfur cluster binding; GO:0016168,chlorophyll binding; GO:0009055,electron transfer activity; GO:0000287,magnesium ion binding; GO:0015979,photosynthesis; GO:0018298,protein-chromophore linkage; GO:0003674,molecular_function; GO:0005488,binding; GO:0051536,iron-sul…	PF00223.19:Photosystem I psaA/psaB protein	--	--	--
DDH38_pgp071	NC_037361.1	37150	37452	-	rps14	--	K02954 small subunit ribosomal protein S14 | (RefSeq) rps14, DDH38_pgp071; ribosomal protein S14 (A)	ko03010: Ribosome	ribosomal protein S14 (chloroplast) [Dendrobium catenatum]	RR14_PHAAO RecName: Full=30S ribosomal protein S14, chloroplastic {ECO:0000255|HAMAP-Rule:MF_00537};	A0A2Z5WN80_9ASPA RecName: Full=30S ribosomal protein S14, chloroplastic {ECO:0000256|HAMAP-Rule:MF_00537};	AtCh021	GO:0009507,chloroplast; GO:0005840,ribosome; GO:0019843,rRNA binding; GO:0003735,structural constituent of ribosome; GO:0006412,translation; GO:0003674,molecular_function; GO:0003676,nucleic acid binding; GO:0003723,RNA binding; GO:0005488,binding; GO:0097159,organic cyclic compound binding; GO:1901363,heterocyclic compound binding; GO:0005198,structural molecule activity; GO:0006518,peptide meta…	PF00253.21:Ribosomal protein S14p/S29e	--	--	--
DDH38_pgp072	NC_037361.1	36198	36386	+	psbZ	--	K02724 photosystem II PsbZ protein | (RefSeq) psbZ, DDH38_pgp072; photosystem II protein Z (A)	ko00195: Photosynthesis	hypothetical protein AXF42_Ash006209 [Apostasia shenzhenica]	PSBZ_PHAAO RecName: Full=Photosystem II reaction center protein Z {ECO:0000255|HAMAP-Rule:MF_00644}; Short=PSII-Z {ECO:0000255|HAMAP-Rule:MF_00644};	A0A2I0B0I3_9ASPA SubName: Full=Uncharacterized protein {ECO:0000313|EMBL:PKA61312.1};	AtCh020	GO:0009535,chloroplast thylakoid membrane; GO:0016021,integral component of membrane; GO:0009539,photosystem II reaction center; GO:0015979,photosynthesis; GO:0042549,photosystem II stabilization; GO:0008150,biological_process; GO:0008152,metabolic process; GO:0009987,cellular process; GO:0044237,cellular metabolic process; GO:0006091,generation of precursor metabolites and energy; GO:0010109,reg…	--	--	--	--
DDH38_pgp073	NC_037361.1	34294	35715	+	psbC	--	K02705 photosystem II CP43 chlorophyll apoprotein | (RefSeq) psbC, DDH38_pgp073; photosystem II 44 kDa protein (A)	ko00195: Photosynthesis; ko01100: Metabolic pathways	photosystem II 44 kDa protein [Phalaenopsis aphrodite subsp. formosana]	PSBC_PHAAO RecName: Full=Photosystem II CP43 reaction center protein {ECO:0000255|HAMAP-Rule:MF_01496}; AltName: Full=PSII 43 kDa protein {ECO:0000255|HAMAP-Rule:MF_01496}; AltName: Full=Protein CP-43 {ECO:0000255|HAMAP-Rule:MF_01496}; Flags: Precursor;	A0A2Z5WMV9_9ASPA RecName: Full=Photosystem II CP43 reaction center protein {ECO:0000256|HAMAP-Rule:MF_01496, ECO:0000256|RuleBase:RU004533}; AltName: Full=PSII 43 kDa protein {ECO:0000256|HAMAP-Rule:MF_01496}; AltName: Full=Protein CP-43 {ECO:0000256|HAMAP-Rule:MF_01496};	AtCh019	GO:0009535,chloroplast thylakoid membrane; GO:0016021,integral component of membrane; GO:0009523,photosystem II; GO:0016168,chlorophyll binding; GO:0045156,electron transporter, transferring electrons within the cyclic electron transport pathway of photosynthesis activity; GO:0046872,metal ion binding; GO:0009772,photosynthetic electron transport in photosystem II; GO:0018298,protein-chromophore …	PF00421.19:Photosystem II protein	--	--	--
DDH38_pgp074	NC_037361.1	33285	34346	+	psbD	--	K02706 photosystem II P680 reaction center D2 protein [EC:1.10.3.9] | (RefSeq) psbD, DDH38_pgp074; photosystem II protein D2 (A)	ko00195: Photosynthesis; ko01100: Metabolic pathways	photosystem II D2 protein (chloroplast) [Cymbidium sinense]	PSBD_PHAAO RecName: Full=Photosystem II D2 protein {ECO:0000255|HAMAP-Rule:MF_01383}; Short=PSII D2 protein {ECO:0000255|HAMAP-Rule:MF_01383}; EC=1.10.3.9 {ECO:0000255|HAMAP-Rule:MF_01383}; AltName: Full=Photosystem Q(A) protein {ECO:0000255|HAMAP-Rule:MF_01383};	A0A2Z5WMA3_9ASPA RecName: Full=Photosystem II D2 protein {ECO:0000256|HAMAP-Rule:MF_01383, ECO:0000256|RuleBase:RU004333}; Short=PSII D2 protein {ECO:0000256|HAMAP-Rule:MF_01383}; EC=1.10.3.9 {ECO:0000256|HAMAP-Rule:MF_01383}; AltName: Full=Photosystem Q(A) protein {ECO:0000256|HAMAP-Rule:MF_01383};	AtCh018	GO:0009535,chloroplast thylakoid membrane; GO:0016021,integral component of membrane; GO:0009523,photosystem II; GO:0016168,chlorophyll binding; GO:0045156,electron transporter, transferring electrons within the cyclic electron transport pathway of photosynthesis activity; GO:0005506,iron ion binding; GO:0010242,oxygen evolving activity; GO:0009772,photosynthetic electron transport in photosystem…	PF00124.19:Photosynthetic reaction centre protein	--	--	--
DDH38_pgp076	NC_037361.1	29070	29159	+	petN	--	K03689 cytochrome b6-f complex subunit 8 | (RefSeq) petN; cytochrome b6/f complex subunit VIII (A)	ko00195: Photosynthesis; ko01100: Metabolic pathways	hypothetical chloroplast RF60 [Cicer arietinum]	PETN_ACOCL RecName: Full=Cytochrome b6-f complex subunit 8 {ECO:0000255|HAMAP-Rule:MF_00395}; AltName: Full=Cytochrome b6-f complex subunit PetN {ECO:0000255|HAMAP-Rule:MF_00395}; AltName: Full=Cytochrome b6-f complex subunit VIII {ECO:0000255|HAMAP-Rule:MF_00395};	A0A075TPG3_9ERIC RecName: Full=Cytochrome b6-f complex subunit 8 {ECO:0000256|ARBA:ARBA00021253, ECO:0000256|HAMAP-Rule:MF_00395}; AltName: Full=Cytochrome b6-f complex subunit PetN {ECO:0000256|ARBA:ARBA00017944, ECO:0000256|HAMAP-Rule:MF_00395}; AltName: Full=Cytochrome b6-f complex subunit VIII {ECO:0000256|ARBA:ARBA00020759, ECO:0000256|HAMAP-Rule:MF_00395};	AtCh016	GO:0009535,chloroplast thylakoid membrane; GO:0009512,cytochrome b6f complex; GO:0016021,integral component of membrane; GO:0045158,electron transporter, transferring electrons within cytochrome b6/f complex of photosystem II activity; GO:0017004,cytochrome complex assembly; GO:0015979,photosynthesis; GO:0003674,molecular_function; GO:0003824,catalytic activity; GO:0009055,electron transfer activ…	--	--	--	--
DDH38_pgp077	NC_037361.1	23847	27059	-	rpoB	--	K03043 DNA-directed RNA polymerase subunit beta [EC:2.7.7.6] | (RefSeq) rpoB, DDH38_pgp077; RNA polymerase beta subunit (A)	ko03020: RNA polymerase	RNA polymerase beta subunit (plastid) [Dendrobium candidum]	RPOB_PHAAO RecName: Full=DNA-directed RNA polymerase subunit beta {ECO:0000255|HAMAP-Rule:MF_01321}; EC=2.7.7.6 {ECO:0000255|HAMAP-Rule:MF_01321}; AltName: Full=PEP {ECO:0000255|HAMAP-Rule:MF_01321}; AltName: Full=Plastid-encoded RNA polymerase subunit beta {ECO:0000255|HAMAP-Rule:MF_01321}; Short=RNA polymerase subunit beta {ECO:0000255|HAMAP-Rule:MF_01321};	A0A2Z5WM91_9ASPA RecName: Full=DNA-directed RNA polymerase subunit beta {ECO:0000256|HAMAP-Rule:MF_01321}; EC=2.7.7.6 {ECO:0000256|HAMAP-Rule:MF_01321}; AltName: Full=PEP {ECO:0000256|HAMAP-Rule:MF_01321}; AltName: Full=Plastid-encoded RNA polymerase subunit beta {ECO:0000256|HAMAP-Rule:MF_01321}; Short=RNA polymerase subunit beta {ECO:0000256|HAMAP-Rule:MF_01321};	AtCh015	GO:0009507,chloroplast; GO:0003677,DNA binding; GO:0003899,DNA-directed 5'-3' RNA polymerase activity; GO:0032549,ribonucleoside binding; GO:0006351,transcription, DNA-templated; GO:0003674,molecular_function; GO:0003676,nucleic acid binding; GO:0005488,binding; GO:0097159,organic cyclic compound binding; GO:1901363,heterocyclic compound binding; GO:0003824,catalytic activity; GO:0016740,transfer…	PF00562.28:RNA polymerase Rpb2, domain 6	--	--	--
DDH38_pgp078	NC_037361.1	21020	23841	-	rpoC1	--	K03046 DNA-directed RNA polymerase subunit beta' [EC:2.7.7.6] | (RefSeq) rpoC1, DDH38_pgp078; RNA polymerase beta' subunit (A)	ko03020: RNA polymerase	RNA polymerase beta' subunit (chloroplast) [Dendrobium catenatum]	RPOC1_PHAAO RecName: Full=DNA-directed RNA polymerase subunit beta' {ECO:0000255|HAMAP-Rule:MF_01323}; EC=2.7.7.6 {ECO:0000255|HAMAP-Rule:MF_01323}; AltName: Full=PEP {ECO:0000255|HAMAP-Rule:MF_01323}; AltName: Full=Plastid-encoded RNA polymerase subunit beta' {ECO:0000255|HAMAP-Rule:MF_01323}; Short=RNA polymerase subunit beta' {ECO:0000255|HAMAP-Rule:MF_01323};	A0A2Z5WMV1_9ASPA RecName: Full=DNA-directed RNA polymerase subunit beta' {ECO:0000256|HAMAP-Rule:MF_01323}; EC=2.7.7.6 {ECO:0000256|HAMAP-Rule:MF_01323}; AltName: Full=PEP {ECO:0000256|HAMAP-Rule:MF_01323}; AltName: Full=Plastid-encoded RNA polymerase subunit beta' {ECO:0000256|HAMAP-Rule:MF_01323}; Short=RNA polymerase subunit beta' {ECO:0000256|HAMAP-Rule:MF_01323};	AtCh014	GO:0009507,chloroplast; GO:0003677,DNA binding; GO:0003899,DNA-directed 5'-3' RNA polymerase activity; GO:0000287,magnesium ion binding; GO:0008270,zinc ion binding; GO:0006351,transcription, DNA-templated; GO:0003674,molecular_function; GO:0003676,nucleic acid binding; GO:0005488,binding; GO:0097159,organic cyclic compound binding; GO:1901363,heterocyclic compound binding; GO:0003824,catalytic a…	PF04997.12:RNA polymerase Rpb1, domain 1	--	--	--
DDH38_pgp079	NC_037361.1	16672	20832	-	rpoC2	--	K03046 DNA-directed RNA polymerase subunit beta' [EC:2.7.7.6] | (RefSeq) rpoC2, DDH38_pgp079; RNA polymerase beta'' subunit (A)	ko03020: RNA polymerase	RNA polymerase beta'' subunit (chloroplast) [Dendrobium catenatum]	RPOC2_PHAAO RecName: Full=DNA-directed RNA polymerase subunit beta'' {ECO:0000255|HAMAP-Rule:MF_01324}; EC=2.7.7.6 {ECO:0000255|HAMAP-Rule:MF_01324}; AltName: Full=PEP {ECO:0000255|HAMAP-Rule:MF_01324}; AltName: Full=Plastid-encoded RNA polymerase subunit beta'' {ECO:0000255|HAMAP-Rule:MF_01324}; Short=RNA polymerase subunit beta'' {ECO:0000255|HAMAP-Rule:MF_01324};	A0A342ZZY6_9ASPA RecName: Full=DNA-directed RNA polymerase subunit beta'' {ECO:0000256|HAMAP-Rule:MF_01324}; EC=2.7.7.6 {ECO:0000256|HAMAP-Rule:MF_01324}; AltName: Full=PEP {ECO:0000256|HAMAP-Rule:MF_01324}; AltName: Full=Plastid-encoded RNA polymerase subunit beta'' {ECO:0000256|HAMAP-Rule:MF_01324}; Short=RNA polymerase subunit beta'' {ECO:0000256|HAMAP-Rule:MF_01324};	AtCh013	GO:0009507,chloroplast; GO:0003677,DNA binding; GO:0003899,DNA-directed 5'-3' RNA polymerase activity; GO:0008270,zinc ion binding; GO:0006351,transcription, DNA-templated; GO:0003674,molecular_function; GO:0003676,nucleic acid binding; GO:0005488,binding; GO:0097159,organic cyclic compound binding; GO:1901363,heterocyclic compound binding; GO:0003824,catalytic activity; GO:0016740,transferase ac…	PF04998.17:RNA polymerase Rpb1, domain 5	--	--	--
DDH38_pgp080	NC_037361.1	15732	16442	-	rps2	--	K02967 small subunit ribosomal protein S2 | (RefSeq) rps2, DDH38_pgp080; ribosomal protein S2 (A)	ko03010: Ribosome	ribosomal protein S2 (chloroplast) [Dendrobium catenatum]	RR2_PHAAO RecName: Full=30S ribosomal protein S2, chloroplastic;	A0A2Z5WMB4_9ASPA RecName: Full=30S ribosomal protein S2, chloroplastic {ECO:0000256|ARBA:ARBA00014951, ECO:0000256|HAMAP-Rule:MF_00291};	AtCh012	GO:0009507,chloroplast; GO:0015935,small ribosomal subunit; GO:0003735,structural constituent of ribosome; GO:0006412,translation; GO:0003674,molecular_function; GO:0005198,structural molecule activity; GO:0006518,peptide metabolic process; GO:0006807,nitrogen compound metabolic process; GO:0008150,biological_process; GO:0008152,metabolic process; GO:0009058,biosynthetic process; GO:0009059,macro…	PF00318.20:Ribosomal protein S2	--	--	--
DDH38_pgp081	NC_037361.1	14698	15441	-	atpI	--	K02108 F-type H+-transporting ATPase subunit a | (RefSeq) atpI, DDH38_pgp081; ATP synthase CF0 A subunit (A)	ko00190: Oxidative phosphorylation; ko00195: Photosynthesis; ko01100: Metabolic pathways	ATP synthase CF0 A subunit (chloroplast) [Dendrobium catenatum]	ATPI_PHAAO RecName: Full=ATP synthase subunit a, chloroplastic {ECO:0000255|HAMAP-Rule:MF_01393}; AltName: Full=ATP synthase F0 sector subunit a {ECO:0000255|HAMAP-Rule:MF_01393}; AltName: Full=F-ATPase subunit IV {ECO:0000255|HAMAP-Rule:MF_01393};	A0A2Z5WN70_9ASPA RecName: Full=ATP synthase subunit a, chloroplastic {ECO:0000256|HAMAP-Rule:MF_01393, ECO:0000256|RuleBase:RU004449}; AltName: Full=ATP synthase F0 sector subunit a {ECO:0000256|HAMAP-Rule:MF_01393}; AltName: Full=F-ATPase subunit IV {ECO:0000256|HAMAP-Rule:MF_01393};	AtCh011	GO:0009535,chloroplast thylakoid membrane; GO:0016021,integral component of membrane; GO:0005886,plasma membrane; GO:0045263,proton-transporting ATP synthase complex, coupling factor F(o); GO:0046933,proton-transporting ATP synthase activity, rotational mechanism; GO:0003674,molecular_function; GO:0003824,catalytic activity; GO:0005215,transporter activity; GO:0005216,ion channel activity; GO:000…	PF00119.20:ATP synthase A chain	--	--	--
DDH38_pgp083	NC_037361.1	12092	13572	-	atpF	--	K02109 F-type H+-transporting ATPase subunit b | (RefSeq) atpF, DDH38_pgp083; ATP synthase CF0 B subunit (A)	ko00190: Oxidative phosphorylation; ko00195: Photosynthesis; ko01100: Metabolic pathways	ATP synthase CF0 B subunit (chloroplast) [Dendrobium catenatum]	ATPF_PHAAO RecName: Full=ATP synthase subunit b, chloroplastic {ECO:0000255|HAMAP-Rule:MF_01398}; AltName: Full=ATP synthase F(0) sector subunit b {ECO:0000255|HAMAP-Rule:MF_01398}; AltName: Full=ATPase subunit I {ECO:0000255|HAMAP-Rule:MF_01398};	A0A2Z5WMU8_9ASPA RecName: Full=ATP synthase subunit b, chloroplastic {ECO:0000256|HAMAP-Rule:MF_01398}; AltName: Full=ATP synthase F(0) sector subunit b {ECO:0000256|HAMAP-Rule:MF_01398}; AltName: Full=ATPase subunit I {ECO:0000256|HAMAP-Rule:MF_01398};	AtCh009	GO:0009535,chloroplast thylakoid membrane; GO:0016021,integral component of membrane; GO:0045263,proton-transporting ATP synthase complex, coupling factor F(o); GO:0046933,proton-transporting ATP synthase activity, rotational mechanism; GO:0003674,molecular_function; GO:0003824,catalytic activity; GO:0005215,transporter activity; GO:0005216,ion channel activity; GO:0005261,cation channel activity…	PF00430.18:ATP synthase B/B' CF(0)	--	--	--
DDH38_pgp084	NC_037361.1	10496	12019	-	atpA	--	K02111 F-type H+/Na+-transporting ATPase subunit alpha [EC:7.1.2.2 7.2.2.1] | (RefSeq) atpA, DDH38_pgp084; ATP synthase CF1 alpha subunit (A)	ko00190: Oxidative phosphorylation; ko00195: Photosynthesis; ko01100: Metabolic pathways	ATP synthase CF1 alpha subunit (chloroplast) [Dendrobium catenatum]	ATPA_PHAAO RecName: Full=ATP synthase subunit alpha, chloroplastic {ECO:0000255|HAMAP-Rule:MF_01346}; EC=7.1.2.2 {ECO:0000255|HAMAP-Rule:MF_01346}; AltName: Full=ATP synthase F1 sector subunit alpha {ECO:0000255|HAMAP-Rule:MF_01346}; AltName: Full=F-ATPase subunit alpha {ECO:0000255|HAMAP-Rule:MF_01346};	A0A2Z5WMW2_9ASPA RecName: Full=ATP synthase subunit alpha, chloroplastic {ECO:0000256|HAMAP-Rule:MF_01346, ECO:0000256|RuleBase:RU004286}; EC=7.1.2.2 {ECO:0000256|HAMAP-Rule:MF_01346, ECO:0000256|RuleBase:RU004286}; AltName: Full=ATP synthase F1 sector subunit alpha {ECO:0000256|HAMAP-Rule:MF_01346}; AltName: Full=F-ATPase subunit alpha {ECO:0000256|HAMAP-Rule:MF_01346};	AtCh008	GO:0009535,chloroplast thylakoid membrane; GO:0045261,proton-transporting ATP synthase complex, catalytic core F(1); GO:0005524,ATP binding; GO:0046933,proton-transporting ATP synthase activity, rotational mechanism; GO:0046961,proton-transporting ATPase activity, rotational mechanism; GO:0000166,nucleotide binding; GO:0003674,molecular_function; GO:0005488,binding; GO:0017076,purine nucleotide b…	PF00006.25:ATP synthase alpha/beta family, nucleotide-binding domain	--	--	--
DDH38_pgp085	NC_037361.1	8031	8141	+	psbI	--	K02710 photosystem II PsbI protein | (RefSeq) psbI; photosystem II protein I (A)	ko00195: Photosynthesis	photosystem II protein I, partial (chloroplast) [Ranunculus macranthus]	PSBI_ACOAM RecName: Full=Photosystem II reaction center protein I {ECO:0000255|HAMAP-Rule:MF_01316}; Short=PSII-I {ECO:0000255|HAMAP-Rule:MF_01316}; AltName: Full=PSII 4.8 kDa protein {ECO:0000255|HAMAP-Rule:MF_01316};	A0A2Z5WM90_9ASPA RecName: Full=Photosystem II reaction center protein I {ECO:0000256|HAMAP-Rule:MF_01316}; Short=PSII-I {ECO:0000256|HAMAP-Rule:MF_01316}; AltName: Full=PSII 4.8 kDa protein {ECO:0000256|HAMAP-Rule:MF_01316};	AtCh007	GO:0009535,chloroplast thylakoid membrane; GO:0016021,integral component of membrane; GO:0009539,photosystem II reaction center; GO:0015979,photosynthesis; GO:0008150,biological_process; GO:0008152,metabolic process; GO:0009987,cellular process; GO:0044237,cellular metabolic process; GO:0005575,cellular_component; GO:0005622,intracellular anatomical structure; GO:0005737,cytoplasm; GO:0009507,chl…	PF02532.14:Photosystem II reaction centre I protein (PSII 4.8 kDa protein)	--	--	--
DDH38_pgp086	NC_037361.1	7338	7523	+	psbK	--	K02712 photosystem II PsbK protein | (RefSeq) psbK, DDH38_pgp086; photosystem II protein K (A)	ko00195: Photosynthesis	photosystem II protein K (chloroplast) [Dendrobium catenatum]	PSBK_PHAAO RecName: Full=Photosystem II reaction center protein K {ECO:0000255|HAMAP-Rule:MF_00441}; Short=PSII-K {ECO:0000255|HAMAP-Rule:MF_00441}; Flags: Precursor;	A0A2Z5WMF7_9ASPA RecName: Full=Photosystem II reaction center protein K {ECO:0000256|HAMAP-Rule:MF_00441}; Short=PSII-K {ECO:0000256|HAMAP-Rule:MF_00441};	AtCh006	GO:0009535,chloroplast thylakoid membrane; GO:0016021,integral component of membrane; GO:0009539,photosystem II reaction center; GO:0015979,photosynthesis; GO:0008150,biological_process; GO:0008152,metabolic process; GO:0009987,cellular process; GO:0044237,cellular metabolic process; GO:0005575,cellular_component; GO:0005622,intracellular anatomical structure; GO:0005737,cytoplasm; GO:0009507,chl…	PF02533.15:Photosystem II 4 kDa reaction centre component	--	--	--
LOC110091778	NW_021591871.1	991	2275	+	LOC110091778	--	--	--	random slug protein 5-like [Dendrobium catenatum]	SFH13_ARATH RecName: Full=Phosphatidylinositol/phosphatidylcholine transfer protein SFH13; AltName: Full=Protein SEC FOURTEEN HOMOLOGS 13; Short=AtSFH13;	A0A2I0V6W4_9ASPA RecName: Full=CRAL-TRIO domain-containing protein {ECO:0000259|PROSITE:PS50191};	At3g22410	GO:0000139,Golgi membrane; GO:0005886,plasma membrane; GO:0015031,protein transport; GO:0006810,transport; GO:0006811,ion transport; GO:0006820,anion transport; GO:0008104,protein localization; GO:0008150,biological_process; GO:0015833,peptide transport; GO:0033036,macromolecule localization; GO:0042886,amide transport; GO:0045184,establishment of protein localization; GO:0051179,localization; GO…	PF00650.20:CRAL/TRIO domain	--	--	--
LOC110091779	NW_021319097.1	156377	220373	+	LOC110091779	--	K19787 carnosine N-methyltransferase [EC:2.1.1.22] | (RefSeq) carnosine N-methyltransferase (A)	ko00340: Histidine metabolism; ko01100: Metabolic pathways	carnosine N-methyltransferase [Dendrobium catenatum]	--	A0A2I0WRX2_9ASPA RecName: Full=N2227 domain-containing protein {ECO:0000259|SMART:SM01296};	At2g32160	--	PF07942.12:N2227-like protein	--	--	--
LOC110091781	NW_021430753.1	9555	12436	-	LOC110091781	--	--	--	Pentatricopeptide repeat-containing protein [Dendrobium catenatum]	PPR87_ARATH RecName: Full=Pentatricopeptide repeat-containing protein At1g61870, mitochondrial; AltName: Full=Protein PENTATRICOPEPTIDE REPEAT 336; Flags: Precursor;	A0A2I0VD16_9ASPA SubName: Full=Pentatricopeptide repeat-containing protein {ECO:0000313|EMBL:PKU61302.1};	At1g61870	GO:0005743,mitochondrial inner membrane; GO:0005739,mitochondrion; GO:0000166,nucleotide binding; GO:0003723,RNA binding; GO:0003674,molecular_function; GO:0005488,binding; GO:0036094,small molecule binding; GO:0097159,organic cyclic compound binding; GO:1901265,nucleoside phosphate binding; GO:1901363,heterocyclic compound binding; GO:0003676,nucleic acid binding; GO:0005575,cellular_component; …	PF13041.6:PPR repeat family	--	--	--
LOC110091782	NW_021430753.1	59395	63705	-	LOC110091782	--	K00430 peroxidase [EC:1.11.1.7] | (RefSeq) peroxidase 42-like (A)	ko00940: Phenylpropanoid biosynthesis; ko01100: Metabolic pathways; ko01110: Biosynthesis of secondary metabolites	peroxidase 42-like [Dendrobium catenatum]	PER42_ARATH RecName: Full=Peroxidase 42; Short=Atperox P42; EC=1.11.1.7; AltName: Full=ATP1a/ATP1b; AltName: Full=PRXR1; Flags: Precursor;	A0A2I0VD30_9ASPA RecName: Full=Peroxidase {ECO:0000256|ARBA:ARBA00012313, ECO:0000256|RuleBase:RU362060}; EC=1.11.1.7 {ECO:0000256|ARBA:ARBA00012313, ECO:0000256|RuleBase:RU362060};	At4g21960	GO:0005576,extracellular region; GO:0009505,plant-type cell wall; GO:0009506,plasmodesma; GO:0020037,heme binding; GO:0046872,metal ion binding; GO:0004601,peroxidase activity; GO:0042744,hydrogen peroxide catabolic process; GO:0006979,response to oxidative stress; GO:0048511,rhythmic process; GO:0003674,molecular_function; GO:0005488,binding; GO:0046906,tetrapyrrole binding; GO:0097159,organic c…	PF00141.23:Peroxidase	--	--	--
LOC110091784	NW_021430753.1	194970	197366	-	LOC110091784	--	K14494 DELLA protein | (RefSeq) DELLA protein SLN1 (A)	ko04075: Plant hormone signal transduction	DELLA protein SLN1-like [Dendrobium catenatum]	RHT1_WHEAT RecName: Full=DELLA protein RHT-1; AltName: Full=Protein Rht-B1/Rht-D1; AltName: Full=Reduced height protein 1;	A0A2I0VD31_9ASPA RecName: Full=DELLA protein {ECO:0000256|RuleBase:RU367159};	At1g14920	GO:0005634,nucleus; GO:0003700,DNA-binding transcription factor activity; GO:0043565,sequence-specific DNA binding; GO:0003712,transcription coregulator activity; GO:0009740,gibberellic acid mediated signaling pathway; GO:0006355,regulation of transcription, DNA-templated; GO:0003674,molecular_function; GO:0140110,transcription regulator activity; GO:0003676,nucleic acid binding; GO:0003677,DNA b…	PF03514.14:GRAS domain family	GRAS	TF	GRAS
LOC110091785	NW_021430753.1	151904	170480	+	LOC110091785	--	K20855 beta-1,3-galactosyltransferase 1/2/3/4/5/7/8 [EC:2.4.1.-] | (RefSeq) probable beta-1,3-galactosyltransferase 2 (A)	--	probable beta-1,3-galactosyltransferase 2 [Dendrobium catenatum]	B3GT3_ARATH RecName: Full=Probable beta-1,3-galactosyltransferase 3; EC=2.4.1.-;	A0A2I0VD36_9ASPA RecName: Full=Hexosyltransferase {ECO:0000256|RuleBase:RU363063}; EC=2.4.1.- {ECO:0000256|RuleBase:RU363063};	At1g05170	GO:0000139,Golgi membrane; GO:0016021,integral component of membrane; GO:0016758,transferase activity, transferring hexosyl groups; GO:0006486,protein glycosylation; GO:0003674,molecular_function; GO:0003824,catalytic activity; GO:0016740,transferase activity; GO:0016757,transferase activity, transferring glycosyl groups; GO:0006464,cellular protein modification process; GO:0006807,nitrogen compo…	PF01762.21:Galactosyltransferase	--	--	--
LOC110091786	NW_021430753.1	75447	76314	-	LOC110091786	--	K10664 E3 ubiquitin-protein ligase ATL6/9/15/31/42/55 [EC:2.3.2.27] | (RefSeq) E3 ubiquitin-protein ligase ATL31 (A)	--	RING-H2 finger protein ATL32-like [Dendrobium catenatum]	ATL32_ARATH RecName: Full=RING-H2 finger protein ATL32; EC=2.3.2.27 {ECO:0000305}; AltName: Full=RING-type E3 ubiquitin transferase ATL32 {ECO:0000305}; Flags: Precursor;	A0A2I0VD18_9ASPA SubName: Full=RING-H2 finger protein ATL32 {ECO:0000313|EMBL:PKU61309.1};	At4g40070	GO:0016021,integral component of membrane; GO:0046872,metal ion binding; GO:0016740,transferase activity; GO:0016567,protein ubiquitination; GO:0003674,molecular_function; GO:0005488,binding; GO:0043167,ion binding; GO:0043169,cation binding; GO:0003824,catalytic activity; GO:0006464,cellular protein modification process; GO:0006807,nitrogen compound metabolic process; GO:0008150,biological_proce…	PF13639.6:Ring finger domain	--	--	--
LOC110091787	NW_021319083.1	2460269	2489325	-	LOC110091787	--	K13415 protein brassinosteroid insensitive 1 [EC:2.7.10.1 2.7.11.1] | (RefSeq) uncharacterized protein LOC103413440 isoform X1 (A)	ko04075: Plant hormone signal transduction	squamosa promoter-binding-like protein 7 [Dendrobium catenatum]	SPL7_ORYSI RecName: Full=Squamosa promoter-binding-like protein 7;	A0A2I0WSX0_9ASPA SubName: Full=Squamosa promoter-binding-like protein 7 {ECO:0000313|EMBL:PKU78747.1};	At5g43270	GO:0005634,nucleus; GO:0003677,DNA binding; GO:0046872,metal ion binding; GO:0003674,molecular_function; GO:0003676,nucleic acid binding; GO:0005488,binding; GO:0097159,organic cyclic compound binding; GO:1901363,heterocyclic compound binding; GO:0043167,ion binding; GO:0043169,cation binding; GO:0005575,cellular_component; GO:0005622,intracellular anatomical structure; GO:0043226,organelle; GO:0…	PF03110.14:SBP domain	SBP	TF	SBP
LOC110091788	NW_021318852.1	562058	565982	+	LOC110091788	--	K03257 translation initiation factor 4A | (RefSeq) eukaryotic initiation factor 4A-3-like (A)	ko03013: RNA transport	eukaryotic initiation factor 4A-3-like [Dendrobium catenatum]	IF4A3_ORYSJ RecName: Full=Eukaryotic initiation factor 4A-3; Short=eIF-4A-3; EC=3.6.4.13; AltName: Full=ATP-dependent RNA helicase eIF4A-3; AltName: Full=DEAD-box ATP-dependent RNA helicase 23; AltName: Full=eIF4A-2;	A0A2I0X1L1_9ASPA SubName: Full=Eukaryotic initiation factor 4A-3 {ECO:0000313|EMBL:PKU81793.1};	At3g13920	GO:0005737,cytoplasm; GO:0005634,nucleus; GO:0005524,ATP binding; GO:0016787,hydrolase activity; GO:0003724,RNA helicase activity; GO:0003743,translation initiation factor activity; GO:0002183,cytoplasmic translational initiation; GO:0000166,nucleotide binding; GO:0003674,molecular_function; GO:0005488,binding; GO:0017076,purine nucleotide binding; GO:0030554,adenyl nucleotide binding; GO:0032553…	PF00270.29:DEAD/DEAH box helicase	--	--	--
LOC110091789	NW_021318852.1	568339	569022	+	LOC110091789	--	K05770 translocator protein | (RefSeq) translocator protein homolog (A)	--	translocator protein homolog [Dendrobium catenatum]	TSPO_ARATH RecName: Full=Translocator protein homolog; Short=AtTSPO;	A0A2I0X1K3_9ASPA SubName: Full=Translocator protein like {ECO:0000313|EMBL:PKU81794.1};	At2g47770	GO:0031969,chloroplast membrane; GO:0005783,endoplasmic reticulum; GO:0005789,endoplasmic reticulum membrane; GO:0005794,Golgi apparatus; GO:0000139,Golgi membrane; GO:0005795,Golgi stack; GO:0016021,integral component of membrane; GO:0016020,membrane; GO:0020037,heme binding; GO:0006778,porphyrin-containing compound metabolic process; GO:0009737,response to abscisic acid; GO:0006970,response to …	PF03073.15:TspO/MBR family	--	--	--
LOC110091793	NW_021318565.1	363970	370844	+	LOC110091793	--	K14431 transcription factor TGA | (RefSeq) bZIP transcription factor TGA10-like isoform X1 (A)	ko04075: Plant hormone signal transduction	bZIP transcription factor TGA10-like isoform X1 [Dendrobium catenatum]	TGA10_TOBAC RecName: Full=bZIP transcription factor TGA10 {ECO:0000303|PubMed:12777042}; AltName: Full=Protein TGACG (TGA) motif-binding protein 10 {ECO:0000303|PubMed:12777042};	A0A2I0XFV0_9ASPA SubName: Full=Transcription factor HBP-1b(C38) {ECO:0000313|EMBL:PKU86788.1};	At5g06840	GO:0005634,nucleus; GO:0003700,DNA-binding transcription factor activity; GO:0043565,sequence-specific DNA binding; GO:0045893,positive regulation of transcription, DNA-templated; GO:0009733,response to auxin; GO:0009753,response to jasmonic acid; GO:0009751,response to salicylic acid; GO:0006351,transcription, DNA-templated; GO:0003674,molecular_function; GO:0140110,transcription regulator activ…	PF14144.6:Seed dormancy control	bZIP	TF	bZIP
LOC110091794	NW_021319523.1	1473618	1479929	-	LOC110091794	--	K13457 disease resistance protein RPM1 | (RefSeq) LOW QUALITY PROTEIN: disease resistance protein RGA5-like (A)	ko04626: Plant-pathogen interaction	LOW QUALITY PROTEIN: putative disease resistance RPP13-like protein 3 [Dendrobium catenatum]	RGA5R_ORYSJ RecName: Full=Disease resistance protein RGA5 {ECO:0000305}; AltName: Full=Os11gRGA5 {ECO:0000312|EMBL:BAK39930.1}; AltName: Full=SasRGA5 {ECO:0000303|PubMed:21251109};	A0A2I0WTF1_9ASPA SubName: Full=Disease resistance protein RPP13 {ECO:0000313|EMBL:PKU78940.1};	At3g46730	GO:0005737,cytoplasm; GO:0043531,ADP binding; GO:0005524,ATP binding; GO:0043621,protein self-association; GO:0042742,defense response to bacterium; GO:0002758,innate immune response-activating signal transduction; GO:0060548,negative regulation of cell death; GO:0009626,plant-type hypersensitive response; GO:0000166,nucleotide binding; GO:0003674,molecular_function; GO:0005488,binding; GO:001707…	PF00931.22:NB-ARC domain	--	--	--
LOC110091796	NW_021319083.1	3030400	3037542	+	LOC110091796	--	K10999 cellulose synthase A [EC:2.4.1.12] | (RefSeq) cellulose synthase A catalytic subunit 9 [UDP-forming] (A)	--	cellulose synthase A catalytic subunit 9 [UDP-forming]	CESA9_ORYSI RecName: Full=Cellulose synthase A catalytic subunit 9 [UDP-forming]; EC=2.4.1.12; AltName: Full=OsCesA9;	A0A2I0WSX9_9ASPA RecName: Full=Cellulose synthase {ECO:0000256|RuleBase:RU361116}; EC=2.4.1.12 {ECO:0000256|RuleBase:RU361116};	At5g17420	GO:0016021,integral component of membrane; GO:0005886,plasma membrane; GO:0016760,cellulose synthase (UDP-forming) activity; GO:0046872,metal ion binding; GO:0071555,cell wall organization; GO:0030244,cellulose biosynthetic process; GO:0009834,plant-type secondary cell wall biogenesis; GO:0003674,molecular_function; GO:0003824,catalytic activity; GO:0008194,UDP-glycosyltransferase activity; GO:00…	PF03552.14:Cellulose synthase	--	--	--
LOC110091797	NW_021318595.1	6740574	6741738	-	LOC110091797	--	K05909 laccase [EC:1.10.3.2] | (RefSeq) laccase-11 (A)	--	uncharacterized protein LOC110091797 [Dendrobium catenatum]	--	A0A2I0WLJ2_9ASPA RecName: Full=DUF4283 domain-containing protein {ECO:0000259|Pfam:PF14111};	--	--	--	--	--	--
LOC110091798	NW_021318595.1	6725123	6734273	+	LOC110091798	--	K01880 glycyl-tRNA synthetase [EC:6.1.1.14] | (RefSeq) glycyl-tRNA synthetase (A)	ko00970: Aminoacyl-tRNA biosynthesis	uncharacterized protein LOC110091798 [Dendrobium catenatum]	LAF3_ARATH RecName: Full=Protein LONG AFTER FAR-RED 3 {ECO:0000303|PubMed:14645728}; EC=3.5.-.- {ECO:0000305};	A0A2I0XE06_9ASPA RecName: Full=Amidohydro_3 domain-containing protein {ECO:0000259|Pfam:PF07969};	At3g55850	GO:0016021,integral component of membrane; GO:0048471,perinuclear region of cytoplasm; GO:0016810,hydrolase activity, acting on carbon-nitrogen (but not peptide) bonds; GO:0009704,de-etiolation; GO:0010218,response to far red light; GO:0009845,seed germination; GO:0003674,molecular_function; GO:0003824,catalytic activity; GO:0016787,hydrolase activity; GO:0007275,multicellular organism developmen…	PF07969.11:Amidohydrolase family	--	--	--
LOC110091799	NW_021318595.1	6663138	6696117	+	LOC110091799	--	K13519 lysophospholipid acyltransferase [EC:2.3.1.51 2.3.1.23 2.3.1.-] | (RefSeq) lysophospholipid acyltransferase 1-like isoform X1 (A)	ko00561: Glycerolipid metabolism; ko00564: Glycerophospholipid metabolism; ko00565: Ether lipid metabolism; ko01100: Metabolic pathways; ko01110: Biosynthesis of secondary metabolites	lysophospholipid acyltransferase 1-like [Dendrobium catenatum]	MBOA1_ARATH RecName: Full=Lysophospholipid acyltransferase 1 {ECO:0000303|PubMed:18154737}; Short=AtLPLAT1 {ECO:0000303|PubMed:18154737}; EC=2.3.1.- {ECO:0000269|PubMed:18154737}; AltName: Full=1-acylglycerophosphocholine O-acyltransferase {ECO:0000305}; EC=2.3.1.23 {ECO:0000269|PubMed:18154737}; AltName: Full=1-acylglycerophosphoethanolamine O-acyltransferase {ECO:0000305}; EC=2.3.1.n7 {ECO:0000…	A0A2I0XE12_9ASPA SubName: Full=Lysophospholipid acyltransferase {ECO:0000313|EMBL:PKU86145.1};	At1g63050	GO:0005783,endoplasmic reticulum; GO:0005789,endoplasmic reticulum membrane; GO:0005576,extracellular region; GO:0016021,integral component of membrane; GO:0016020,membrane; GO:0005886,plasma membrane; GO:0047184,1-acylglycerophosphocholine O-acyltransferase activity; GO:0106262,1-acylglycerophosphoethanolamine O-acyltransferase activity; GO:0106263,1-acylglycerophosphoserine O-acyltransferase ac…	PF03062.19:MBOAT, membrane-bound O-acyltransferase family	--	--	--
LOC110091804	NW_021319083.1	2985734	3021267	+	LOC110091804	--	K02520 translation initiation factor IF-3 | (RefSeq) translation initiation factor IF3-2, chloroplastic isoform X1 (A)	--	uncharacterized protein LOC110091804 [Dendrobium catenatum]	IF32_ARATH RecName: Full=Translation initiation factor IF3-2, chloroplastic {ECO:0000305}; Short=AtIF3-2 {ECO:0000303|PubMed:25630975}; AltName: Full=AtINFC-2 {ECO:0000303|PubMed:25630975}; AltName: Full=Protein SUPPRESSOR OF VARIEGATION 9 {ECO:0000303|PubMed:27535792}; Flags: Precursor;	A0A2I0WSX2_9ASPA SubName: Full=Translation initiation factor IF-3, chloroplastic {ECO:0000313|EMBL:PKU78756.1};	At2g24060	GO:0009507,chloroplast; GO:0005773,vacuole; GO:0003729,mRNA binding; GO:0043022,ribosome binding; GO:0003743,translation initiation factor activity; GO:0009658,chloroplast organization; GO:0048366,leaf development; GO:0032790,ribosome disassembly; GO:0003674,molecular_function; GO:0003676,nucleic acid binding; GO:0003723,RNA binding; GO:0005488,binding; GO:0097159,organic cyclic compound binding;…	PF00707.22:Translation initiation factor IF-3, C-terminal domain	--	--	--
LOC110091805	NW_021320126.1	12560	43767	+	LOC110091805	--	K11644 paired amphipathic helix protein Sin3a | (RefSeq) paired amphipathic helix protein Sin3-like 4 isoform X6 (A)	--	paired amphipathic helix protein Sin3-like 4 isoform X1 [Dendrobium catenatum]	SNL4_ARATH RecName: Full=Paired amphipathic helix protein Sin3-like 4;	A0A2I0VJC0_9ASPA SubName: Full=Paired amphipathic helix protein Sin3-like 4 {ECO:0000313|EMBL:PKU63504.1};	At1g70060	GO:0000785,chromatin; GO:0000118,histone deacetylase complex; GO:0003714,transcription corepressor activity; GO:0016575,histone deacetylation; GO:0000122,negative regulation of transcription by RNA polymerase II; GO:0003674,molecular_function; GO:0003712,transcription coregulator activity; GO:0098772,molecular function regulator; GO:0140110,transcription regulator activity; GO:0006325,chromatin o…	PF16879.5:C-terminal domain of Sin3a protein	Others	TR	Others
LOC110091806	NW_021320079.1	2401600	2413792	-	LOC110091806	--	K16586 HAUS augmin-like complex subunit 3 | (RefSeq) AUGMIN subunit 3 (A)	--	AUGMIN subunit 3-like [Dendrobium catenatum]	AUG3_ARATH RecName: Full=AUGMIN subunit 3 {ECO:0000303|PubMed:22505726};	A0A2I0VL31_9ASPA RecName: Full=HAUS-augmin3 domain-containing protein {ECO:0000259|Pfam:PF14932};	At5g48520	GO:0070652,HAUS complex; GO:0005874,microtubule; GO:0072686,mitotic spindle; GO:0005634,nucleus; GO:0009524,phragmoplast; GO:0005819,spindle; GO:0051301,cell division; GO:0080175,phragmoplast microtubule organization; GO:0051225,spindle assembly; GO:0008150,biological_process; GO:0009987,cellular process; GO:0000226,microtubule cytoskeleton organization; GO:0006996,organelle organization; GO:0007…	PF14932.6:HAUS augmin-like complex subunit 3	--	--	--
LOC110091807	NW_021320126.1	146755	156312	+	LOC110091807	--	--	--	PHD finger protein At1g33420 [Dendrobium catenatum]	Y1342_ARATH RecName: Full=PHD finger protein At1g33420;	A0A2I0VJH2_9ASPA SubName: Full=PHD finger protein {ECO:0000313|EMBL:PKU63513.1};	At1g33420	GO:0005634,nucleus; GO:0046872,metal ion binding; GO:0003674,molecular_function; GO:0005488,binding; GO:0043167,ion binding; GO:0043169,cation binding; GO:0005575,cellular_component; GO:0005622,intracellular anatomical structure; GO:0043226,organelle; GO:0043227,membrane-bounded organelle; GO:0043229,intracellular organelle; GO:0043231,intracellular membrane-bounded organelle; GO:0110165,cellular…	PF00628.29:PHD-finger	PHD	TR	PHD
LOC110091808	NW_021320126.1	156200	168798	-	LOC110091808	--	--	--	--	--	--	--	--	--	--	--	--
LOC110091815	NW_021320126.1	187795	227172	+	LOC110091815	--	K13459 disease resistance protein RPS2 | (RefSeq) disease resistance protein At4g27190 isoform X1 (A)	ko04626: Plant-pathogen interaction	BAG-associated GRAM protein 1 [Dendrobium catenatum]	BAGP1_ARATH RecName: Full=BAG-associated GRAM protein 1 {ECO:0000303|PubMed:26739014};	A0A2I0VJC9_9ASPA SubName: Full=C2 and GRAM domain-containing protein {ECO:0000313|EMBL:PKU63514.1};	At3g59660	GO:0016021,integral component of membrane; GO:0050832,defense response to fungus; GO:0006950,response to stress; GO:0006952,defense response; GO:0008150,biological_process; GO:0009605,response to external stimulus; GO:0009607,response to biotic stimulus; GO:0009620,response to fungus; GO:0043207,response to external biotic stimulus; GO:0044419,biological process involved in interspecies interacti…	PF16016.5:VAD1 Analog of StAR-related lipid transfer domain	--	--	--
LOC110091817	NW_021320126.1	67104	89258	-	LOC110091817	--	K01426 amidase [EC:3.5.1.4] | (RefSeq) amidase 1 isoform X1 (A)	ko00330: Arginine and proline metabolism; ko00360: Phenylalanine metabolism; ko00380: Tryptophan metabolism; ko01100: Metabolic pathways	outer envelope protein 64, chloroplastic [Dendrobium catenatum]	OE64C_ARATH RecName: Full=Outer envelope protein 64, chloroplastic; AltName: Full=Translocon at the outer membrane of chloroplasts 64-III;	A0A2I0VJB7_9ASPA SubName: Full=Translocon at the outer membrane of chloroplasts 64 {ECO:0000313|EMBL:PKU63505.1};	At5g09420_1	GO:0009507,chloroplast; GO:0009941,chloroplast envelope; GO:0005829,cytosol; GO:0031359,integral component of chloroplast outer membrane; GO:0009536,plastid; GO:0015031,protein transport; GO:0006810,transport; GO:0006811,ion transport; GO:0006820,anion transport; GO:0008104,protein localization; GO:0008150,biological_process; GO:0015833,peptide transport; GO:0033036,macromolecule localization; GO…	PF01425.21:Amidase	--	--	--
LOC110091818	NW_021320126.1	102628	112039	+	LOC110091818	--	K13347 peroxisomal membrane protein 2 | (RefSeq) protein sym-1 (A)	ko04146: Peroxisome	uncharacterized protein LOC110091818 [Dendrobium catenatum]	ATG1C_ARATH RecName: Full=Serine/threonine-protein kinase ATG1c {ECO:0000305}; EC=2.7.11.-; AltName: Full=Autophagy-related protein 1c {ECO:0000303|PubMed:12114572}; Short=AtAPG1c {ECO:0000303|PubMed:12114572};	A0A2I0VJB8_9ASPA SubName: Full=Uncharacterized protein {ECO:0000313|EMBL:PKU63507.1};	At2g37840	GO:0005776,autophagosome; GO:0031410,cytoplasmic vesicle; GO:0005524,ATP binding; GO:0004674,protein serine/threonine kinase activity; GO:0006914,autophagy; GO:0046777,protein autophosphorylation; GO:0015031,protein transport; GO:0000166,nucleotide binding; GO:0003674,molecular_function; GO:0005488,binding; GO:0017076,purine nucleotide binding; GO:0030554,adenyl nucleotide binding; GO:0032553,rib…	--	--	--	--
LOC110091819	NW_021320126.1	246324	269793	+	LOC110091819	--	K01069 hydroxyacylglutathione hydrolase [EC:3.1.2.6] | (RefSeq) hydroxyacylglutathione hydrolase 1, mitochondrial-like (A)	ko00620: Pyruvate metabolism; ko01100: Metabolic pathways	hydroxyacylglutathione hydrolase 1, mitochondrial-like [Dendrobium catenatum]	GLO2M_ARATH RecName: Full=Hydroxyacylglutathione hydrolase 1, mitochondrial; EC=3.1.2.6; AltName: Full=Glyoxalase II; Short=Glx II; Flags: Precursor;	A0A2I0VJD0_9ASPA SubName: Full=Hydroxyacylglutathione hydrolase 1, mitochondrial {ECO:0000313|EMBL:PKU63515.1};	At2g31350	GO:0005739,mitochondrion; GO:0008800,beta-lactamase activity; GO:0004416,hydroxyacylglutathione hydrolase activity; GO:0046872,metal ion binding; GO:0008270,zinc ion binding; GO:0017001,antibiotic catabolic process; GO:0019243,methylglyoxal catabolic process to D-lactate via S-lactoyl-glutathione; GO:0043200,response to amino acid; GO:0034059,response to anoxia; GO:0009651,response to salt stress…	PF00753.27:Metallo-beta-lactamase superfamily	--	--	--
LOC110091820	NW_021320126.1	227398	231640	-	LOC110091820	--	K00430 peroxidase [EC:1.11.1.7] | (RefSeq) probable peroxidase 26 (A)	ko00940: Phenylpropanoid biosynthesis; ko01100: Metabolic pathways; ko01110: Biosynthesis of secondary metabolites	probable peroxidase 26 [Dendrobium catenatum]	PER26_ARATH RecName: Full=Probable peroxidase 26; Short=Atperox P26; EC=1.11.1.7; AltName: Full=ATP50; Flags: Precursor;	A0A6I9QK88_ELAGV RecName: Full=Peroxidase {ECO:0000256|ARBA:ARBA00012313, ECO:0000256|RuleBase:RU362060}; EC=1.11.1.7 {ECO:0000256|ARBA:ARBA00012313, ECO:0000256|RuleBase:RU362060};	At2g43480	GO:0005576,extracellular region; GO:0009505,plant-type cell wall; GO:0009506,plasmodesma; GO:0020037,heme binding; GO:0046872,metal ion binding; GO:0004601,peroxidase activity; GO:0042744,hydrogen peroxide catabolic process; GO:0006979,response to oxidative stress; GO:0003674,molecular_function; GO:0005488,binding; GO:0046906,tetrapyrrole binding; GO:0097159,organic cyclic compound binding; GO:19…	PF00141.23:Peroxidase	--	--	--
LOC110091824	NW_021318693.1	9547916	9550286	-	LOC110091824	--	K13422 transcription factor MYC2 | (RefSeq) transcription factor MYC2 (A)	ko04016: MAPK signaling pathway - plant; ko04075: Plant hormone signal transduction	transcription factor MYC3-like [Dendrobium catenatum]	MYC2_SOLLC RecName: Full=Transcription factor MYC2 {ECO:0000303|PubMed:24483714}; Short=LeMYC2 {ECO:0000303|PubMed:24483714}; Short=SlMYC2 {ECO:0000303|PubMed:29528226}; AltName: Full=Basic helix-loop-helix protein 147 {ECO:0000303|PubMed:25612924}; AltName: Full=Transcription factor bHLH147 {ECO:0000303|PubMed:25612924}; AltName: Full=bHLH transcription factor bHLH147 {ECO:0000305};	A0A2I0X733_9ASPA SubName: Full=Transcription factor bHLH14 {ECO:0000313|EMBL:PKU83724.1};	At5g46760	GO:0005634,nucleus; GO:0003700,DNA-binding transcription factor activity; GO:0046983,protein dimerization activity; GO:0043565,sequence-specific DNA binding; GO:0000976,transcription regulatory region sequence-specific DNA binding; GO:0006952,defense response; GO:0007275,multicellular organism development; GO:0045893,positive regulation of transcription, DNA-templated; GO:0040008,regulation of gr…	PF14215.6:bHLH-MYC and R2R3-MYB transcription factors N-terminal	--	--	--
LOC110091825	NW_021318693.1	9543233	9558610	-	LOC110091825	--	K11803 DDB1- and CUL4-associated factor 12 | (RefSeq) hypothetical protein (A)	--	F-box/WD repeat-containing protein pof10-like isoform X1 [Dendrobium catenatum]	--	A0A2I0X963_9ASPA SubName: Full=Uncharacterized protein {ECO:0000313|EMBL:PKU84434.1};	--	--	PF12937.7:F-box-like	--	--	--
LOC110091826	NW_021318693.1	9676738	9679043	-	LOC110091826	--	--	--	protein UPSTREAM OF FLC-like [Dendrobium catenatum]	SOK5_ARATH RecName: Full=Protein SOSEKI 5 {ECO:0000303|PubMed:30737509}; Short=AtSOK5 {ECO:0000303|PubMed:32004461};	A0A2I0X945_9ASPA SubName: Full=Uncharacterized protein {ECO:0000313|EMBL:PKU84439.1};	At5g59790	GO:0031234,extrinsic component of cytoplasmic side of plasma membrane; GO:0042803,protein homodimerization activity; GO:0007049,cell cycle; GO:0051301,cell division; GO:1905392,plant organ morphogenesis; GO:0051258,protein polymerization; GO:0051302,regulation of cell division; GO:2000067,regulation of root morphogenesis; GO:0090708,specification of plant organ axis polarity; GO:0003674,molecular…	PF06136.13:Domain of unknown function (DUF966)	--	--	--
LOC110091827	NW_021319083.1	2880346	2909818	+	LOC110091827	--	K09264 MADS-box transcription factor, plant | (RefSeq) floral homeotic protein AGAMOUS (A)	--	floral homeotic protein AGAMOUS-like [Dendrobium catenatum]	AG11C_VITVI RecName: Full=Agamous-like MADS-box protein AGL11 {ECO:0000305}; AltName: Full=Agamous like-protein 11 {ECO:0000303|PubMed:28369525}; Short=VvAGL11 {ECO:0000303|PubMed:21447172}; AltName: Full=MADS-box protein 5 {ECO:0000303|Ref.1}; Short=VvMADS5 {ECO:0000303|Ref.1}; AltName: Full=Protein SEED DEVELOPMENT INHIBITOR {ECO:0000305}; AltName: Full=VvAG3 {ECO:0000303|PubMed:18997115}; AltN…	A5HKJ7_DENNO SubName: Full=MADS-box protein 2 {ECO:0000313|EMBL:ABQ08574.1};	At2g42830	GO:0005634,nucleus; GO:0000981,DNA-binding transcription factor activity, RNA polymerase II-specific; GO:0046983,protein dimerization activity; GO:0000978,RNA polymerase II cis-regulatory region sequence-specific DNA binding; GO:0045944,positive regulation of transcription by RNA polymerase II; GO:0006357,regulation of transcription by RNA polymerase II; GO:0048316,seed development; GO:0003674,mo…	PF01486.17:K-box region	MADS-MIKC	TF	MADS->MADS-MIKC
LOC110091828	NW_021318693.1	9668657	9670313	-	LOC110091828	--	K09422 transcription factor MYB, plant | (RefSeq) myb-related protein MYBAS2 isoform X1 (A)	--	myb-related protein MYBAS2-like isoform X1 [Dendrobium catenatum]	MYBA2_ORYSJ RecName: Full=Myb-related protein MYBAS2;	A0A2I0X937_9ASPA SubName: Full=Myb-related protein MYBAS1 {ECO:0000313|EMBL:PKU84438.1};	At5g59780	GO:0005634,nucleus; GO:0003700,DNA-binding transcription factor activity; GO:0043565,sequence-specific DNA binding; GO:0006355,regulation of transcription, DNA-templated; GO:0003674,molecular_function; GO:0140110,transcription regulator activity; GO:0003676,nucleic acid binding; GO:0003677,DNA binding; GO:0005488,binding; GO:0097159,organic cyclic compound binding; GO:1901363,heterocyclic compoun…	PF00249.31:Myb-like DNA-binding domain	MYB	TF	MYB->MYB
LOC110091829	NW_021318693.1	9714856	9729816	-	LOC110091829	--	K00164 2-oxoglutarate dehydrogenase E1 component [EC:1.2.4.2] | (RefSeq) 2-oxoglutarate dehydrogenase, mitochondrial (A)	ko00020: Citrate cycle (TCA cycle); ko01100: Metabolic pathways; ko01110: Biosynthesis of secondary metabolites; ko01200: Carbon metabolism	2-oxoglutarate dehydrogenase, mitochondrial-like [Dendrobium catenatum]	--	A0A2I0X965_9ASPA RecName: Full=Oxoglutarate dehydrogenase (succinyl-transferring) {ECO:0000256|ARBA:ARBA00012280}; EC=1.2.4.2 {ECO:0000256|ARBA:ARBA00012280};	At5g65750	GO:0004591,oxoglutarate dehydrogenase (succinyl-transferring) activity; GO:0030976,thiamine pyrophosphate binding; GO:0006099,tricarboxylic acid cycle; GO:0003674,molecular_function; GO:0003824,catalytic activity; GO:0016491,oxidoreductase activity; GO:0016624,oxidoreductase activity, acting on the aldehyde or oxo group of donors, disulfide as acceptor; GO:0016903,oxidoreductase activity, acting …	PF02779.24:Transketolase, pyrimidine binding domain	--	--	--
LOC110091830	NW_021318693.1	9369580	9392130	-	LOC110091830	--	K23490 cytochrome b5 | (RefSeq) cytochrome b5-like (A)	--	cytochrome b5-like [Dendrobium catenatum]	CYB5E_ARATH RecName: Full=Cytochrome b5 isoform E {ECO:0000303|PubMed:19054355}; Short=AtCb5-E {ECO:0000303|PubMed:19054355}; AltName: Full=Cytochrome b5 isoform 1; AltName: Full=Cytochrome b5 isoform A {ECO:0000303|PubMed:22384013}; Short=AtCb5-A {ECO:0000303|PubMed:22384013};	A0A5P1F5J7_ASPOF RecName: Full=Cytochrome b5 heme-binding domain-containing protein {ECO:0000259|PROSITE:PS50255};	At5g53560	GO:0009535,chloroplast thylakoid membrane; GO:0005783,endoplasmic reticulum; GO:0005789,endoplasmic reticulum membrane; GO:0016021,integral component of membrane; GO:0043231,intracellular membrane-bounded organelle; GO:0016020,membrane; GO:0005886,plasma membrane; GO:0009536,plastid; GO:0005774,vacuolar membrane; GO:0005773,vacuole; GO:0009055,electron transfer activity; GO:0020037,heme binding; …	PF00173.28:Cytochrome b5-like Heme/Steroid binding domain	--	--	--
LOC110091831	NW_021318693.1	9756545	9766391	+	LOC110091831	--	--	--	uncharacterized protein LOC110091831 [Dendrobium catenatum]	--	A0A2I0X952_9ASPA SubName: Full=Uncharacterized protein {ECO:0000313|EMBL:PKU84443.1};	--	--	--	--	--	--
LOC110091832	NW_021318693.1	9600305	9614982	-	LOC110091832	--	K15285 solute carrier family 35, member E3 | (RefSeq) UDP-galactose transporter 1 isoform X1 (A)	--	probable sugar phosphate/phosphate translocator At3g17430 [Dendrobium catenatum]	PT317_ARATH RecName: Full=Probable sugar phosphate/phosphate translocator At3g17430;	A0A2I0X964_9ASPA SubName: Full=Putative sugar phosphate/phosphate translocator {ECO:0000313|EMBL:PKU84436.1};	At3g17430	GO:0005768,endosome; GO:0005794,Golgi apparatus; GO:0016021,integral component of membrane; GO:0005802,trans-Golgi network; GO:0015297,antiporter activity; GO:0008643,carbohydrate transport; GO:0003674,molecular_function; GO:0005215,transporter activity; GO:0015291,secondary active transmembrane transporter activity; GO:0022804,active transmembrane transporter activity; GO:0022857,transmembrane t…	PF03151.16:Triose-phosphate Transporter family	--	--	--
LOC110091833	NW_021318693.1	9629942	9631825	-	LOC110091833	--	--	--	uncharacterized protein LOC110091833 [Dendrobium catenatum]	--	A0A2I0X930_9ASPA SubName: Full=Uncharacterized protein {ECO:0000313|EMBL:PKU84437.1};	At2g28690	--	PF07795.11:Protein of unknown function (DUF1635)	--	--	--
LOC110091835	NW_021318693.1	9710134	9710941	+	LOC110091835	--	--	--	zinc finger protein ZAT12-like [Dendrobium catenatum]	ZAT11_ARATH RecName: Full=Zinc finger protein ZAT11;	A0A2I0X962_9ASPA SubName: Full=Zinc finger protein ZAT5 {ECO:0000313|EMBL:PKU84441.1};	At2g37430	GO:0005634,nucleus; GO:0003700,DNA-binding transcription factor activity; GO:0046872,metal ion binding; GO:0000976,transcription regulatory region sequence-specific DNA binding; GO:0071289,cellular response to nickel ion; GO:2000280,regulation of root development; GO:0006355,regulation of transcription, DNA-templated; GO:0010200,response to chitin; GO:0003674,molecular_function; GO:0140110,transc…	PF13912.6:C2H2-type zinc finger	C2H2	TF	C2H2
LOC110091836	NW_021318693.1	9431055	9534790	+	LOC110091836	--	K08835 serine/threonine-protein kinase OSR1/STK39 [EC:2.7.11.1] | (RefSeq) serine/threonine-protein kinase BLUS1 isoform X2 (A)	--	serine/threonine-protein kinase BLUS1-like [Dendrobium catenatum]	BLUS1_ARATH RecName: Full=Serine/threonine-protein kinase BLUS1; EC=2.7.11.1; AltName: Full=Protein BLUE LIGHT SIGNALING 1;	A0A2I0X944_9ASPA SubName: Full=Mitogen-activated protein kinase kinase kinase YODA {ECO:0000313|EMBL:PKU84433.1};	At4g10730	GO:0005829,cytosol; GO:0005524,ATP binding; GO:0046872,metal ion binding; GO:0106310,protein serine kinase activity; GO:0106311,protein threonine kinase activity; GO:1902456,regulation of stomatal opening; GO:0000166,nucleotide binding; GO:0003674,molecular_function; GO:0005488,binding; GO:0017076,purine nucleotide binding; GO:0030554,adenyl nucleotide binding; GO:0032553,ribonucleotide binding; …	PF00069.25:Protein kinase domain	--	--	--
LOC110091837	NW_021319083.1	2830542	2854067	+	LOC110091837	--	--	--	uncharacterized protein LOC110091837 isoform X1 [Dendrobium catenatum]	--	A0A2I0XEF9_9ASPA SubName: Full=Uncharacterized protein {ECO:0000313|EMBL:PKU86317.1};	--	--	--	--	--	--
LOC110091839	NW_021320063.1	23893	32096	-	LOC110091839	--	K13415 protein brassinosteroid insensitive 1 [EC:2.7.10.1 2.7.11.1] | (RefSeq) systemin receptor SR160 (A)	ko04075: Plant hormone signal transduction	receptor-like serine/threonine-protein kinase At1g78530 isoform X2 [Dendrobium catenatum]	Y1853_ARATH RecName: Full=Receptor-like serine/threonine-protein kinase At1g78530; EC=2.7.11.1;	A0A2I0VLZ4_9ASPA SubName: Full=Receptor-like serine/threonine-protein kinase {ECO:0000313|EMBL:PKU64421.1};	At1g78530	GO:0016021,integral component of membrane; GO:0005886,plasma membrane; GO:0005524,ATP binding; GO:0106310,protein serine kinase activity; GO:0106311,protein threonine kinase activity; GO:0006468,protein phosphorylation; GO:0000166,nucleotide binding; GO:0003674,molecular_function; GO:0005488,binding; GO:0017076,purine nucleotide binding; GO:0030554,adenyl nucleotide binding; GO:0032553,ribonucleo…	PF00069.25:Protein kinase domain	--	--	--
LOC110091841	NW_021319856.1	237832	240030	-	LOC110091841	--	K15333 tRNA guanosine-2'-O-methyltransferase [EC:2.1.1.34] | (RefSeq) uncharacterized protein LOC104224633 (A)	--	subtilisin-like protease SBT1.7 [Dendrobium catenatum]	SBT4_LOTJA RecName: Full=Subtilisin-like protease 4 {ECO:0000303|PubMed:19220794}; Short=SbtM4 {ECO:0000303|PubMed:19220794}; Short=Subtilase 4 {ECO:0000303|PubMed:19220794}; EC=3.4.21.- {ECO:0000255|PROSITE-ProRule:PRU10080}; Flags: Precursor;	A0A2I0VTC1_9ASPA SubName: Full=Subtilisin-like protease {ECO:0000313|EMBL:PKU66660.1};	At5g67360	GO:0048046,apoplast; GO:0005615,extracellular space; GO:0004252,serine-type endopeptidase activity; GO:0036377,arbuscular mycorrhizal association; GO:0009609,response to symbiotic bacterium; GO:0009610,response to symbiotic fungus; GO:0003674,molecular_function; GO:0003824,catalytic activity; GO:0004175,endopeptidase activity; GO:0008233,peptidase activity; GO:0008236,serine-type peptidase activi…	PF00082.22:Subtilase family	--	--	--
LOC110091843	NW_021319856.1	219490	221688	-	LOC110091843	--	K15333 tRNA guanosine-2'-O-methyltransferase [EC:2.1.1.34] | (RefSeq) uncharacterized protein LOC104224633 (A)	--	subtilisin-like protease SBT1.7 [Dendrobium catenatum]	SBT4_LOTJA RecName: Full=Subtilisin-like protease 4 {ECO:0000303|PubMed:19220794}; Short=SbtM4 {ECO:0000303|PubMed:19220794}; Short=Subtilase 4 {ECO:0000303|PubMed:19220794}; EC=3.4.21.- {ECO:0000255|PROSITE-ProRule:PRU10080}; Flags: Precursor;	A0A2I0VTC1_9ASPA SubName: Full=Subtilisin-like protease {ECO:0000313|EMBL:PKU66660.1};	At5g67360	GO:0048046,apoplast; GO:0005615,extracellular space; GO:0004252,serine-type endopeptidase activity; GO:0036377,arbuscular mycorrhizal association; GO:0009609,response to symbiotic bacterium; GO:0009610,response to symbiotic fungus; GO:0003674,molecular_function; GO:0003824,catalytic activity; GO:0004175,endopeptidase activity; GO:0008233,peptidase activity; GO:0008236,serine-type peptidase activi…	PF00082.22:Subtilase family	--	--	--
LOC110091844	NW_021319856.1	211482	213680	-	LOC110091844	--	K15333 tRNA guanosine-2'-O-methyltransferase [EC:2.1.1.34] | (RefSeq) uncharacterized protein LOC104224633 (A)	--	subtilisin-like protease SBT1.7 [Dendrobium catenatum]	SBT4_LOTJA RecName: Full=Subtilisin-like protease 4 {ECO:0000303|PubMed:19220794}; Short=SbtM4 {ECO:0000303|PubMed:19220794}; Short=Subtilase 4 {ECO:0000303|PubMed:19220794}; EC=3.4.21.- {ECO:0000255|PROSITE-ProRule:PRU10080}; Flags: Precursor;	A0A2I0VTC1_9ASPA SubName: Full=Subtilisin-like protease {ECO:0000313|EMBL:PKU66660.1};	At5g67360	GO:0048046,apoplast; GO:0005615,extracellular space; GO:0004252,serine-type endopeptidase activity; GO:0036377,arbuscular mycorrhizal association; GO:0009609,response to symbiotic bacterium; GO:0009610,response to symbiotic fungus; GO:0003674,molecular_function; GO:0003824,catalytic activity; GO:0004175,endopeptidase activity; GO:0008233,peptidase activity; GO:0008236,serine-type peptidase activi…	PF00082.22:Subtilase family	--	--	--
LOC110091847	NW_021319073.1	78676	164075	+	LOC110091847	--	K23334 Ran-binding protein 9/10 | (RefSeq) ran-binding protein M homolog (A)	--	ran-binding protein 10 [Dendrobium catenatum]	RANBM_ARATH RecName: Full=Ran-binding protein M homolog {ECO:0000305}; Short=AtRanBPM {ECO:0000303|PubMed:22676313};	A0A2I0WVI2_9ASPA SubName: Full=E3 ubiquitin-protein ligase RKP {ECO:0000313|EMBL:PKU79664.1};	At1g35470	GO:0005737,cytoplasm; GO:0005634,nucleus; GO:0048471,perinuclear region of cytoplasm; GO:0007166,cell surface receptor signaling pathway; GO:0007010,cytoskeleton organization; GO:0007154,cell communication; GO:0007165,signal transduction; GO:0008150,biological_process; GO:0009987,cellular process; GO:0023052,signaling; GO:0050789,regulation of biological process; GO:0050794,regulation of cellular…	PF00622.28:SPRY domain	--	--	--
LOC110091849	NW_021319073.1	57308	58124	-	LOC110091849	--	K09264 MADS-box transcription factor, plant | (RefSeq) MADS-box transcription factor 23-like isoform X1 (A)	--	MADS-box transcription factor 22-like [Dendrobium catenatum]	AGL65_ARATH RecName: Full=Agamous-like MADS-box protein AGL65 {ECO:0000305};	A0A2I0WVI8_9ASPA SubName: Full=MADS-box transcription factor 22 {ECO:0000313|EMBL:PKU79661.1};	At1g18750	GO:0005634,nucleus; GO:0003700,DNA-binding transcription factor activity; GO:0000981,DNA-binding transcription factor activity, RNA polymerase II-specific; GO:0046983,protein dimerization activity; GO:0000978,RNA polymerase II cis-regulatory region sequence-specific DNA binding; GO:0009555,pollen development; GO:0010152,pollen maturation; GO:0045944,positive regulation of transcription by RNA pol…	PF00319.18:SRF-type transcription factor (DNA-binding and dimerisation domain)	MADS-M-type	TF	MADS->MADS-M-type
LOC110091852	NW_021319073.1	251735	252593	+	LOC110091852	--	K03676 glutaredoxin 3 | (RefSeq) glutaredoxin-C1 (A)	--	glutaredoxin-C1-like [Dendrobium catenatum]	GRXC1_ORYSJ RecName: Full=Glutaredoxin-C1;	A0A2I0WVI5_9ASPA SubName: Full=Glutaredoxin-C1 {ECO:0000313|EMBL:PKU79666.1};	At4g15700	GO:0005737,cytoplasm; GO:0015035,protein disulfide oxidoreductase activity; GO:0003674,molecular_function; GO:0003824,catalytic activity; GO:0015036,disulfide oxidoreductase activity; GO:0016491,oxidoreductase activity; GO:0016667,oxidoreductase activity, acting on a sulfur group of donors; GO:0005575,cellular_component; GO:0005622,intracellular anatomical structure; GO:0110165,cellular anatomica…	PF00462.24:Glutaredoxin	--	--	--
LOC110091853	NW_021319073.1	191374	212436	+	LOC110091853	--	K10088 protein OS-9 | (RefSeq) protein OS-9 homolog (A)	ko04141: Protein processing in endoplasmic reticulum	hypothetical protein MA16_Dca024352 [Dendrobium catenatum]	OS9_ORYSJ RecName: Full=Protein OS-9 homolog {ECO:0000305}; Short=OsOS9 {ECO:0000305}; Flags: Precursor;	A0A2I0WVH3_9ASPA RecName: Full=PRKCSH domain-containing protein {ECO:0000259|Pfam:PF07915};	At5g35080	GO:0005788,endoplasmic reticulum lumen; GO:0030246,carbohydrate binding; GO:0009651,response to salt stress; GO:0030970,retrograde protein transport, ER to cytosol; GO:0030433,ubiquitin-dependent ERAD pathway; GO:0003674,molecular_function; GO:0005488,binding; GO:0006950,response to stress; GO:0006970,response to osmotic stress; GO:0008150,biological_process; GO:0009628,response to abiotic stimul…	PF07915.13:Glucosidase II beta subunit-like protein	--	--	--
LOC110091854	NW_021319109.1	282932	293393	+	LOC110091854	--	K18177 cytochrome c oxidase assembly factor 4 | (RefSeq) cytochrome c oxidase assembly factor 4 homolog, mitochondrial (A)	--	cytochrome c oxidase assembly factor 4 homolog, mitochondrial [Dendrobium catenatum]	--	A0A2I0WRH5_9ASPA SubName: Full=Uncharacterized protein {ECO:0000313|EMBL:PKU78237.1};	At5g18920	--	PF06747.13:CHCH domain	--	--	--
LOC110091855	NW_021320019.1	6771623	6787763	-	LOC110091855	--	K12133 MYB-related transcription factor LHY | (RefSeq) protein LHY (A)	ko04712: Circadian rhythm - plant	protein LHY-like, partial [Dendrobium catenatum]	LHY_ARATH RecName: Full=Protein LHY {ECO:0000303|PubMed:9657154}; AltName: Full=MYB-related transcription factor LHY {ECO:0000303|PubMed:9657154}; AltName: Full=Protein LATE ELONGATED HYPOCOTYL {ECO:0000303|PubMed:9657154};	A0A2I0VNX0_9ASPA SubName: Full=Protein CCA1 {ECO:0000313|EMBL:PKU65108.1};	At1g01060	GO:0005634,nucleus; GO:0003700,DNA-binding transcription factor activity; GO:0000976,transcription regulatory region sequence-specific DNA binding; GO:0007623,circadian rhythm; GO:0048574,long-day photoperiodism, flowering; GO:0042754,negative regulation of circadian rhythm; GO:0043433,negative regulation of DNA-binding transcription factor activity; GO:0042752,regulation of circadian rhythm; GO:…	--	--	--	--
LOC110091856	NW_021320019.1	6804750	6837515	+	LOC110091856	--	K12603 CCR4-NOT transcription complex subunit 6 [EC:3.1.13.4] | (RefSeq) carbon catabolite repressor protein 4 homolog 1-like (A)	ko03018: RNA degradation	carbon catabolite repressor protein 4 homolog 6-like [Dendrobium catenatum]	CCR4F_ARATH RecName: Full=Carbon catabolite repressor protein 4 homolog 6; Short=CCR4 homolog 6; EC=3.1.13.4;	A0A2I0VNY7_9ASPA SubName: Full=Carbon catabolite repressor protein 4 like 6 {ECO:0000313|EMBL:PKU65110.1};	At5g11350	GO:0005737,cytoplasm; GO:0005634,nucleus; GO:0000175,3'-5'-exoribonuclease activity; GO:0046872,metal ion binding; GO:0004535,poly(A)-specific ribonuclease activity; GO:0003723,RNA binding; GO:0003674,molecular_function; GO:0003824,catalytic activity; GO:0004518,nuclease activity; GO:0004527,exonuclease activity; GO:0004532,exoribonuclease activity; GO:0004540,ribonuclease activity; GO:0008408,3'…	PF03372.23:Endonuclease/Exonuclease/phosphatase family	--	--	--
LOC110091857	NW_021320019.1	6860680	6865968	-	LOC110091857	--	K14486 auxin response factor | (RefSeq) auxin response factor 19 (A)	ko04075: Plant hormone signal transduction	LOW QUALITY PROTEIN: auxin response factor 18-like [Dendrobium catenatum]	ARFV_ORYSJ RecName: Full=Auxin response factor 22;	A0A2I0VP00_9ASPA RecName: Full=Auxin response factor {ECO:0000256|RuleBase:RU004561};	At4g30080	GO:0005634,nucleus; GO:0003677,DNA binding; GO:0009734,auxin-activated signaling pathway; GO:0006355,regulation of transcription, DNA-templated; GO:0003674,molecular_function; GO:0003676,nucleic acid binding; GO:0005488,binding; GO:0097159,organic cyclic compound binding; GO:1901363,heterocyclic compound binding; GO:0007154,cell communication; GO:0007165,signal transduction; GO:0008150,biological…	PF06507.13:Auxin response factor	B3-ARF	TF	B3->B3-ARF
LOC110091858	NW_021318693.1	7012080	7013975	+	LOC110091858	--	--	--	wiskott-Aldrich syndrome protein family member 2-like [Dendrobium catenatum]	--	A0A2I0X8Y2_9ASPA SubName: Full=Uncharacterized protein {ECO:0000313|EMBL:PKU84387.1};	At1g72790	GO:0016021,integral component of membrane; GO:0005575,cellular_component; GO:0016020,membrane; GO:0031224,intrinsic component of membrane; GO:0110165,cellular anatomical entity	PF05553.11:Cotton fibre expressed protein	--	--	--
LOC110091859	NW_021318693.1	7086970	7123618	-	LOC110091859	--	K14399 polyribonucleotide 5'-hydroxyl-kinase [EC:2.7.1.78] | (RefSeq) protein CLP1 homolog isoform X1 (A)	ko03015: mRNA surveillance pathway	protein CLP1 homolog [Dendrobium catenatum]	CLP1_ARATH RecName: Full=Protein CLP1 homolog {ECO:0000255|HAMAP-Rule:MF_03035}; AltName: Full=CLP-like protein 3; AltName: Full=Protein CLP-SIMILAR PROTEIN 3;	A0A2I0X933_9ASPA RecName: Full=Protein CLP1 homolog {ECO:0000256|HAMAP-Rule:MF_03035};	At3g04680	GO:0005849,mRNA cleavage factor complex; GO:0005634,nucleus; GO:0005524,ATP binding; GO:0051731,polynucleotide 5'-hydroxyl-kinase activity; GO:0009908,flower development; GO:0006378,mRNA polyadenylation; GO:0006397,mRNA processing; GO:0048827,phyllome development; GO:0006396,RNA processing; GO:0006388,tRNA splicing, via endonucleolytic cleavage and ligation; GO:0010228,vegetative to reproductive …	PF16575.5:mRNA cleavage and polyadenylation factor CLP1 P-loop	--	--	--
LOC110091860	NW_021318693.1	7046073	7085692	+	LOC110091860	--	K04382 serine/threonine-protein phosphatase 2A catalytic subunit [EC:3.1.3.16] | (RefSeq) serine/threonine-protein phosphatase PP2A-1 catalytic subunit (A)	ko03015: mRNA surveillance pathway; ko04136: Autophagy - other	serine/threonine-protein phosphatase PP2A-1 catalytic subunit [Dendrobium catenatum]	PP2A1_ORYSI RecName: Full=Serine/threonine-protein phosphatase PP2A-1 catalytic subunit; EC=3.1.3.16;	A0A2I0X8Z5_9ASPA RecName: Full=Serine/threonine-protein phosphatase {ECO:0000256|RuleBase:RU004273}; EC=3.1.3.16 {ECO:0000256|RuleBase:RU004273};	At1g10430	GO:0005737,cytoplasm; GO:0046872,metal ion binding; GO:0106306,protein serine phosphatase activity; GO:0106307,protein threonine phosphatase activity; GO:0003674,molecular_function; GO:0005488,binding; GO:0043167,ion binding; GO:0043169,cation binding; GO:0003824,catalytic activity; GO:0004721,phosphoprotein phosphatase activity; GO:0004722,protein serine/threonine phosphatase activity; GO:001678…	PF00149.28:Calcineurin-like phosphoesterase	--	--	--
LOC110091861	NW_021318693.1	7163657	7164043	-	LOC110091861	--	--	--	putative glycine-rich cell wall structural protein 1 [Dendrobium catenatum]	--	A0A2I0X906_9ASPA SubName: Full=Uncharacterized protein {ECO:0000313|EMBL:PKU84393.1};	--	--	--	--	--	--
LOC110091862	NW_021318693.1	7125885	7128236	-	LOC110091862	--	--	--	putative glycine-rich cell wall structural protein 1 [Dendrobium catenatum]	--	A0A2I0X910_9ASPA SubName: Full=Uncharacterized protein {ECO:0000313|EMBL:PKU84391.1};	--	--	--	--	--	--
LOC110091865	NW_021318693.1	7033480	7034738	+	LOC110091865	--	K13424 WRKY transcription factor 33 | (RefSeq) probable WRKY transcription factor 26 (A)	ko04016: MAPK signaling pathway - plant; ko04626: Plant-pathogen interaction	probable WRKY transcription factor 43 [Dendrobium catenatum]	WRK50_ARATH RecName: Full=Probable WRKY transcription factor 50; AltName: Full=WRKY DNA-binding protein 50;	A0A2P1JML1_9ASPA SubName: Full=WRKY transcription factor 50-like {ECO:0000313|EMBL:AVO00689.1}; Flags: Fragment;	At5g26170	GO:0005634,nucleus; GO:0003700,DNA-binding transcription factor activity; GO:0043565,sequence-specific DNA binding; GO:0050832,defense response to fungus; GO:0009867,jasmonic acid mediated signaling pathway; GO:0003674,molecular_function; GO:0140110,transcription regulator activity; GO:0003676,nucleic acid binding; GO:0003677,DNA binding; GO:0005488,binding; GO:0097159,organic cyclic compound bin…	PF03106.15:WRKY DNA -binding domain	WRKY	TF	WRKY
LOC110091866	NW_021318693.1	6986493	7000917	-	LOC110091866	--	--	--	uncharacterized protein LOC110091866 [Dendrobium catenatum]	--	A0A2I0X916_9ASPA SubName: Full=Uncharacterized protein {ECO:0000313|EMBL:PKU84386.1};	At4g26060	GO:0016021,integral component of membrane; GO:0005575,cellular_component; GO:0016020,membrane; GO:0031224,intrinsic component of membrane; GO:0110165,cellular anatomical entity	--	--	--	--
LOC110091867	NW_021318693.1	6969206	6982178	+	LOC110091867	--	K15263 cell growth-regulating nucleolar protein | (RefSeq) UBP1-associated proteins 1C isoform X1 (A)	--	UBP1-associated proteins 1C isoform X1 [Dendrobium catenatum]	UBA1C_ARATH RecName: Full=UBP1-associated proteins 1C;	A0A2I0X8Z6_9ASPA RecName: Full=U1-type domain-containing protein {ECO:0000259|SMART:SM00451};	At2g19380	GO:0005634,nucleus; GO:0003723,RNA binding; GO:0008270,zinc ion binding; GO:0003674,molecular_function; GO:0003676,nucleic acid binding; GO:0005488,binding; GO:0097159,organic cyclic compound binding; GO:1901363,heterocyclic compound binding; GO:0043167,ion binding; GO:0043169,cation binding; GO:0046872,metal ion binding; GO:0046914,transition metal ion binding; GO:0005575,cellular_component; GO:…	PF08790.11:LYAR-type C2HC zinc finger	--	--	--
LOC110091868	NW_021318711.1	146687	159924	+	LOC110091868	--	K21776 protein lin-54 | (RefSeq) Lin-54-like protein (A)	--	Acyl carrier protein 3, chloroplastic [Dendrobium catenatum]	ACP3_CUPLA RecName: Full=Acyl carrier protein 3, chloroplastic; Short=ACP; Flags: Precursor;	A0A2I0X7K9_9ASPA RecName: Full=Acyl carrier protein {ECO:0000256|RuleBase:RU000722};	At4g25050	GO:0009507,chloroplast; GO:0006633,fatty acid biosynthetic process; GO:0006082,organic acid metabolic process; GO:0006629,lipid metabolic process; GO:0006631,fatty acid metabolic process; GO:0008150,biological_process; GO:0008152,metabolic process; GO:0008610,lipid biosynthetic process; GO:0009058,biosynthetic process; GO:0009987,cellular process; GO:0016053,organic acid biosynthetic process; GO:…	PF00550.25:Phosphopantetheine attachment site	--	--	--
LOC110091869	NW_021319588.1	102006	178294	+	LOC110091869	--	K15199 general transcription factor 3C polypeptide 1 | (RefSeq) uncharacterized protein LOC110091869 isoform X4 (A)	--	uncharacterized protein LOC110091869 isoform X1 [Dendrobium catenatum]	--	A0A2I0W399_9ASPA RecName: Full=B-block_TFIIIC domain-containing protein {ECO:0000259|Pfam:PF04182};	At1g59453	GO:0016021,integral component of membrane; GO:0005634,nucleus; GO:0000127,transcription factor TFIIIC complex; GO:0003677,DNA binding; GO:0006384,transcription initiation from RNA polymerase III promoter; GO:0003674,molecular_function; GO:0003676,nucleic acid binding; GO:0005488,binding; GO:0097159,organic cyclic compound binding; GO:1901363,heterocyclic compound binding; GO:0006139,nucleobase-co…	PF04182.12:B-block binding subunit of TFIIIC	--	--	--
LOC110091870	NW_021319083.1	2776320	2810872	-	LOC110091870	--	K02433 aspartyl-tRNA(Asn)/glutamyl-tRNA(Gln) amidotransferase subunit A [EC:6.3.5.6 6.3.5.7] | (RefSeq) Glutamyl-tRNA(Gln) amidotransferase subunit A (A)	ko00970: Aminoacyl-tRNA biosynthesis; ko01100: Metabolic pathways	phosphatidylinositol/phosphatidylcholine transfer protein SFH8-like [Dendrobium catenatum]	SFH8_ARATH RecName: Full=Phosphatidylinositol/phosphatidylcholine transfer protein SFH8; AltName: Full=Protein SEC FOURTEEN HOMOLOGS 8; Short=AtSFH8;	A0A2I0WSX4_9ASPA SubName: Full=Patellin-3 {ECO:0000313|EMBL:PKU78753.1};	At4g39170	GO:0000139,Golgi membrane; GO:0005886,plasma membrane; GO:0015031,protein transport; GO:0006810,transport; GO:0006811,ion transport; GO:0006820,anion transport; GO:0008104,protein localization; GO:0008150,biological_process; GO:0015833,peptide transport; GO:0033036,macromolecule localization; GO:0042886,amide transport; GO:0045184,establishment of protein localization; GO:0051179,localization; GO…	PF00650.20:CRAL/TRIO domain	--	--	--
LOC110091871	NW_021319588.1	181822	193848	+	LOC110091871	--	K01464 dihydropyrimidinase [EC:3.5.2.2] | (RefSeq) dihydropyrimidinase-like (A)	ko00240: Pyrimidine metabolism; ko00410: beta-Alanine metabolism; ko00770: Pantothenate and CoA biosynthesis; ko01100: Metabolic pathways	dihydropyrimidinase [Dendrobium catenatum]	DPYS_ARATH RecName: Full=Dihydropyrimidinase {ECO:0000303|PubMed:12626710}; EC=3.5.2.2 {ECO:0000269|PubMed:19413687}; AltName: Full=Dihydropyrimidine amidohydrolase {ECO:0000303|PubMed:12626710}; AltName: Full=Protein PYRIMIDINE 2 {ECO:0000303|PubMed:12626710};	A0A2I0W379_9ASPA SubName: Full=Dihydropyrimidinase {ECO:0000313|EMBL:PKU70119.1};	At5g12200	GO:0012505,endomembrane system; GO:0005783,endoplasmic reticulum; GO:0005794,Golgi apparatus; GO:0009536,plastid; GO:0004157,dihydropyrimidinase activity; GO:0046872,metal ion binding; GO:0019483,beta-alanine biosynthetic process; GO:0043562,cellular response to nitrogen levels; GO:0006208,pyrimidine nucleobase catabolic process; GO:0006212,uracil catabolic process; GO:0003674,molecular_function;…	PF01979.20:Amidohydrolase family	--	--	--
LOC110091872	NW_021319588.1	633391	659772	+	LOC110091872	--	K09422 transcription factor MYB, plant | (RefSeq) transcription factor GAMYB isoform X1 (A)	--	transcription factor GAMYB-like isoform X1 [Dendrobium catenatum]	GAM1_ORYSI RecName: Full=Transcription factor GAMYB; AltName: Full=OsGAMyb;	A0A2I0W3A1_9ASPA SubName: Full=Transcription factor GAMYB {ECO:0000313|EMBL:PKU70134.1};	At3g11440	GO:0005634,nucleus; GO:0003677,DNA binding; GO:0048653,anther development; GO:0030154,cell differentiation; GO:0009555,pollen development; GO:0006355,regulation of transcription, DNA-templated; GO:0003674,molecular_function; GO:0003676,nucleic acid binding; GO:0005488,binding; GO:0097159,organic cyclic compound binding; GO:1901363,heterocyclic compound binding; GO:0000003,reproduction; GO:0003006…	PF00249.31:Myb-like DNA-binding domain	MYB	TF	MYB->MYB
LOC110091873	NW_021319588.1	431917	450124	+	LOC110091873	--	K14431 transcription factor TGA | (RefSeq) transcription factor HBP-1b(c38) (A)	ko04075: Plant hormone signal transduction	transcription factor HBP-1b(c38)-like [Dendrobium catenatum]	TGAL1_ORYSJ RecName: Full=Transcription factor TGAL1 {ECO:0000305}; AltName: Full=OsNIF4 {ECO:0000312|EMBL:BAB72064.1}; AltName: Full=bZIP transcription factor 8 {ECO:0000303|PubMed:18065552}; Short=OsbZIP08 {ECO:0000303|PubMed:18065552};	A0A2I0W387_9ASPA RecName: Full=S-acyltransferase {ECO:0000256|RuleBase:RU079119}; EC=2.3.1.225 {ECO:0000256|RuleBase:RU079119}; AltName: Full=Palmitoyltransferase {ECO:0000256|RuleBase:RU079119};	At5g06950	GO:0005634,nucleus; GO:0003700,DNA-binding transcription factor activity; GO:0043565,sequence-specific DNA binding; GO:0006952,defense response; GO:0006351,transcription, DNA-templated; GO:0003674,molecular_function; GO:0140110,transcription regulator activity; GO:0003676,nucleic acid binding; GO:0003677,DNA binding; GO:0005488,binding; GO:0097159,organic cyclic compound binding; GO:1901363,heter…	PF14144.6:Seed dormancy control	bZIP	TF	bZIP
LOC110091874	NW_021319588.1	458675	466553	+	LOC110091874	--	K16675 palmitoyltransferase ZDHHC9/14/18 [EC:2.3.1.225] | (RefSeq) probable protein S-acyltransferase 1 isoform X1 (A)	--	probable protein S-acyltransferase 1 isoform X1 [Dendrobium catenatum]	ZDH13_ARATH RecName: Full=Probable protein S-acyltransferase 4; EC=2.3.1.225; AltName: Full=Probable palmitoyltransferase At3g56930; AltName: Full=Zinc finger DHHC domain-containing protein At3g56930;	A0A2I0W387_9ASPA RecName: Full=S-acyltransferase {ECO:0000256|RuleBase:RU079119}; EC=2.3.1.225 {ECO:0000256|RuleBase:RU079119}; AltName: Full=Palmitoyltransferase {ECO:0000256|RuleBase:RU079119};	At3g56930	GO:0005783,endoplasmic reticulum; GO:0005794,Golgi apparatus; GO:0016021,integral component of membrane; GO:0005886,plasma membrane; GO:0035618,root hair; GO:0030140,trans-Golgi network transport vesicle; GO:0019706,protein-cysteine S-palmitoyltransferase activity; GO:0018230,peptidyl-L-cysteine S-palmitoylation; GO:0006612,protein targeting to membrane; GO:0048767,root hair elongation; GO:000367…	PF01529.20:DHHC palmitoyltransferase	--	--	--
LOC110091875	NW_021319588.1	566019	570566	-	LOC110091875	--	--	--	CASP-like protein 2C3 [Dendrobium catenatum]	CSPLD_ORYSJ RecName: Full=CASP-like protein 2C1; Short=OsCASPL2C1;	A0A2I0W396_9ASPA RecName: Full=CASP-like protein {ECO:0000256|RuleBase:RU361233};	At2g35760	GO:0016021,integral component of membrane; GO:0005886,plasma membrane; GO:0051539,4 iron, 4 sulfur cluster binding; GO:0003674,molecular_function; GO:0005488,binding; GO:0051536,iron-sulfur cluster binding; GO:0051540,metal cluster binding; GO:0005575,cellular_component; GO:0016020,membrane; GO:0031224,intrinsic component of membrane; GO:0110165,cellular anatomical entity; GO:0071944,cell periphe…	PF04535.12:Domain of unknown function (DUF588)	--	--	--
LOC110091876	NW_021320079.1	2375969	2377381	-	LOC110091876	--	--	--	ninja-family protein 2-like [Dendrobium catenatum]	AFP3_ARATH RecName: Full=Ninja-family protein AFP3; AltName: Full=ABI five-binding protein 3; Short=ABI5-binding protein 3;	A0A2I0VL72_9ASPA SubName: Full=Ninja-family protein 3 {ECO:0000313|EMBL:PKU64113.1};	At3g29575	GO:0005634,nucleus; GO:0045892,negative regulation of transcription, DNA-templated; GO:0009737,response to abscisic acid; GO:0007165,signal transduction; GO:0006139,nucleobase-containing compound metabolic process; GO:0006351,transcription, DNA-templated; GO:0006355,regulation of transcription, DNA-templated; GO:0006725,cellular aromatic compound metabolic process; GO:0006807,nitrogen compound me…	PF16135.5:TPL-binding domain in jasmonate signalling	--	--	--
LOC110091878	NW_021319588.1	268995	270097	-	LOC110091878	--	K13691 pathogen-inducible salicylic acid glucosyltransferase [EC:2.4.1.-] | (RefSeq) UDP-glycosyltransferase 74G1-like (A)	--	UDP-glycosyltransferase 83A1-like [Dendrobium catenatum]	U83A1_ARATH RecName: Full=UDP-glycosyltransferase 83A1; EC=2.4.1.-;	A0A7T0FY42_DENNO SubName: Full=UDP-glycosyltransferase 83a1-like protein {ECO:0000313|EMBL:QPJ58189.1};	At3g02100	GO:0043231,intracellular membrane-bounded organelle; GO:0008194,UDP-glycosyltransferase activity; GO:0003674,molecular_function; GO:0003824,catalytic activity; GO:0016740,transferase activity; GO:0016757,transferase activity, transferring glycosyl groups; GO:0005575,cellular_component; GO:0005622,intracellular anatomical structure; GO:0043226,organelle; GO:0043227,membrane-bounded organelle; GO:0…	PF00201.18:UDP-glucoronosyl and UDP-glucosyl transferase	--	--	--
LOC110091879	NW_021319588.1	288606	290796	-	LOC110091879	--	K16266 cyanohydrin UDP-glucosyltransferase [EC:2.4.1.-] | (RefSeq) linamarin synthase 2 (A)	ko00460: Cyanoamino acid metabolism; ko01100: Metabolic pathways; ko01110: Biosynthesis of secondary metabolites	UDP-glycosyltransferase 83A1-like [Dendrobium catenatum]	U83A1_ARATH RecName: Full=UDP-glycosyltransferase 83A1; EC=2.4.1.-;	A0A7T0FY42_DENNO SubName: Full=UDP-glycosyltransferase 83a1-like protein {ECO:0000313|EMBL:QPJ58189.1};	At3g02100	GO:0043231,intracellular membrane-bounded organelle; GO:0008194,UDP-glycosyltransferase activity; GO:0003674,molecular_function; GO:0003824,catalytic activity; GO:0016740,transferase activity; GO:0016757,transferase activity, transferring glycosyl groups; GO:0005575,cellular_component; GO:0005622,intracellular anatomical structure; GO:0043226,organelle; GO:0043227,membrane-bounded organelle; GO:0…	PF00201.18:UDP-glucoronosyl and UDP-glucosyl transferase	--	--	--
LOC110091880	NW_021319588.1	247706	251642	-	LOC110091880	--	K16266 cyanohydrin UDP-glucosyltransferase [EC:2.4.1.-] | (RefSeq) linamarin synthase 2 (A)	ko00460: Cyanoamino acid metabolism; ko01100: Metabolic pathways; ko01110: Biosynthesis of secondary metabolites	UDP-glycosyltransferase 83A1-like [Dendrobium catenatum]	U83A1_ARATH RecName: Full=UDP-glycosyltransferase 83A1; EC=2.4.1.-;	A0A7T0BQZ7_DENNO SubName: Full=UDP-glycosyltransferase 83a1-like protein {ECO:0000313|EMBL:QPJ58190.1};	At3g02100	GO:0043231,intracellular membrane-bounded organelle; GO:0008194,UDP-glycosyltransferase activity; GO:0003674,molecular_function; GO:0003824,catalytic activity; GO:0016740,transferase activity; GO:0016757,transferase activity, transferring glycosyl groups; GO:0005575,cellular_component; GO:0005622,intracellular anatomical structure; GO:0043226,organelle; GO:0043227,membrane-bounded organelle; GO:0…	PF00201.18:UDP-glucoronosyl and UDP-glucosyl transferase	--	--	--
LOC110091883	NW_021319588.1	297517	305207	+	LOC110091883	--	K16266 cyanohydrin UDP-glucosyltransferase [EC:2.4.1.-] | (RefSeq) linamarin synthase 1 (A)	ko00460: Cyanoamino acid metabolism; ko01100: Metabolic pathways; ko01110: Biosynthesis of secondary metabolites	UDP-glycosyltransferase 83A1-like [Dendrobium catenatum]	U83A1_ARATH RecName: Full=UDP-glycosyltransferase 83A1; EC=2.4.1.-;	A0A7T0BQZ7_DENNO SubName: Full=UDP-glycosyltransferase 83a1-like protein {ECO:0000313|EMBL:QPJ58190.1};	At3g02100	GO:0043231,intracellular membrane-bounded organelle; GO:0008194,UDP-glycosyltransferase activity; GO:0003674,molecular_function; GO:0003824,catalytic activity; GO:0016740,transferase activity; GO:0016757,transferase activity, transferring glycosyl groups; GO:0005575,cellular_component; GO:0005622,intracellular anatomical structure; GO:0043226,organelle; GO:0043227,membrane-bounded organelle; GO:0…	PF00201.18:UDP-glucoronosyl and UDP-glucosyl transferase	--	--	--
LOC110091884	NW_021319588.1	518406	543105	+	LOC110091884	--	K24405 [histone H3]-lysine9 N-dimethyltransferase [EC:2.1.1.368] | (RefSeq) histone-lysine N-methyltransferase, H3 lysine-9 specific SUVH1 isoform X1 (A)	ko00310: Lysine degradation; ko01100: Metabolic pathways	histone-lysine N-methyltransferase, H3 lysine-9 specific SUVH1-like [Dendrobium catenatum]	SUVH1_TOBAC RecName: Full=Histone-lysine N-methyltransferase, H3 lysine-9 specific SUVH1; EC=2.1.1.- {ECO:0000305|PubMed:15546353}; EC=2.1.1.368 {ECO:0000305|PubMed:15546353, ECO:0000305|PubMed:15574848}; AltName: Full=Histone H3-K9 methyltransferase 1; Short=H3-K9-HMTase 1; AltName: Full=NtSet1; AltName: Full=Suppressor of variegation 3-9 homolog protein 1; Short=Su(var)3-9 homolog protein 1;	A0A2I0BDM6_9ASPA SubName: Full=Histone-lysine N-methyltransferase, H3 lysine-9 specific SUVH1 {ECO:0000313|EMBL:PKA65905.1}; EC=2.1.1.43 {ECO:0000313|EMBL:PKA65905.1};	At5g04940_2	GO:0005694,chromosome; GO:0005634,nucleus; GO:0018024,histone-lysine N-methyltransferase activity; GO:0008270,zinc ion binding; GO:0003674,molecular_function; GO:0003824,catalytic activity; GO:0008168,methyltransferase activity; GO:0008170,N-methyltransferase activity; GO:0008276,protein methyltransferase activity; GO:0008757,S-adenosylmethionine-dependent methyltransferase activity; GO:0016278,l…	PF02182.17:SAD/SRA domain	SET	TR	SET
LOC110091885	NW_021319588.1	545750	555418	-	LOC110091885	--	K23200 putative arabinosyltransferase [EC:2.4.2.-] | (RefSeq) probable arabinosyltransferase ARAD1 (A)	--	probable arabinosyltransferase ARAD1 [Dendrobium catenatum]	ARAD1_ARATH RecName: Full=Probable arabinosyltransferase ARAD1; EC=2.4.2.-; AltName: Full=Arabinan alpha-1,5-arabinosyltransferase; AltName: Full=L-Arabinosyltransferase; AltName: Full=Protein ARABINAN DEFICIENT 1;	A0A2I0W393_9ASPA SubName: Full=Putative glucuronosyltransferase GUT1 {ECO:0000313|EMBL:PKU70131.1};	At5g16890	GO:0005768,endosome; GO:0005794,Golgi apparatus; GO:0000139,Golgi membrane; GO:0000138,Golgi trans cisterna; GO:0016021,integral component of membrane; GO:0005802,trans-Golgi network; GO:0016757,transferase activity, transferring glycosyl groups; GO:0071555,cell wall organization; GO:0045489,pectin biosynthetic process; GO:0006486,protein glycosylation; GO:0003674,molecular_function; GO:0003824,c…	PF03016.15:Exostosin family	--	--	--
LOC110091887	NW_021319588.1	467904	482194	-	LOC110091887	--	--	--	uncharacterized protein LOC110091887 [Dendrobium catenatum]	--	A0A2I0B5K4_9ASPA SubName: Full=Uncharacterized protein {ECO:0000313|EMBL:PKA63074.1};	At2g40980	--	--	--	--	--
LOC110091888	NW_021319588.1	211906	234083	+	LOC110091888	--	K17619 magnesium-dependent phosphatase 1 [EC:3.1.3.48 3.1.3.-] | (RefSeq) magnesium-dependent phosphatase 1 (A)	--	hypothetical protein MA16_Dca020610 [Dendrobium catenatum]	--	A0A2I0W385_9ASPA SubName: Full=Uncharacterized protein {ECO:0000313|EMBL:PKU70121.1};	At2g14110	GO:0016791,phosphatase activity; GO:0003674,molecular_function; GO:0003824,catalytic activity; GO:0016787,hydrolase activity; GO:0016788,hydrolase activity, acting on ester bonds; GO:0042578,phosphoric ester hydrolase activity	PF12689.7:Acid Phosphatase	--	--	--
LOC110091889	NW_021319588.1	408434	424628	+	LOC110091889	--	K13422 transcription factor MYC2 | (RefSeq) uncharacterized protein LOC112027257 (A)	ko04016: MAPK signaling pathway - plant; ko04075: Plant hormone signal transduction	uncharacterized protein LOC110091889 isoform X2 [Dendrobium catenatum]	--	A0A2I0W3B2_9ASPA RecName: Full=CCHC-type domain-containing protein {ECO:0000259|PROSITE:PS50158};	At2g10780	GO:0003676,nucleic acid binding; GO:0008270,zinc ion binding; GO:0003674,molecular_function; GO:0005488,binding; GO:0097159,organic cyclic compound binding; GO:1901363,heterocyclic compound binding; GO:0043167,ion binding; GO:0043169,cation binding; GO:0046872,metal ion binding; GO:0046914,transition metal ion binding	PF03732.17:Retrotransposon gag protein	--	--	--
LOC110091890	NW_021319588.1	16263	23413	-	LOC110091890	--	K01148 poly(A)-specific ribonuclease [EC:3.1.13.4] | (RefSeq) LOW QUALITY PROTEIN: poly(A)-specific ribonuclease PARN (A)	ko03018: RNA degradation	LOW QUALITY PROTEIN: poly(A)-specific ribonuclease PARN [Dendrobium catenatum]	PARN_ARATH RecName: Full=Poly(A)-specific ribonuclease PARN; EC=3.1.13.4; AltName: Full=Polyadenylate-specific ribonuclease; Short=AtPARN; AltName: Full=Protein ABA hypersensitive germination 2;	A0A2I0W382_9ASPA SubName: Full=Poly(A)-specific ribonuclease PARN {ECO:0000313|EMBL:PKU70114.1};	At1g55870	GO:0005737,cytoplasm; GO:0005739,mitochondrion; GO:0005634,nucleus; GO:0000175,3'-5'-exoribonuclease activity; GO:0043169,cation binding; GO:0046872,metal ion binding; GO:0004535,poly(A)-specific ribonuclease activity; GO:0003723,RNA binding; GO:0006952,defense response; GO:0006397,mRNA processing; GO:0009737,response to abscisic acid; GO:0006970,response to osmotic stress; GO:0009751,response to…	PF04857.20:CAF1 family ribonuclease	--	--	--
LOC110091891	NW_021319588.1	236453	238524	-	LOC110091891	--	K22684 metacaspase-1 [EC:3.4.22.-] | (RefSeq) metacaspase-9 (A)	--	Metacaspase-9 [Dendrobium catenatum]	MCA9_ARATH RecName: Full=Metacaspase-9; Short=AtMC9; EC=3.4.22.-; Contains: RecName: Full=Metacaspase-9 subunit p20; Contains: RecName: Full=Metacaspase-9 subunit p10; AltName: Full=Metacaspase 2f; Short=AtMCP2f;	A0A2I0W386_9ASPA SubName: Full=Metacaspase-9 {ECO:0000313|EMBL:PKU70122.1};	At5g04200	GO:0048046,apoplast; GO:0008234,cysteine-type peptidase activity; GO:0003674,molecular_function; GO:0003824,catalytic activity; GO:0008233,peptidase activity; GO:0016787,hydrolase activity; GO:0140096,catalytic activity, acting on a protein; GO:0005575,cellular_component; GO:0005576,extracellular region; GO:0110165,cellular anatomical entity	PF00656.22:Caspase domain	--	--	--
LOC110091892	NW_021319588.1	194601	206092	-	LOC110091892	--	K02183 calmodulin | (RefSeq) calmodulin-7-like (A)	ko04016: MAPK signaling pathway - plant; ko04070: Phosphatidylinositol signaling system; ko04626: Plant-pathogen interaction	hypothetical protein SETIT_002816mg [Setaria italica]	CALM1_DAUCA RecName: Full=Calmodulin-1/11/16; Short=CaM-1/11/16;	K3XLP3_SETIT SubName: Full=Uncharacterized protein {ECO:0000313|EnsemblPlants:KQL03743};	At3g43810	GO:0005509,calcium ion binding; GO:0003674,molecular_function; GO:0005488,binding; GO:0043167,ion binding; GO:0043169,cation binding; GO:0046872,metal ion binding	PF00036.32:EF hand	--	--	--
LOC110091894	NW_021319588.1	389050	402350	-	LOC110091894	--	K00109 2-hydroxyglutarate dehydrogenase [EC:1.1.99.2] | (RefSeq) L-2-hydroxyglutarate dehydrogenase, mitochondrial isoform X1 (A)	ko00650: Butanoate metabolism; ko01100: Metabolic pathways	2-hydroxyglutarate dehydrogenase [Dendrobium catenatum]	L2HDH_ARATH RecName: Full=L-2-hydroxyglutarate dehydrogenase, mitochondrial {ECO:0000305}; EC=1.1.99.2 {ECO:0000269|PubMed:26203119}; Flags: Precursor;	A0A2I0W388_9ASPA SubName: Full=2-hydroxyglutarate dehydrogenase {ECO:0000313|EMBL:PKU70127.1};	At3g56840	GO:0005739,mitochondrion; GO:0003973,(S)-2-hydroxy-acid oxidase activity; GO:0047545,2-hydroxyglutarate dehydrogenase activity; GO:0071949,FAD binding; GO:0003674,molecular_function; GO:0003824,catalytic activity; GO:0016491,oxidoreductase activity; GO:0016614,oxidoreductase activity, acting on CH-OH group of donors; GO:0016899,oxidoreductase activity, acting on the CH-OH group of donors, oxygen …	PF01266.24:FAD dependent oxidoreductase	--	--	--
LOC110091895	NW_021319588.1	585975	608098	-	LOC110091895	--	--	--	uncharacterized protein LOC110091895 isoform X1 [Dendrobium catenatum]	--	A0A2I0W3A2_9ASPA SubName: Full=Uncharacterized protein {ECO:0000313|EMBL:PKU70133.1};	At1g05950	--	--	--	--	--
LOC110091896	NW_021319588.1	663854	679738	-	LOC110091896	--	K19199 protein-histidine N-methyltransferase [EC:2.1.1.85] | (RefSeq) uncharacterized protein LOC110091896 (A)	--	uncharacterized protein LOC110091896 isoform X1 [Dendrobium catenatum]	RBCMT_TOBAC RecName: Full=Ribulose-1,5 bisphosphate carboxylase/oxygenase large subunit N-methyltransferase, chloroplastic; EC=2.1.1.127; AltName: Full=[Ribulose-bisphosphate carboxylase]-lysine N-methyltransferase; Short=RuBisCO LSMT; Short=RuBisCO methyltransferase; Short=rbcMT; Flags: Precursor;	A0A2I0W3A3_9ASPA SubName: Full=[Fructose-bisphosphate aldolase]-lysine N-methyltransferase, chloroplastic {ECO:0000313|EMBL:PKU70135.1};	At2g18850	GO:0009507,chloroplast; GO:0030785,[ribulose-bisphosphate carboxylase]-lysine N-methyltransferase activity; GO:0016279,protein-lysine N-methyltransferase activity; GO:0018026,peptidyl-lysine monomethylation; GO:0003674,molecular_function; GO:0003824,catalytic activity; GO:0008168,methyltransferase activity; GO:0008757,S-adenosylmethionine-dependent methyltransferase activity; GO:0016740,transfera…	PF00856.28:SET domain	SET	TR	SET
LOC110091897	NW_021319588.1	94690	97514	+	LOC110091897	--	K09419 heat shock transcription factor, other eukaryote | (RefSeq) heat stress transcription factor B-4b-like (A)	--	heat stress transcription factor B-4b-like [Dendrobium catenatum]	HSFB4_ARATH RecName: Full=Heat stress transcription factor B-4; Short=AtHsfB4; AltName: Full=AtHsf-02;	A0A2I0W378_9ASPA SubName: Full=Heat stress transcription factor B-4b {ECO:0000313|EMBL:PKU70117.1};	At1g46264	GO:0005737,cytoplasm; GO:0005634,nucleus; GO:0003700,DNA-binding transcription factor activity; GO:0000978,RNA polymerase II cis-regulatory region sequence-specific DNA binding; GO:0008356,asymmetric cell division; GO:0006357,regulation of transcription by RNA polymerase II; GO:0003674,molecular_function; GO:0140110,transcription regulator activity; GO:0000976,transcription regulatory region sequ…	PF00447.17:HSF-type DNA-binding	HSF	TF	HSF
LOC110091898	NW_021319588.1	27870	60675	-	LOC110091898	--	K03500 16S rRNA (cytosine967-C5)-methyltransferase [EC:2.1.1.176] | (RefSeq) uncharacterized protein LOC110091898 isoform X1 (A)	--	uncharacterized protein LOC110091898 isoform X2 [Dendrobium catenatum]	NOP2B_ARATH RecName: Full=26S rRNA (cytosine-C(5))-methyltransferase NOP2B {ECO:0000305}; EC=2.1.1.- {ECO:0000255|PROSITE-ProRule:PRU01023, ECO:0000269|PubMed:26268215}; AltName: Full=Nucleolar protein 2B {ECO:0000303|PubMed:26268215}; AltName: Full=tRNA methyltransferase 4d {ECO:0000303|PubMed:29268705}; Short=AtTRM4d {ECO:0000303|PubMed:29268705};	A0A2I0W381_9ASPA RecName: Full=16S rRNA m5C967 methyltransferase {ECO:0000256|ARBA:ARBA00017029}; EC=2.1.1.176 {ECO:0000256|ARBA:ARBA00012140}; AltName: Full=rRNA (cytosine-C(5)-)-methyltransferase RsmB {ECO:0000256|ARBA:ARBA00014374};	At3g13180	GO:0005730,nucleolus; GO:0003723,RNA binding; GO:0008757,S-adenosylmethionine-dependent methyltransferase activity; GO:0001510,RNA methylation; GO:0006364,rRNA processing; GO:0003674,molecular_function; GO:0003676,nucleic acid binding; GO:0005488,binding; GO:0097159,organic cyclic compound binding; GO:1901363,heterocyclic compound binding; GO:0003824,catalytic activity; GO:0008168,methyltransfera…	PF01189.17:16S rRNA methyltransferase RsmB/F	--	--	--
LOC110091899	NW_021319588.1	66338	78749	+	LOC110091899	--	K08490 syntaxin 5 | (RefSeq) syntaxin-32 (A)	ko04130: SNARE interactions in vesicular transport	syntaxin-32 [Dendrobium catenatum]	SYP32_ARATH RecName: Full=Syntaxin-32; Short=AtSYP32;	A0A2I0W377_9ASPA SubName: Full=Syntaxin-32 {ECO:0000313|EMBL:PKU70116.1};	At3g24350	GO:0012505,endomembrane system; GO:0000139,Golgi membrane; GO:0016021,integral component of membrane; GO:0031201,SNARE complex; GO:0005484,SNAP receptor activity; GO:0000149,SNARE binding; GO:0006888,endoplasmic reticulum to Golgi vesicle-mediated transport; GO:0006886,intracellular protein transport; GO:0048278,vesicle docking; GO:0006906,vesicle fusion; GO:0003674,molecular_function; GO:0030674…	PF05739.19:SNARE domain	--	--	--
LOC110091900	NW_021318893.1	115236	139144	-	LOC110091900	--	K11138 telomere-associated protein RIF1 | (RefSeq) uncharacterized protein LOC8272219 (A)	--	uncharacterized protein LOC110091900 isoform X1 [Dendrobium catenatum]	--	A0A2I0X0G5_9ASPA RecName: Full=Rif1_N domain-containing protein {ECO:0000259|Pfam:PF12231};	--	GO:0000781,chromosome, telomeric region; GO:0016021,integral component of membrane; GO:0005634,nucleus; GO:0007049,cell cycle; GO:0008150,biological_process; GO:0009987,cellular process; GO:0005575,cellular_component; GO:0005622,intracellular anatomical structure; GO:0005694,chromosome; GO:0043226,organelle; GO:0043228,non-membrane-bounded organelle; GO:0043229,intracellular organelle; GO:0043232…	PF12231.8:Rap1-interacting factor 1 N terminal	--	--	--
LOC110091901	NW_021319588.1	489441	508258	+	LOC110091901	--	--	--	uncharacterized protein LOC110091901 [Dendrobium catenatum]	--	A0A2I0W395_9ASPA SubName: Full=Uncharacterized protein {ECO:0000313|EMBL:PKU70130.1};	At3g17930	GO:0016021,integral component of membrane; GO:0005575,cellular_component; GO:0016020,membrane; GO:0031224,intrinsic component of membrane; GO:0110165,cellular anatomical entity	PF11460.8:Protein of unknown function (DUF3007)	--	--	--
LOC110091902	NW_021319588.1	316892	377107	-	LOC110091902	--	K12818 ATP-dependent RNA helicase DHX8/PRP22 [EC:3.6.4.13] | (RefSeq) hypothetical protein (A)	ko03040: Spliceosome	protein ZINC INDUCED FACILITATOR-LIKE 1-like isoform X1 [Dendrobium catenatum]	ZIFL1_ARATH RecName: Full=Protein ZINC INDUCED FACILITATOR-LIKE 1; AltName: Full=Protein ZIF-LIKE 1;	A0A2I0W389_9ASPA SubName: Full=Protein ZINC INDUCED FACILITATOR-LIKE 1 {ECO:0000313|EMBL:PKU70126.1};	At5g13750	GO:0016021,integral component of membrane; GO:0009705,plant-type vacuole membrane; GO:0005886,plasma membrane; GO:0022821,potassium ion antiporter activity; GO:0010540,basipetal auxin transport; GO:0009630,gravitropism; GO:0090333,regulation of stomatal closure; GO:0080167,response to karrikin; GO:0009414,response to water deprivation; GO:0048364,root development; GO:0003674,molecular_function; G…	PF07690.16:Major Facilitator Superfamily	--	--	--
LOC110091903	NW_021361869.1	46332	66831	-	LOC110091903	--	K00472 prolyl 4-hydroxylase [EC:1.14.11.2] | (RefSeq) probable prolyl 4-hydroxylase 6 isoform X1 (A)	ko00330: Arginine and proline metabolism; ko01100: Metabolic pathways	probable prolyl 4-hydroxylase 6 [Dendrobium catenatum]	P4H7_ARATH RecName: Full=Probable prolyl 4-hydroxylase 7 {ECO:0000305}; Short=AtP4H7 {ECO:0000303|Ref.5}; EC=1.14.11.2 {ECO:0000305};	A0A2I0B9V3_9ASPA RecName: Full=Procollagen-proline 4-dioxygenase {ECO:0000256|ARBA:ARBA00012269}; EC=1.14.11.2 {ECO:0000256|ARBA:ARBA00012269};	At3g28480	GO:0005783,endoplasmic reticulum; GO:0005789,endoplasmic reticulum membrane; GO:0016021,integral component of membrane; GO:0005506,iron ion binding; GO:0031418,L-ascorbic acid binding; GO:0004656,procollagen-proline 4-dioxygenase activity; GO:0018401,peptidyl-proline hydroxylation to 4-hydroxy-L-proline; GO:0003674,molecular_function; GO:0005488,binding; GO:0043167,ion binding; GO:0043169,cation …	PF13640.6:2OG-Fe(II) oxygenase superfamily	--	--	--
LOC110091904	NW_021425621.1	35	1229	-	LOC110091904	--	K09285 AP2-like factor, ANT lineage | (RefSeq) uncharacterized protein LOC109815858 (A)	--	uncharacterized protein LOC110091904, partial [Dendrobium catenatum]	--	A0A2I0A223_9ASPA SubName: Full=RNA-directed DNA polymerase like {ECO:0000313|EMBL:PKA49602.1}; EC=3.6.4.12 {ECO:0000313|EMBL:PKA49602.1};	At3g32917	GO:0004190,aspartic-type endopeptidase activity; GO:0003678,DNA helicase activity; GO:0003676,nucleic acid binding; GO:0003964,RNA-directed DNA polymerase activity; GO:0008270,zinc ion binding; GO:0003674,molecular_function; GO:0003824,catalytic activity; GO:0004175,endopeptidase activity; GO:0008233,peptidase activity; GO:0016787,hydrolase activity; GO:0070001,aspartic-type peptidase activity; G…	PF08284.11:Retroviral aspartyl protease	--	--	--
LOC110091905	NW_021318629.1	3936	6838	-	LOC110091905	--	K23541 Ca2+/H+ antiporter, TMEM165/GDT1 family | (RefSeq) pentatricopeptide repeat-containing protein At4g21065-like (A)	--	Pentatricopeptide repeat-containing protein [Dendrobium catenatum]	PPR8_ARATH RecName: Full=Pentatricopeptide repeat-containing protein At1g03540;	A0A2I0XBA1_9ASPA SubName: Full=Pentatricopeptide repeat-containing protein {ECO:0000313|EMBL:PKU85181.1};	At1g03540	GO:0043231,intracellular membrane-bounded organelle; GO:0003723,RNA binding; GO:0009451,RNA modification; GO:0003674,molecular_function; GO:0003676,nucleic acid binding; GO:0005488,binding; GO:0097159,organic cyclic compound binding; GO:1901363,heterocyclic compound binding; GO:0006139,nucleobase-containing compound metabolic process; GO:0006725,cellular aromatic compound metabolic process; GO:00…	PF01535.20:PPR repeat	--	--	--
LOC110091906	NW_021383819.1	29166	34553	+	LOC110091906	--	K00655 1-acyl-sn-glycerol-3-phosphate acyltransferase [EC:2.3.1.51] | (RefSeq) uncharacterized protein LOC105166581 (A)	ko00561: Glycerolipid metabolism; ko00564: Glycerophospholipid metabolism; ko01100: Metabolic pathways; ko01110: Biosynthesis of secondary metabolites	multiple organellar RNA editing factor 2, chloroplastic-like [Dendrobium catenatum]	MORF5_ARATH RecName: Full=Multiple organellar RNA editing factor 5, chloroplastic/mitochondrial {ECO:0000305}; AltName: Full=RNA editing-interacting protein 5 {ECO:0000303|PubMed:23818871}; Flags: Precursor;	A0A2I0VFD0_9ASPA SubName: Full=DAG protein, chloroplastic {ECO:0000313|EMBL:PKU62129.1};	At1g32580	GO:0009507,chloroplast; GO:0005739,mitochondrion; GO:0005634,nucleus; GO:0046983,protein dimerization activity; GO:0042803,protein homodimerization activity; GO:0016554,cytidine to uridine editing; GO:0080156,mitochondrial mRNA modification; GO:0006397,mRNA processing; GO:0003674,molecular_function; GO:0005488,binding; GO:0005515,protein binding; GO:0042802,identical protein binding; GO:0006139,n…	--	--	--	--
LOC110091907	NW_021318595.1	178897	182894	-	LOC110091907	--	--	--	rho guanine nucleotide exchange factor 8-like [Dendrobium catenatum]	ROGF8_ARATH RecName: Full=Rho guanine nucleotide exchange factor 8 {ECO:0000303|PubMed:15980860}; Short=AtRopGEF8 {ECO:0000303|PubMed:15980860}; AltName: Full=Rho of plants guanine nucleotide exchange factor 8 {ECO:0000303|PubMed:15980860};	A0A2I0XDD1_9ASPA SubName: Full=Rho guanine nucleotide exchange factor 8 {ECO:0000313|EMBL:PKU85921.1};	At3g24620	GO:0005886,plasma membrane; GO:0005085,guanyl-nucleotide exchange factor activity; GO:0042802,identical protein binding; GO:0003674,molecular_function; GO:0030234,enzyme regulator activity; GO:0030695,GTPase regulator activity; GO:0060589,nucleoside-triphosphatase regulator activity; GO:0098772,molecular function regulator; GO:0005488,binding; GO:0005515,protein binding; GO:0005575,cellular_compo…	PF03759.13:PRONE (Plant-specific Rop nucleotide exchanger)	--	--	--
LOC110091909	NW_021318595.1	18937	24087	-	LOC110091909	--	--	--	LOW QUALITY PROTEIN: cytochrome b561 and DOMON domain-containing protein At3g61750-like [Dendrobium catenatum]	B561I_ARATH RecName: Full=Cytochrome b561 and DOMON domain-containing protein At3g61750; AltName: Full=Protein b561A.tha9; Flags: Precursor;	A0A2I0W195_9ASPA SubName: Full=Uncharacterized protein {ECO:0000313|EMBL:PKU69443.1};	At3g61750	GO:0016021,integral component of membrane; GO:0046872,metal ion binding; GO:0003674,molecular_function; GO:0005488,binding; GO:0043167,ion binding; GO:0043169,cation binding; GO:0005575,cellular_component; GO:0016020,membrane; GO:0031224,intrinsic component of membrane; GO:0110165,cellular anatomical entity	PF03351.17:DOMON domain	--	--	--
LOC110091910	NW_021318595.1	240269	244786	-	LOC110091910	--	K12818 ATP-dependent RNA helicase DHX8/PRP22 [EC:3.6.4.13] | (RefSeq) probable pre-mRNA-splicing factor ATP-dependent RNA helicase DEAH5 (A)	ko03040: Spliceosome	probable pre-mRNA-splicing factor ATP-dependent RNA helicase DEAH5 [Dendrobium catenatum]	DEAH5_ARATH RecName: Full=Probable pre-mRNA-splicing factor ATP-dependent RNA helicase DEAH5 {ECO:0000305}; EC=3.6.4.13; AltName: Full=DEAH RNA helicase homolog PRP22 {ECO:0000303|PubMed:17008405};	A0A2I0XDE2_9ASPA SubName: Full=Putative pre-mRNA-splicing factor ATP-dependent RNA helicase {ECO:0000313|EMBL:PKU85925.1};	At3g26560	GO:0071013,catalytic step 2 spliceosome; GO:0005829,cytosol; GO:0005739,mitochondrion; GO:0009506,plasmodesma; GO:0005524,ATP binding; GO:0016787,hydrolase activity; GO:0003729,mRNA binding; GO:0003723,RNA binding; GO:0003724,RNA helicase activity; GO:0000390,spliceosomal complex disassembly; GO:0000166,nucleotide binding; GO:0003674,molecular_function; GO:0005488,binding; GO:0017076,purine nucle…	PF07717.16:Oligonucleotide/oligosaccharide-binding (OB)-fold	--	--	--
LOC110091911	NW_021318595.1	199225	220980	-	LOC110091911	--	--	--	uncharacterized protein LOC110091911 isoform X2 [Dendrobium catenatum]	--	A0A2I0XDE7_9ASPA SubName: Full=Uncharacterized protein {ECO:0000313|EMBL:PKU85923.1};	At5g62650	GO:0009507,chloroplast; GO:0015031,protein transport; GO:0006810,transport; GO:0006811,ion transport; GO:0006820,anion transport; GO:0008104,protein localization; GO:0008150,biological_process; GO:0015833,peptide transport; GO:0033036,macromolecule localization; GO:0042886,amide transport; GO:0045184,establishment of protein localization; GO:0051179,localization; GO:0051234,establishment of local…	PF04278.12:Tic22-like family	--	--	--
LOC110091912	NW_021318595.1	122709	168134	-	LOC110091912	--	K10527 enoyl-CoA hydratase/3-hydroxyacyl-CoA dehydrogenase [EC:4.2.1.17 1.1.1.35 1.1.1.211] | (RefSeq) peroxisomal fatty acid beta-oxidation multifunctional protein (A)	ko00071: Fatty acid degradation; ko00592: alpha-Linolenic acid metabolism; ko01100: Metabolic pathways; ko01110: Biosynthesis of secondary metabolites; ko01212: Fatty acid metabolism	peroxisomal fatty acid beta-oxidation multifunctional protein-like [Dendrobium catenatum]	MFP_ORYSJ RecName: Full=Peroxisomal fatty acid beta-oxidation multifunctional protein; Short=MFP; Includes: RecName: Full=Enoyl-CoA hydratase/3-2-trans-enoyl-CoA isomerase/3-hydroxybutyryl-CoA epimerase; EC=4.2.1.17; EC=5.1.2.3; EC=5.3.3.8; Includes: RecName: Full=3-hydroxyacyl-CoA dehydrogenase; EC=1.1.1.35;	A0A6I9RFM1_ELAGV RecName: Full=3-hydroxyacyl-CoA dehydrogenase {ECO:0000256|ARBA:ARBA00020957}; EC=1.1.1.35 {ECO:0000256|ARBA:ARBA00013000}; EC=4.2.1.17 {ECO:0000256|ARBA:ARBA00012076}; EC=5.1.2.3 {ECO:0000256|ARBA:ARBA00012503}; EC=5.3.3.8 {ECO:0000256|ARBA:ARBA00012064}; AltName: Full=Enoyl-CoA hydratase/3-2-trans-enoyl-CoA isomerase/3-hydroxybutyryl-CoA epimerase {ECO:0000256|ARBA:ARBA00014758…	At4g29010	GO:0005874,microtubule; GO:0005777,peroxisome; GO:0018812,3-hydroxyacyl-CoA dehydratase activity; GO:0003857,3-hydroxyacyl-CoA dehydrogenase activity; GO:0008692,3-hydroxybutyryl-CoA epimerase activity; GO:0004165,dodecenoyl-CoA delta-isomerase activity; GO:0004300,enoyl-CoA hydratase activity; GO:0008017,microtubule binding; GO:0003729,mRNA binding; GO:0070403,NAD+ binding; GO:0006635,fatty acid…	PF02737.18:3-hydroxyacyl-CoA dehydrogenase, NAD binding domain	--	--	--
LOC110091913	NW_021318595.1	109737	110431	+	LOC110091913	--	K11975 E3 ubiquitin-protein ligase RNF144 [EC:2.3.2.31] | (RefSeq) probable E3 ubiquitin-protein ligase RNF144A-B isoform X1 (A)	--	probable E3 ubiquitin-protein ligase RNF144A-B isoform X1 [Dendrobium catenatum]	--	A0A2I0WDS2_9ASPA SubName: Full=Putative E3 ubiquitin-protein ligase ARI9 {ECO:0000313|EMBL:PKU73819.1};	--	GO:0046872,metal ion binding; GO:0004842,ubiquitin-protein transferase activity; GO:0003674,molecular_function; GO:0005488,binding; GO:0043167,ion binding; GO:0043169,cation binding; GO:0003824,catalytic activity; GO:0016740,transferase activity; GO:0019787,ubiquitin-like protein transferase activity; GO:0140096,catalytic activity, acting on a protein	--	--	--	--
LOC110091914	NW_021318595.1	90912	104416	-	LOC110091914	--	K10527 enoyl-CoA hydratase/3-hydroxyacyl-CoA dehydrogenase [EC:4.2.1.17 1.1.1.35 1.1.1.211] | (RefSeq) peroxisomal fatty acid beta-oxidation multifunctional protein isoform X1 (A)	ko00071: Fatty acid degradation; ko00592: alpha-Linolenic acid metabolism; ko01100: Metabolic pathways; ko01110: Biosynthesis of secondary metabolites; ko01212: Fatty acid metabolism	peroxisomal fatty acid beta-oxidation multifunctional protein-like isoform X1 [Dendrobium catenatum]	MFP_ORYSJ RecName: Full=Peroxisomal fatty acid beta-oxidation multifunctional protein; Short=MFP; Includes: RecName: Full=Enoyl-CoA hydratase/3-2-trans-enoyl-CoA isomerase/3-hydroxybutyryl-CoA epimerase; EC=4.2.1.17; EC=5.1.2.3; EC=5.3.3.8; Includes: RecName: Full=3-hydroxyacyl-CoA dehydrogenase; EC=1.1.1.35;	A0A2I0XDD9_9ASPA RecName: Full=3-hydroxyacyl-CoA dehydrogenase {ECO:0000256|ARBA:ARBA00020957}; EC=1.1.1.35 {ECO:0000256|ARBA:ARBA00013000}; EC=4.2.1.17 {ECO:0000256|ARBA:ARBA00012076}; EC=5.1.2.3 {ECO:0000256|ARBA:ARBA00012503}; EC=5.3.3.8 {ECO:0000256|ARBA:ARBA00012064}; AltName: Full=Enoyl-CoA hydratase/3-2-trans-enoyl-CoA isomerase/3-hydroxybutyryl-CoA epimerase {ECO:0000256|ARBA:ARBA00014758…	At4g29010	GO:0005874,microtubule; GO:0005777,peroxisome; GO:0018812,3-hydroxyacyl-CoA dehydratase activity; GO:0003857,3-hydroxyacyl-CoA dehydrogenase activity; GO:0008692,3-hydroxybutyryl-CoA epimerase activity; GO:0004165,dodecenoyl-CoA delta-isomerase activity; GO:0004300,enoyl-CoA hydratase activity; GO:0008017,microtubule binding; GO:0003729,mRNA binding; GO:0070403,NAD+ binding; GO:0006635,fatty acid…	PF02737.18:3-hydroxyacyl-CoA dehydrogenase, NAD binding domain	--	--	--
LOC110091915	NW_021318595.1	31696	33610	+	LOC110091915	--	--	--	protein PLANT CADMIUM RESISTANCE 8-like [Dendrobium catenatum]	PCR8_ARATH RecName: Full=Protein PLANT CADMIUM RESISTANCE 8; Short=AtPCR8;	A0A2I0XDD3_9ASPA SubName: Full=Protein PLANT CADMIUM RESISTANCE 8 {ECO:0000313|EMBL:PKU85915.1};	At1g52200	GO:0016021,integral component of membrane; GO:0005886,plasma membrane; GO:0006979,response to oxidative stress; GO:0006950,response to stress; GO:0008150,biological_process; GO:0050896,response to stimulus; GO:0005575,cellular_component; GO:0016020,membrane; GO:0031224,intrinsic component of membrane; GO:0110165,cellular anatomical entity; GO:0071944,cell periphery	PF04749.17:PLAC8 family	--	--	--
LOC110091916	NW_021318595.1	190270	197412	+	LOC110091916	--	K11338 RuvB-like protein 2 [EC:3.6.4.12] | (RefSeq) ruvB-like 2 (A)	--	ruvB-like 2 [Dendrobium catenatum]	RIN1_ARATH RecName: Full=RuvB-like protein 1; EC=3.6.4.12; AltName: Full=49 kDa TATA box-binding protein-interacting protein homolog; Short=AtTIP49a; AltName: Full=Ruv DNA-helicase-like protein;	A0A2I0XDE0_9ASPA RecName: Full=RuvB-like helicase {ECO:0000256|RuleBase:RU363048}; EC=3.6.4.12 {ECO:0000256|RuleBase:RU363048};	At5g67630	GO:0005829,cytosol; GO:0031011,Ino80 complex; GO:0035267,NuA4 histone acetyltransferase complex; GO:0005730,nucleolus; GO:0005634,nucleus; GO:0097255,R2TP complex; GO:0000812,Swr1 complex; GO:0043139,5'-3' DNA helicase activity; GO:0005524,ATP binding; GO:0003678,DNA helicase activity; GO:0000492,box C/D snoRNP assembly; GO:0030154,cell differentiation; GO:0006338,chromatin remodeling; GO:0009908…	PF06068.13:TIP49 P-loop domain	--	--	--
LOC110091917	NW_021318595.1	83964	86862	-	LOC110091917	--	K10727 chromatin licensing and DNA replication factor 1 | (RefSeq) CDT1-like protein a, chloroplastic (A)	--	CDT1-like protein a, chloroplastic [Dendrobium catenatum]	CDT1A_ARATH RecName: Full=CDT1-like protein a, chloroplastic; Short=AtCDT1a; Flags: Precursor;	A0A2I0XDB9_9ASPA SubName: Full=CDT1-like protein a, chloroplastic {ECO:0000313|EMBL:PKU85918.1};	At2g31270	GO:0009507,chloroplast; GO:0005634,nucleus; GO:0004693,cyclin-dependent protein serine/threonine kinase activity; GO:0003677,DNA binding; GO:0070182,DNA polymerase binding; GO:0019901,protein kinase binding; GO:0009658,chloroplast organization; GO:0051276,chromosome organization; GO:0006260,DNA replication; GO:0000076,DNA replication checkpoint; GO:0071163,DNA replication preinitiation complex as…	PF16679.5:DNA replication factor Cdt1 C-terminal domain	--	--	--
LOC110091918	NW_021318595.1	34529	83951	-	LOC110091918	--	K08150 MFS transporter, SP family, solute carrier family 2 (myo-inositol transporter), member 13 | (RefSeq) inositol transporter 1 (A)	--	probable plastidic glucose transporter 2 isoform X1 [Dendrobium catenatum]	PLST2_ARATH RecName: Full=Probable plastidic glucose transporter 2;	A0A2I0B6R8_9ASPA SubName: Full=Putative plastidic glucose transporter 3 {ECO:0000313|EMBL:PKA63461.1};	At1g67300	GO:0031969,chloroplast membrane; GO:0016021,integral component of membrane; GO:0022857,transmembrane transporter activity; GO:0008643,carbohydrate transport; GO:0003674,molecular_function; GO:0005215,transporter activity; GO:0006810,transport; GO:0006811,ion transport; GO:0006820,anion transport; GO:0008150,biological_process; GO:0051179,localization; GO:0051234,establishment of localization; GO:…	PF00083.24:Sugar (and other) transporter	--	--	--
LOC110091919	NW_021318980.1	83111	95839	+	LOC110091919	--	K18342 OTU domain-containing protein 6 [EC:3.4.19.12] | (RefSeq) OVARIAN TUMOR DOMAIN-containing deubiquitinating enzyme 4-like isoform X1 (A)	--	OTU domain-containing protein At3g57810-like isoform X1 [Dendrobium catenatum]	OTU4_ARATH RecName: Full=OVARIAN TUMOR DOMAIN-containing deubiquitinating enzyme 4 {ECO:0000303|PubMed:24659992}; Short=OTU domain-containing protein 4 {ECO:0000303|PubMed:24659992}; EC=3.4.19.12 {ECO:0000269|PubMed:24659992}; AltName: Full=Deubiquitinating enzyme OTU4 {ECO:0000303|PubMed:24659992};	A0A2I0WXX4_9ASPA SubName: Full=OTU domain-containing protein {ECO:0000313|EMBL:PKU80509.1};	At3g57810	GO:0009507,chloroplast; GO:0004843,thiol-dependent ubiquitin-specific protease activity; GO:0016579,protein deubiquitination; GO:0003674,molecular_function; GO:0003824,catalytic activity; GO:0008233,peptidase activity; GO:0008242,omega peptidase activity; GO:0016787,hydrolase activity; GO:0101005,ubiquitinyl hydrolase activity; GO:0140096,catalytic activity, acting on a protein; GO:0006464,cellul…	PF02338.19:OTU-like cysteine protease	--	--	--
LOC110091921	NW_021318980.1	98116	110999	-	LOC110091921	--	K13096 splicing factor 4 | (RefSeq) SURP and G-patch domain-containing protein 1-like protein (A)	--	SURP and G-patch domain-containing protein 1-like protein [Dendrobium catenatum]	SUGP1_ARATH RecName: Full=SURP and G-patch domain-containing protein 1-like protein; AltName: Full=Splicing factor 4-like protein; Short=SF4-like protein;	A0A2I0WXY0_9ASPA SubName: Full=SURP and G-patch domain-containing protein 1-like protein {ECO:0000313|EMBL:PKU80510.1};	At3g52120	GO:0005634,nucleus; GO:0003723,RNA binding; GO:0006397,mRNA processing; GO:0008380,RNA splicing; GO:0003674,molecular_function; GO:0003676,nucleic acid binding; GO:0005488,binding; GO:0097159,organic cyclic compound binding; GO:1901363,heterocyclic compound binding; GO:0006139,nucleobase-containing compound metabolic process; GO:0006396,RNA processing; GO:0006725,cellular aromatic compound metabo…	PF01585.23:G-patch domain	--	--	--
LOC110091922	NW_021318980.1	27057	31459	+	LOC110091922	--	K14445 solute carrier family 13 (sodium-dependent dicarboxylate transporter), member 2/3/5 | (RefSeq) tonoplast dicarboxylate transporter isoform X1 (A)	--	tonoplast dicarboxylate transporter [Dendrobium catenatum]	TDT_ARATH RecName: Full=Tonoplast dicarboxylate transporter; Short=AttDT; AltName: Full=Sodium-dicarboxylate cotransporter-like; Short=AtSDAT; AltName: Full=Vacuolar malate transporter;	A0A2I0WXW4_9ASPA SubName: Full=Tonoplast dicarboxylate transporter {ECO:0000313|EMBL:PKU80504.1};	At5g47560	GO:0016021,integral component of membrane; GO:0005774,vacuolar membrane; GO:0005773,vacuole; GO:0015140,malate transmembrane transporter activity; GO:0098656,anion transmembrane transport; GO:0015743,malate transport; GO:0051453,regulation of intracellular pH; GO:0003674,molecular_function; GO:0005215,transporter activity; GO:0005310,dicarboxylic acid transmembrane transporter activity; GO:000534…	PF00939.19:Sodium:sulfate symporter transmembrane region	--	--	--
LOC110091923	NW_021318980.1	52660	53809	-	LOC110091923	--	--	--	uncharacterized protein LOC110091923 [Dendrobium catenatum]	--	A0A2I0WXY2_9ASPA SubName: Full=Uncharacterized protein {ECO:0000313|EMBL:PKU80507.1};	--	GO:0016021,integral component of membrane; GO:0005575,cellular_component; GO:0016020,membrane; GO:0031224,intrinsic component of membrane; GO:0110165,cellular anatomical entity	--	--	--	--
LOC110091924	NW_021318980.1	70992	77325	+	LOC110091924	--	K12309 beta-galactosidase [EC:3.2.1.23] | (Kazusa) Lj3g3v0323160.1; - (A)	ko00052: Galactose metabolism; ko00511: Other glycan degradation; ko00531: Glycosaminoglycan degradation; ko00600: Sphingolipid metabolism; ko00604: Glycosphingolipid biosynthesis - ganglio series; ko01100: Metabolic pathways	zinc finger protein WIP2-like [Dendrobium catenatum]	ZWIP2_ARATH RecName: Full=Zinc finger protein WIP2; AltName: Full=Protein NO TRANSMITTING TRACT; AltName: Full=WIP-domain protein 2 {ECO:0000303|PubMed:11782451}; Short=AtWIP2 {ECO:0000303|PubMed:11782451};	A0A2I0WXW7_9ASPA SubName: Full=Protein TRANSPARENT TESTA 1 {ECO:0000313|EMBL:PKU80508.1};	At3g57670	GO:0005634,nucleus; GO:0003700,DNA-binding transcription factor activity; GO:0046872,metal ion binding; GO:0048856,anatomical structure development; GO:0001709,cell fate determination; GO:1990058,fruit replum development; GO:0009860,pollen tube growth; GO:0080022,primary root development; GO:0010468,regulation of gene expression; GO:0006355,regulation of transcription, DNA-templated; GO:0010500,t…	PF00096.26:Zinc finger, C2H2 type	C2H2	TF	C2H2
LOC110091925	NW_021318980.1	42524	49476	+	LOC110091925	--	K03714 glycoprotein 2-beta-D-xylosyltransferase [EC:2.4.2.38] | (RefSeq) beta-1,2-xylosyltransferase RCN11 (A)	ko00513: Various types of N-glycan biosynthesis; ko01100: Metabolic pathways	Beta-(1,2)-xylosyltransferase [Dendrobium catenatum]	RCN11_ORYSJ RecName: Full=Beta-1,2-xylosyltransferase RCN11 {ECO:0000305}; Short=OsXylT {ECO:0000303|PubMed:26025522}; EC=2.4.2.- {ECO:0000269|PubMed:26025522}; AltName: Full=Protein REDUCED CULM NUMBER 11 {ECO:0000303|PubMed:26025522};	A0A2I0WXW9_9ASPA SubName: Full=Beta-(1,2)-xylosyltransferase {ECO:0000313|EMBL:PKU80505.1};	At5g55500	GO:0000139,Golgi membrane; GO:0016021,integral component of membrane; GO:0016757,transferase activity, transferring glycosyl groups; GO:0035252,UDP-xylosyltransferase activity; GO:0031204,posttranslational protein targeting to membrane, translocation; GO:0006487,protein N-linked glycosylation; GO:0048367,shoot system development; GO:0003674,molecular_function; GO:0003824,catalytic activity; GO:00…	PF04577.14:Protein of unknown function (DUF563)	--	--	--
LOC110091928	NW_021357095.1	2759	10015	-	LOC110091928	--	K12832 splicing factor 3B subunit 5 | (RefSeq) uncharacterized protein At4g14342 (A)	ko03040: Spliceosome	uncharacterized protein At4g14342 [Dendrobium catenatum]	SF3BB_ARATH RecName: Full=Uncharacterized protein At4g14342;	A0A7C8Z284_OPUST SubName: Full=Uncharacterized protein {ECO:0000313|EMBL:MBA4632394.1};	At3g23320_2	GO:0071011,precatalytic spliceosome; GO:0005686,U2 snRNP; GO:0000398,mRNA splicing, via spliceosome; GO:0000375,RNA splicing, via transesterification reactions; GO:0000377,RNA splicing, via transesterification reactions with bulged adenosine as nucleophile; GO:0006139,nucleobase-containing compound metabolic process; GO:0006396,RNA processing; GO:0006397,mRNA processing; GO:0006725,cellular aroma…	PF07189.11:Splicing factor 3B subunit 10 (SF3b10)	--	--	--
LOC110091930	NW_021318775.1	3464278	3465549	-	LOC110091930	--	--	--	S-type anion channel SLAH1-like [Dendrobium catenatum]	SLAH1_ARATH RecName: Full=S-type anion channel SLAH1; AltName: Full=SLAC1-homolog protein 1;	A0A6I9QW67_ELAGV SubName: Full=S-type anion channel SLAH4 {ECO:0000313|RefSeq:XP_010916110.1};	At1g62280	GO:0016021,integral component of membrane; GO:0005886,plasma membrane; GO:0008308,voltage-gated anion channel activity; GO:0006873,cellular ion homeostasis; GO:0006821,chloride transport; GO:1901529,positive regulation of anion channel activity; GO:0009651,response to salt stress; GO:0009414,response to water deprivation; GO:0003674,molecular_function; GO:0005215,transporter activity; GO:0005216,…	PF03595.17:Voltage-dependent anion channel	--	--	--
LOC110091931	NW_021318775.1	3462449	3463027	+	LOC110091931	--	--	--	uncharacterized protein LOC110109933 [Dendrobium catenatum]	--	A0A2I0X5S7_9ASPA SubName: Full=Uncharacterized protein {ECO:0000313|EMBL:PKU83269.1};	At4g02370	--	PF04398.12:Protein of unknown function, DUF538	--	--	--
LOC110091932	NW_021399148.1	1413	1899	+	LOC110091932	--	--	--	homeobox protein knotted-1-like LET12, partial [Dendrobium catenatum]	LET12_SOLLC RecName: Full=Homeobox protein knotted-1-like LET12;	A0A5P1EWG3_ASPOF SubName: Full=Uncharacterized protein {ECO:0000313|EMBL:ONK70386.1};	At5g11060	GO:0005634,nucleus; GO:0000981,DNA-binding transcription factor activity, RNA polymerase II-specific; GO:0000978,RNA polymerase II cis-regulatory region sequence-specific DNA binding; GO:0006357,regulation of transcription by RNA polymerase II; GO:0003674,molecular_function; GO:0003700,DNA-binding transcription factor activity; GO:0140110,transcription regulator activity; GO:0000976,transcription…	PF03789.13:ELK domain	--	--	--
LOC110091933	NW_021318893.1	428510	429336	+	LOC110091933	--	K09419 heat shock transcription factor, other eukaryote | (RefSeq) heat stress transcription factor B-1 (A)	--	heat stress transcription factor B-1-like [Dendrobium catenatum]	HSFB1_ORYSJ RecName: Full=Heat stress transcription factor B-1; AltName: Full=Heat stress transcription factor 23; Short=OsHsf-23;	A0A6I9SNY3_ELAGV SubName: Full=heat stress transcription factor B-1 {ECO:0000313|RefSeq:XP_010943066.1};	At4g36990	GO:0005737,cytoplasm; GO:0005634,nucleus; GO:0003700,DNA-binding transcription factor activity; GO:0000978,RNA polymerase II cis-regulatory region sequence-specific DNA binding; GO:0045892,negative regulation of transcription, DNA-templated; GO:0006357,regulation of transcription by RNA polymerase II; GO:0009408,response to heat; GO:0003674,molecular_function; GO:0140110,transcription regulator a…	--	--	--	--
LOC110091934	NW_021318470.1	224221	233085	+	LOC110091934	--	K23166 optic atrophy 3 protein | (RefSeq) OPA3-like protein isoform X1 (A)	--	OPA3-like protein isoform X1 [Dendrobium catenatum]	--	A0A2I0XJF0_9ASPA SubName: Full=Uncharacterized protein {ECO:0000313|EMBL:PKU88037.1};	At1g28510	--	PF07047.12:Optic atrophy 3 protein (OPA3)	--	--	--
LOC110091935	NW_021318470.1	290024	308855	+	LOC110091935	--	--	--	28 kDa heat- and acid-stable phosphoprotein isoform X1 [Dendrobium catenatum]	--	A0A5J4ZPF0_9ASTE RecName: Full=PP28 domain-containing protein {ECO:0000259|Pfam:PF10252};	At5g46020	--	PF10252.9:Casein kinase substrate phosphoprotein PP28	--	--	--
LOC110091936	NW_021318470.1	310727	315439	-	LOC110091936	--	K07904 Ras-related protein Rab-11A | (RefSeq) ras-related protein RABA1f (A)	ko04144: Endocytosis	ras-related protein RABA1f [Dendrobium catenatum]	RAA1F_ARATH RecName: Full=Ras-related protein RABA1f; Short=AtRABA1f;	A0A2I0XJF2_9ASPA SubName: Full=Ras-related protein RABA1f {ECO:0000313|EMBL:PKU88042.1};	At5g60860	GO:0005768,endosome; GO:0005886,plasma membrane; GO:0005525,GTP binding; GO:0003924,GTPase activity; GO:0015031,protein transport; GO:0000166,nucleotide binding; GO:0001882,nucleoside binding; GO:0001883,purine nucleoside binding; GO:0003674,molecular_function; GO:0005488,binding; GO:0017076,purine nucleotide binding; GO:0019001,guanyl nucleotide binding; GO:0032549,ribonucleoside binding; GO:003…	PF00071.22:Ras family	--	--	--
LOC110091937	NW_021318470.1	319364	361117	-	LOC110091937	--	K06207 GTP-binding protein | (RefSeq) uncharacterized protein LOC110091937 (A)	--	uncharacterized protein LOC110091937 [Dendrobium catenatum]	SVR3_ARATH RecName: Full=Putative elongation factor TypA-like SVR3, chloroplastic; AltName: Full=Protein HAPPY ON NORFLURAZON 23 {ECO:0000303|PubMed:21208309}; AltName: Full=Protein SUPPRESSOR OF VARIEGATION 3 {ECO:0000303|PubMed:21187014}; Flags: Precursor;	A0A6I9RCL7_ELAGV SubName: Full=uncharacterized protein LOC105047249 isoform X2 {ECO:0000313|RefSeq:XP_010924386.1};	At2g31060	GO:0009507,chloroplast; GO:1990904,ribonucleoprotein complex; GO:0005525,GTP binding; GO:0003924,GTPase activity; GO:0003746,translation elongation factor activity; GO:0050821,protein stabilization; GO:0009409,response to cold; GO:0006364,rRNA processing; GO:0000166,nucleotide binding; GO:0001882,nucleoside binding; GO:0001883,purine nucleoside binding; GO:0003674,molecular_function; GO:0005488,b…	PF00009.27:Elongation factor Tu GTP binding domain	--	--	--
LOC110091938	NW_021318470.1	31604	33367	+	LOC110091938	--	K07203 serine/threonine-protein kinase mTOR [EC:2.7.11.1] | (RefSeq) serine/threonine-protein kinase TOR-like (A)	ko04136: Autophagy - other	uncharacterized protein LOC110091938 [Dendrobium catenatum]	RRPO_OENBE RecName: Full=RNA-directed DNA polymerase homolog; EC=2.7.7.48; AltName: Full=Reverse transcriptase homolog;	A0A2I0VCA5_9ASPA SubName: Full=Putative mitochondrial protein {ECO:0000313|EMBL:PKU61034.1};	At1g35647	GO:0005739,mitochondrion; GO:0003968,RNA-directed 5'-3' RNA polymerase activity; GO:0003964,RNA-directed DNA polymerase activity; GO:0003674,molecular_function; GO:0003824,catalytic activity; GO:0016740,transferase activity; GO:0016772,transferase activity, transferring phosphorus-containing groups; GO:0016779,nucleotidyltransferase activity; GO:0034062,5'-3' RNA polymerase activity; GO:0097747,R…	PF17919.1:RNase H-like domain found in reverse transcriptase	--	--	--
LOC110091939	NW_021318470.1	112584	160104	+	LOC110091939	--	K18660 malonyl-CoA/methylmalonyl-CoA synthetase [EC:6.2.1.-] | (RefSeq) LOW QUALITY PROTEIN: malonate--CoA ligase (A)	ko00061: Fatty acid biosynthesis; ko00280: Valine, leucine and isoleucine degradation; ko01100: Metabolic pathways; ko01212: Fatty acid metabolism	malonate--CoA ligase [Dendrobium catenatum]	CCL8_HUMLU RecName: Full=Probable CoA ligase CCL8 {ECO:0000305|PubMed:23300257}; Short=HlCCL8 {ECO:0000303|PubMed:23300257}; EC=6.2.1.- {ECO:0000305|PubMed:23300257};	A0A6I9RD12_ELAGV SubName: Full=malonate--CoA ligase isoform X1 {ECO:0000313|RefSeq:XP_010924575.1};	At3g16170	GO:0003987,acetate-CoA ligase activity; GO:0003674,molecular_function; GO:0003824,catalytic activity; GO:0016405,CoA-ligase activity; GO:0016874,ligase activity; GO:0016877,ligase activity, forming carbon-sulfur bonds; GO:0016878,acid-thiol ligase activity	PF00501.28:AMP-binding enzyme	--	--	--
LOC110091941	NW_021318470.1	411280	420377	-	LOC110091941	--	K04371 mitogen-activated protein kinase 1/3 [EC:2.7.11.24] | (RefSeq) mitogen-activated protein kinase 20-like (A)	--	mitogen-activated protein kinase 10-like [Dendrobium catenatum]	MPK10_ORYSJ RecName: Full=Mitogen-activated protein kinase 10; Short=MAP kinase 10; EC=2.7.11.24;	A0A2I0XJG4_9ASPA RecName: Full=Mitogen-activated protein kinase {ECO:0000256|ARBA:ARBA00012411}; EC=2.7.11.24 {ECO:0000256|ARBA:ARBA00012411};	At2g42880	GO:0005737,cytoplasm; GO:0005634,nucleus; GO:0005524,ATP binding; GO:0004707,MAP kinase activity; GO:0106310,protein serine kinase activity; GO:0004674,protein serine/threonine kinase activity; GO:0106311,protein threonine kinase activity; GO:0035556,intracellular signal transduction; GO:0000166,nucleotide binding; GO:0003674,molecular_function; GO:0005488,binding; GO:0017076,purine nucleotide bi…	PF00069.25:Protein kinase domain	--	--	--
LOC110091942	NW_021318470.1	257582	285347	+	LOC110091942	--	--	--	transcription factor VOZ1 isoform X1 [Dendrobium catenatum]	VOZ1_ARATH RecName: Full=Transcription factor VOZ1; AltName: Full=Protein VASCULAR PLANT ONE-ZINC FINGER 1; Short=AtVOZ1;	A0A2I0XJG1_9ASPA SubName: Full=Transcription factor VOZ1 {ECO:0000313|EMBL:PKU88041.1};	At1g28520	GO:0005737,cytoplasm; GO:0005634,nucleus; GO:0046872,metal ion binding; GO:0043565,sequence-specific DNA binding; GO:0009631,cold acclimation; GO:0048574,long-day photoperiodism, flowering; GO:0048578,positive regulation of long-day photoperiodism, flowering; GO:0045893,positive regulation of transcription, DNA-templated; GO:0009585,red, far-red light phototransduction; GO:0009408,response to hea…	--	VOZ	TF	VOZ
LOC110091943	NW_021318470.1	396719	408775	+	LOC110091943	--	K17616 CTD small phosphatase-like protein 2 [EC:3.1.3.-] | (RefSeq) uncharacterized protein LOC110091943 (A)	--	uncharacterized protein LOC110091943 [Dendrobium catenatum]	TIM50_PHYIN RecName: Full=Mitochondrial import inner membrane translocase subunit TIM50; AltName: Full=NIF domain protein 3; Flags: Precursor;	A0A2I0XJI1_9ASPA SubName: Full=Mitochondrial import inner membrane translocase subunit TIM50 {ECO:0000313|EMBL:PKU88049.1};	At5g11860	GO:0016021,integral component of membrane; GO:0005744,TIM23 mitochondrial import inner membrane translocase complex; GO:0015031,protein transport; GO:0006810,transport; GO:0006811,ion transport; GO:0006820,anion transport; GO:0008104,protein localization; GO:0008150,biological_process; GO:0015833,peptide transport; GO:0033036,macromolecule localization; GO:0042886,amide transport; GO:0045184,esta…	PF03031.18:NLI interacting factor-like phosphatase	--	--	--
LOC110091944	NW_021318470.1	247578	249821	-	LOC110091944	--	K15196 transcription factor IIIB 90 kDa subunit | (RefSeq) plant-specific TFIIB-related protein PTF2 (A)	--	plant-specific TFIIB-related protein PTF2 [Dendrobium catenatum]	PTF2_ARATH RecName: Full=Plant-specific TFIIB-related protein PTF2 {ECO:0000305}; AltName: Full=Protein POLLEN-EXPRESSED TRANSCRIPTION FACTOR 2 {ECO:0000303|PubMed:23713077}; AltName: Full=TFIIB-related protein PTF2 {ECO:0000305};	A0A2I0XJF8_9ASPA SubName: Full=Uncharacterized protein {ECO:0000313|EMBL:PKU88038.1};	At4g35540	GO:0005634,nucleus; GO:0097550,transcription preinitiation complex; GO:0003690,double-stranded DNA binding; GO:0046872,metal ion binding; GO:0042803,protein homodimerization activity; GO:0070063,RNA polymerase binding; GO:0017025,TBP-class protein binding; GO:0001093,TFIIB-class transcription factor binding; GO:0006352,DNA-templated transcription, initiation; GO:0009793,embryo development ending …	PF08271.12:TFIIB zinc-binding	--	--	--
LOC110091945	NW_021318470.1	165032	171653	-	LOC110091945	--	K24140 glutaredoxin-dependent peroxiredoxin [EC:1.11.1.25] | (RefSeq) peroxiredoxin-2C (A)	--	peroxiredoxin-2C-like [Dendrobium catenatum]	PRX2C_ORYSJ RecName: Full=Peroxiredoxin-2C; EC=1.11.1.25 {ECO:0000250|UniProtKB:Q9SRZ4}; AltName: Full=Glutaredoxin-dependent peroxiredoxin {ECO:0000305}; AltName: Full=Peroxiredoxin IIC; AltName: Full=Thioredoxin peroxidase 2C;	A0A2I0XJF7_9ASPA RecName: Full=Glutaredoxin-dependent peroxiredoxin {ECO:0000256|ARBA:ARBA00021650, ECO:0000256|RuleBase:RU366011}; EC=1.11.1.25 {ECO:0000256|ARBA:ARBA00013016, ECO:0000256|RuleBase:RU366011};	At1g65980	GO:0005737,cytoplasm; GO:0008379,thioredoxin peroxidase activity; GO:0045454,cell redox homeostasis; GO:0034599,cellular response to oxidative stress; GO:0042744,hydrogen peroxide catabolic process; GO:0003674,molecular_function; GO:0003824,catalytic activity; GO:0004601,peroxidase activity; GO:0016209,antioxidant activity; GO:0016491,oxidoreductase activity; GO:0016684,oxidoreductase activity, a…	PF08534.10:Redoxin	--	--	--
LOC110091946	NW_021318470.1	183758	205879	-	LOC110091946	--	K17583 nucleolar MIF4G domain-containing protein 1 | (RefSeq) nucleolar MIF4G domain-containing protein 1 (A)	--	nucleolar MIF4G domain-containing protein 1 [Dendrobium catenatum]	--	A0A2I0XJD7_9ASPA RecName: Full=MI domain-containing protein {ECO:0000259|PROSITE:PS51366};	At5g17930	GO:0003723,RNA binding; GO:0006417,regulation of translation; GO:0003674,molecular_function; GO:0003676,nucleic acid binding; GO:0005488,binding; GO:0097159,organic cyclic compound binding; GO:1901363,heterocyclic compound binding; GO:0006412,translation; GO:0006518,peptide metabolic process; GO:0006807,nitrogen compound metabolic process; GO:0008150,biological_process; GO:0008152,metabolic proce…	PF02847.17:MA3 domain	--	--	--
LOC110091947	NW_021318470.1	97503	118963	+	LOC110091947	--	K12813 pre-mRNA-splicing factor ATP-dependent RNA helicase DHX16 [EC:3.6.4.13] | (RefSeq) pre-mRNA-splicing factor ATP-dependent RNA helicase DEAH1 (A)	ko03040: Spliceosome	pre-mRNA-splicing factor ATP-dependent RNA helicase DEAH1-like [Dendrobium catenatum]	ESP3_ARATH RecName: Full=Pre-mRNA-splicing factor ATP-dependent RNA helicase DEAH1 {ECO:0000305}; EC=3.6.4.13; AltName: Full=DEAH RNA helicase homolog PRP2 {ECO:0000303|PubMed:17008405}; AltName: Full=Protein EMBRYO DEFECTIVE 2733 {ECO:0000303|PubMed:15266054}; AltName: Full=Protein ENHANCED SILENCING PHENOTYPE 3 {ECO:0000303|PubMed:17008405};	A0A2I0XJF9_9ASPA SubName: Full=Putative pre-mRNA-splicing factor ATP-dependent RNA helicase {ECO:0000313|EMBL:PKU88029.1};	At1g32490	GO:0016020,membrane; GO:0005634,nucleus; GO:0005681,spliceosomal complex; GO:0005524,ATP binding; GO:0016787,hydrolase activity; GO:0003723,RNA binding; GO:0003724,RNA helicase activity; GO:0006397,mRNA processing; GO:0035194,post-transcriptional gene silencing by RNA; GO:0008380,RNA splicing; GO:0000166,nucleotide binding; GO:0003674,molecular_function; GO:0005488,binding; GO:0017076,purine nucl…	PF04408.23:Helicase associated domain (HA2)	--	--	--
LOC110091948	NW_021318470.1	63332	90654	+	LOC110091948	--	K12813 pre-mRNA-splicing factor ATP-dependent RNA helicase DHX16 [EC:3.6.4.13] | (RefSeq) pre-mRNA-splicing factor ATP-dependent RNA helicase DEAH1-like (A)	ko03040: Spliceosome	pre-mRNA-splicing factor ATP-dependent RNA helicase DEAH1-like, partial [Dendrobium catenatum]	ESP3_ARATH RecName: Full=Pre-mRNA-splicing factor ATP-dependent RNA helicase DEAH1 {ECO:0000305}; EC=3.6.4.13; AltName: Full=DEAH RNA helicase homolog PRP2 {ECO:0000303|PubMed:17008405}; AltName: Full=Protein EMBRYO DEFECTIVE 2733 {ECO:0000303|PubMed:15266054}; AltName: Full=Protein ENHANCED SILENCING PHENOTYPE 3 {ECO:0000303|PubMed:17008405};	A0A5P1EFT3_ASPOF SubName: Full=Uncharacterized protein {ECO:0000313|EMBL:ONK64758.1};	At1g32490	GO:0016020,membrane; GO:0005634,nucleus; GO:0005681,spliceosomal complex; GO:0005524,ATP binding; GO:0016787,hydrolase activity; GO:0003723,RNA binding; GO:0003724,RNA helicase activity; GO:0006397,mRNA processing; GO:0035194,post-transcriptional gene silencing by RNA; GO:0008380,RNA splicing; GO:0000166,nucleotide binding; GO:0003674,molecular_function; GO:0005488,binding; GO:0017076,purine nucl…	PF01480.17:PWI domain	--	--	--
LOC110091949	NW_021318470.1	113867	119448	+	LOC110091949	--	K12813 pre-mRNA-splicing factor ATP-dependent RNA helicase DHX16 [EC:3.6.4.13] | (RefSeq) pre-mRNA-splicing factor ATP-dependent RNA helicase DEAH1 (A)	ko03040: Spliceosome	pre-mRNA-splicing factor ATP-dependent RNA helicase DEAH1-like isoform X2 [Dendrobium catenatum]	ESP3_ARATH RecName: Full=Pre-mRNA-splicing factor ATP-dependent RNA helicase DEAH1 {ECO:0000305}; EC=3.6.4.13; AltName: Full=DEAH RNA helicase homolog PRP2 {ECO:0000303|PubMed:17008405}; AltName: Full=Protein EMBRYO DEFECTIVE 2733 {ECO:0000303|PubMed:15266054}; AltName: Full=Protein ENHANCED SILENCING PHENOTYPE 3 {ECO:0000303|PubMed:17008405};	A0A6I9S953_ELAGV SubName: Full=pre-mRNA-splicing factor ATP-dependent RNA helicase DEAH1 isoform X1 {ECO:0000313|RefSeq:XP_010939275.1, ECO:0000313|RefSeq:XP_019710845.1};	At1g32490	GO:0016020,membrane; GO:0005634,nucleus; GO:0005681,spliceosomal complex; GO:0005524,ATP binding; GO:0016787,hydrolase activity; GO:0003723,RNA binding; GO:0003724,RNA helicase activity; GO:0006397,mRNA processing; GO:0035194,post-transcriptional gene silencing by RNA; GO:0008380,RNA splicing; GO:0000166,nucleotide binding; GO:0003674,molecular_function; GO:0005488,binding; GO:0017076,purine nucl…	--	--	--	--
LOC110091950	NW_021318470.1	370362	380530	-	LOC110091950	--	K00852 ribokinase [EC:2.7.1.15] | (RefSeq) uncharacterized protein LOC110091950 (A)	ko00030: Pentose phosphate pathway; ko01100: Metabolic pathways	uncharacterized protein LOC110091950 [Dendrobium catenatum]	RBSK_ARATH RecName: Full=Ribokinase {ECO:0000255|HAMAP-Rule:MF_03215}; Short=AtRBSK {ECO:0000303|PubMed:27601466}; Short=RK {ECO:0000255|HAMAP-Rule:MF_03215}; EC=2.7.1.15 {ECO:0000255|HAMAP-Rule:MF_03215, ECO:0000269|PubMed:27601466}; Flags: Precursor;	A0A2I0XJG8_9ASPA RecName: Full=Ribokinase {ECO:0000256|ARBA:ARBA00016943, ECO:0000256|HAMAP-Rule:MF_03215}; Short=RK {ECO:0000256|HAMAP-Rule:MF_03215}; EC=2.7.1.15 {ECO:0000256|ARBA:ARBA00012035, ECO:0000256|HAMAP-Rule:MF_03215};	At1g17160	GO:0009507,chloroplast; GO:0042644,chloroplast nucleoid; GO:0009570,chloroplast stroma; GO:0005634,nucleus; GO:0042646,plastid nucleoid; GO:0005524,ATP binding; GO:0046872,metal ion binding; GO:0004747,ribokinase activity; GO:0019303,D-ribose catabolic process; GO:0009116,nucleoside metabolic process; GO:0000166,nucleotide binding; GO:0003674,molecular_function; GO:0005488,binding; GO:0017076,pur…	PF00294.24:pfkB family carbohydrate kinase	--	--	--
LOC110091951	NW_021320079.1	2362756	2366509	+	LOC110091951	--	K01180 endo-1,3(4)-beta-glucanase [EC:3.2.1.6] | (RefSeq) uncharacterized protein LOC111487562 (A)	--	LRR receptor-like serine/threonine-protein kinase RPK2 [Dendrobium catenatum]	RPK2_ARATH RecName: Full=LRR receptor-like serine/threonine-protein kinase RPK2; EC=2.7.11.1; AltName: Full=Protein TOADSTOOL 2; AltName: Full=Receptor-like protein kinase 2; Flags: Precursor;	A0A2I0VL20_9ASPA SubName: Full=LRR receptor-like serine/threonine-protein kinase RPK2 {ECO:0000313|EMBL:PKU64112.1};	At3g02130	GO:0016021,integral component of membrane; GO:0005886,plasma membrane; GO:0005524,ATP binding; GO:0106310,protein serine kinase activity; GO:0106311,protein threonine kinase activity; GO:0048653,anther development; GO:0048508,embryonic meristem development; GO:0009808,lignin metabolic process; GO:0009942,longitudinal axis specification; GO:0010073,meristem maintenance; GO:0009846,pollen germinati…	PF00069.25:Protein kinase domain	--	--	--
LOC110091954	NW_021319932.1	2324116	2325696	-	LOC110091954	--	--	--	BTB/POZ domain-containing protein POB1 [Dendrobium catenatum]	POB1_ARATH RecName: Full=BTB/POZ domain-containing protein POB1; AltName: Full=POZ/BTB CONTAINING-PROTEIN 1; Short=AtPOB1;	A0A2I0WR80_9ASPA SubName: Full=BTB/POZ domain-containing protein POB1 {ECO:0000313|EMBL:PKU78157.1};	At2g46260	GO:0005634,nucleus; GO:0046982,protein heterodimerization activity; GO:0042803,protein homodimerization activity; GO:0016567,protein ubiquitination; GO:0010114,response to red light; GO:0003674,molecular_function; GO:0005488,binding; GO:0005515,protein binding; GO:0046983,protein dimerization activity; GO:0042802,identical protein binding; GO:0006464,cellular protein modification process; GO:0006…	PF00651.31:BTB/POZ domain	--	--	--
LOC110091956	NW_021318618.1	1368350	1374340	-	LOC110091956	--	K09527 DnaJ homolog subfamily C member 7 | (RefSeq) TPR repeat-containing thioredoxin TTL1 (A)	--	TPR repeat-containing thioredoxin TTL1-like [Dendrobium catenatum]	TTL1_ARATH RecName: Full=TPR repeat-containing thioredoxin TTL1; AltName: Full=Tetratricopeptide repeat thioredoxin-like 1;	A0A2I0XBQ3_9ASPA SubName: Full=TPR repeat-containing thioredoxin TTL1 {ECO:0000313|EMBL:PKU85339.1};	At1g53300_1	GO:0005737,cytoplasm; GO:0009738,abscisic acid-activated signaling pathway; GO:0009789,positive regulation of abscisic acid-activated signaling pathway; GO:0009737,response to abscisic acid; GO:0006970,response to osmotic stress; GO:0009651,response to salt stress; GO:0007154,cell communication; GO:0007165,signal transduction; GO:0008150,biological_process; GO:0009719,response to endogenous stimu…	PF07719.17:Tetratricopeptide repeat	--	--	--
LOC110091957	NW_021318893.1	275743	301055	-	LOC110091957	--	--	--	uncharacterized protein LOC110091957 isoform X1 [Dendrobium catenatum]	--	A0A2I0X0E8_9ASPA RecName: Full=Remorin_C domain-containing protein {ECO:0000259|Pfam:PF03763};	At4g36970	--	--	--	--	--
LOC110091958	NW_021319205.1	269469	286363	-	LOC110091958	--	K21552 methyl halide transferase [EC:2.1.1.165] | (RefSeq) probable thiol methyltransferase 2 (A)	--	probable thiol methyltransferase 2 [Dendrobium catenatum]	HOL3_ARATH RecName: Full=Probable thiol methyltransferase 2; EC=2.1.1.9; AltName: Full=Protein HARMLESS TO OZONE LAYER 3; Short=AtHOL3;	A0A2I0WJL6_9ASPA SubName: Full=Putative thiol methyltransferase 2 {ECO:0000313|EMBL:PKU75855.1};	At2g43910	GO:0009941,chloroplast envelope; GO:0005829,cytosol; GO:0005777,peroxisome; GO:0018708,thiol S-methyltransferase activity; GO:0032259,methylation; GO:0003674,molecular_function; GO:0003824,catalytic activity; GO:0008168,methyltransferase activity; GO:0008172,S-methyltransferase activity; GO:0008757,S-adenosylmethionine-dependent methyltransferase activity; GO:0016740,transferase activity; GO:0016…	PF05724.11:Thiopurine S-methyltransferase (TPMT)	--	--	--
LOC110091959	NW_021319205.1	296733	334628	-	LOC110091959	--	K06617 raffinose synthase [EC:2.4.1.82] | (RefSeq) probable galactinol--sucrose galactosyltransferase 2 (A)	ko00052: Galactose metabolism; ko01100: Metabolic pathways	probable galactinol--sucrose galactosyltransferase 2 [Dendrobium catenatum]	RFS2_ARATH RecName: Full=Probable galactinol--sucrose galactosyltransferase 2; EC=2.4.1.82; AltName: Full=Protein SEED IMBIBITION 2; AltName: Full=Raffinose synthase 2;	A0A1U8B934_NELNU SubName: Full=probable galactinol--sucrose galactosyltransferase 2 {ECO:0000313|RefSeq:XP_010272533.1};	At3g57520	GO:0009506,plasmodesma; GO:0052692,raffinose alpha-galactosidase activity; GO:0016757,transferase activity, transferring glycosyl groups; GO:0034484,raffinose catabolic process; GO:0080167,response to karrikin; GO:0006979,response to oxidative stress; GO:0003674,molecular_function; GO:0003824,catalytic activity; GO:0004553,hydrolase activity, hydrolyzing O-glycosyl compounds; GO:0004557,alpha-gal…	PF05691.12:Raffinose synthase or seed imbibition protein Sip1	--	--	--
LOC110091962	NW_021319205.1	343322	358295	-	LOC110091962	--	K15333 tRNA guanosine-2'-O-methyltransferase [EC:2.1.1.34] | (RefSeq) uncharacterized protein LOC104224633 (A)	--	subtilisin-like protease SBT5.3 [Dendrobium catenatum]	AIR3_ARATH RecName: Full=Subtilisin-like protease SBT5.3; EC=3.4.21.-; AltName: Full=Auxin-induced in root cultures protein 3; AltName: Full=Subtilase subfamily 5 member 3; Short=AtSBT5.3; AltName: Full=Subtilisin-like protease AIR3; Flags: Precursor;	F6I593_VITVI SubName: Full=Uncharacterized protein {ECO:0000313|EMBL:CCB62048.1};	At5g59810	GO:0005618,cell wall; GO:0005576,extracellular region; GO:0004252,serine-type endopeptidase activity; GO:0010102,lateral root morphogenesis; GO:0009733,response to auxin; GO:0003674,molecular_function; GO:0003824,catalytic activity; GO:0004175,endopeptidase activity; GO:0008233,peptidase activity; GO:0008236,serine-type peptidase activity; GO:0016787,hydrolase activity; GO:0017171,serine hydrolas…	PF00082.22:Subtilase family	--	--	--
LOC110091965	NW_021319205.1	362296	370224	-	LOC110091965	--	K15333 tRNA guanosine-2'-O-methyltransferase [EC:2.1.1.34] | (RefSeq) uncharacterized protein LOC104224633 (A)	--	subtilisin-like protease SBT5.3 isoform X1 [Dendrobium catenatum]	AIR3_ARATH RecName: Full=Subtilisin-like protease SBT5.3; EC=3.4.21.-; AltName: Full=Auxin-induced in root cultures protein 3; AltName: Full=Subtilase subfamily 5 member 3; Short=AtSBT5.3; AltName: Full=Subtilisin-like protease AIR3; Flags: Precursor;	A0A6I9SGY3_ELAGV SubName: Full=subtilisin-like protease SBT5.3 {ECO:0000313|RefSeq:XP_010942695.1};	At5g59810	GO:0005618,cell wall; GO:0005576,extracellular region; GO:0004252,serine-type endopeptidase activity; GO:0010102,lateral root morphogenesis; GO:0009733,response to auxin; GO:0003674,molecular_function; GO:0003824,catalytic activity; GO:0004175,endopeptidase activity; GO:0008233,peptidase activity; GO:0008236,serine-type peptidase activity; GO:0016787,hydrolase activity; GO:0017171,serine hydrolas…	PF00082.22:Subtilase family	--	--	--
LOC110091966	NW_021319205.1	207205	267650	+	LOC110091966	--	K06228 fused [EC:2.7.11.1] | (RefSeq) serine/threonine-protein kinase TIO (A)	--	serine/threonine-protein kinase TIO isoform X1 [Dendrobium catenatum]	TIO_ARATH RecName: Full=Serine/threonine-protein kinase TIO; EC=2.7.11.1; AltName: Full=Fused homolog; Short=AtFUSED; AltName: Full=Protein TWO-IN-ONE; Short=AtTIO;	A0A2I0WJM3_9ASPA SubName: Full=Serine/threonine-protein kinase TIO {ECO:0000313|EMBL:PKU75854.1};	At1g50240	GO:0005737,cytoplasm; GO:0005856,cytoskeleton; GO:0009524,phragmoplast; GO:0005524,ATP binding; GO:0019894,kinesin binding; GO:0106310,protein serine kinase activity; GO:0106311,protein threonine kinase activity; GO:0000911,cytokinesis by cell plate formation; GO:0009558,embryo sac cellularization; GO:0007112,male meiosis cytokinesis; GO:0000166,nucleotide binding; GO:0003674,molecular_function; …	PF00069.25:Protein kinase domain	--	--	--
LOC110091967	NW_021319205.1	168073	188117	+	LOC110091967	--	K00975 glucose-1-phosphate adenylyltransferase [EC:2.7.7.27] | (RefSeq) glucose-1-phosphate adenylyltransferase small subunit, chloroplastic/amyloplastic (A)	ko00500: Starch and sucrose metabolism; ko00520: Amino sugar and nucleotide sugar metabolism; ko01100: Metabolic pathways; ko01110: Biosynthesis of secondary metabolites	glucose-1-phosphate adenylyltransferase small subunit, chloroplastic/amyloplastic isoform X1 [Dendrobium catenatum]	GLGS_ARATH RecName: Full=Glucose-1-phosphate adenylyltransferase small subunit, chloroplastic; EC=2.7.7.27; AltName: Full=ADP-glucose pyrophosphorylase; AltName: Full=ADP-glucose synthase; AltName: Full=AGPase B; AltName: Full=Alpha-D-glucose-1-phosphate adenyl transferase; Flags: Precursor;	A0A1S6YG49_DENOF RecName: Full=Glucose-1-phosphate adenylyltransferase {ECO:0000256|ARBA:ARBA00012460, ECO:0000256|RuleBase:RU362093}; EC=2.7.7.27 {ECO:0000256|ARBA:ARBA00012460, ECO:0000256|RuleBase:RU362093}; AltName: Full=ADP-glucose pyrophosphorylase {ECO:0000256|RuleBase:RU362093};	At5g48300	GO:0048046,apoplast; GO:0009507,chloroplast; GO:0009570,chloroplast stroma; GO:0030931,heterotetrameric ADPG pyrophosphorylase complex; GO:0009536,plastid; GO:0005524,ATP binding; GO:0008878,glucose-1-phosphate adenylyltransferase activity; GO:0005978,glycogen biosynthetic process; GO:0048573,photoperiodism, flowering; GO:0019252,starch biosynthetic process; GO:0000166,nucleotide binding; GO:0003…	PF00483.23:Nucleotidyl transferase	--	--	--
LOC110091968	NW_021319205.1	480496	483193	+	LOC110091968	--	K10683 BRCA1-associated RING domain protein 1 | (RefSeq) BRCA1-associated RING domain protein 1 isoform X1 (A)	ko03440: Homologous recombination	protein BREAST CANCER SUSCEPTIBILITY 1 homolog isoform X1 [Dendrobium catenatum]	BRCA1_ARATH RecName: Full=Protein BREAST CANCER SUSCEPTIBILITY 1 homolog {ECO:0000303|PubMed:12582233}; Short=AtBRCA1 {ECO:0000303|PubMed:12582233};	A0A2I0W112_9ASPA SubName: Full=Protein BREAST CANCER SUSCEPTIBILITY 1 like {ECO:0000313|EMBL:PKU69354.1};	At4g21070_2	GO:0070531,BRCA1-A complex; GO:0031436,BRCA1-BARD1 complex; GO:0005634,nucleus; GO:0005886,plasma membrane; GO:0046872,metal ion binding; GO:0004842,ubiquitin-protein transferase activity; GO:0071480,cellular response to gamma radiation; GO:0006310,DNA recombination; GO:0006281,DNA repair; GO:0000724,double-strand break repair via homologous recombination; GO:0045717,negative regulation of fatty …	PF13771.6:PHD-like zinc-binding domain	--	--	--
LOC110091969	NW_021318893.1	223152	230327	-	LOC110091969	--	K21604 jasmonoyl-L-amino acid hydrolase [EC:3.5.1.127] | (RefSeq) IAA-amino acid hydrolase ILR1-like 6 (A)	--	IAA-amino acid hydrolase ILR1-like 6 [Dendrobium catenatum]	ILL6_ORYSJ RecName: Full=IAA-amino acid hydrolase ILR1-like 6; EC=3.5.1.-; Flags: Precursor;	A0A2I0X0J4_9ASPA SubName: Full=IAA-amino acid hydrolase ILR1-like 6 {ECO:0000313|EMBL:PKU81397.1};	At1g44350	GO:0016787,hydrolase activity; GO:0009694,jasmonic acid metabolic process; GO:0003674,molecular_function; GO:0003824,catalytic activity; GO:0006082,organic acid metabolic process; GO:0006629,lipid metabolic process; GO:0008150,biological_process; GO:0008152,metabolic process; GO:0009987,cellular process; GO:0019752,carboxylic acid metabolic process; GO:0032787,monocarboxylic acid metabolic proces…	PF01546.28:Peptidase family M20/M25/M40	--	--	--
LOC110091970	NW_021319205.1	470482	471436	+	LOC110091970	--	--	--	uncharacterized protein LOC110091970 [Dendrobium catenatum]	PIK1_ORYSJ RecName: Full=Disease resistance protein Pik-1 {ECO:0000305}; AltName: Full=Pik-1 blast resistance protein {ECO:0000312|EMBL:ADZ48537.1};	A0A2I0WJN5_9ASPA SubName: Full=Uncharacterized protein {ECO:0000313|EMBL:PKU75861.1};	At3g07600	GO:0043531,ADP binding; GO:0005524,ATP binding; GO:0042742,defense response to bacterium; GO:0002758,innate immune response-activating signal transduction; GO:0009626,plant-type hypersensitive response; GO:0000166,nucleotide binding; GO:0003674,molecular_function; GO:0005488,binding; GO:0017076,purine nucleotide binding; GO:0030554,adenyl nucleotide binding; GO:0032553,ribonucleotide binding; GO:…	--	--	--	--
LOC110091971	NW_021319205.1	444778	452435	+	LOC110091971	--	K10398 kinesin family member 11 | (RefSeq) LOW QUALITY PROTEIN: kinesin-like protein KIN-5A (A)	--	125 kDa kinesin-related protein [Dendrobium catenatum]	KN5A_ORYSJ RecName: Full=Kinesin-like protein KIN-5A {ECO:0000305};	A0A2I0WJM2_9ASPA SubName: Full=125 kDa kinesin-related protein {ECO:0000313|EMBL:PKU75859.1};	At3g45850	GO:0005737,cytoplasm; GO:0005874,microtubule; GO:0005819,spindle; GO:0005524,ATP binding; GO:0008574,ATP-dependent microtubule motor activity, plus-end-directed; GO:0008017,microtubule binding; GO:0007018,microtubule-based movement; GO:0000166,nucleotide binding; GO:0003674,molecular_function; GO:0005488,binding; GO:0017076,purine nucleotide binding; GO:0030554,adenyl nucleotide binding; GO:00325…	PF00225.23:Kinesin motor domain	--	--	--
LOC110091972	NW_021319205.1	491041	492342	-	LOC110091972	--	--	--	uncharacterized protein LOC110091972 isoform X2 [Dendrobium catenatum]	PIK1_ORYSJ RecName: Full=Disease resistance protein Pik-1 {ECO:0000305}; AltName: Full=Pik-1 blast resistance protein {ECO:0000312|EMBL:ADZ48537.1};	A0A2I0WJN5_9ASPA SubName: Full=Uncharacterized protein {ECO:0000313|EMBL:PKU75861.1};	At3g20180	GO:0043531,ADP binding; GO:0005524,ATP binding; GO:0042742,defense response to bacterium; GO:0002758,innate immune response-activating signal transduction; GO:0009626,plant-type hypersensitive response; GO:0000166,nucleotide binding; GO:0003674,molecular_function; GO:0005488,binding; GO:0017076,purine nucleotide binding; GO:0030554,adenyl nucleotide binding; GO:0032553,ribonucleotide binding; GO:…	--	--	--	--
LOC110091974	NW_021319205.1	393919	403203	-	LOC110091974	--	K15333 tRNA guanosine-2'-O-methyltransferase [EC:2.1.1.34] | (RefSeq) uncharacterized protein LOC104224633 (A)	--	subtilisin-like protease SBT5.3 [Dendrobium catenatum]	SBT54_ARATH RecName: Full=Subtilisin-like protease SBT5.4 {ECO:0000303|PubMed:16193095}; EC=3.4.21.- {ECO:0000305}; AltName: Full=Subtilase subfamily 5 member 4 {ECO:0000303|PubMed:16193095}; Short=AtSBT5.4 {ECO:0000303|PubMed:16193095}; Flags: Precursor;	A0A2I0WJL7_9ASPA SubName: Full=Subtilisin-like protease {ECO:0000313|EMBL:PKU75858.1};	At5g59810	GO:0005783,endoplasmic reticulum; GO:0005886,plasma membrane; GO:0004252,serine-type endopeptidase activity; GO:0010074,maintenance of meristem identity; GO:0040008,regulation of growth; GO:0003674,molecular_function; GO:0003824,catalytic activity; GO:0004175,endopeptidase activity; GO:0008233,peptidase activity; GO:0008236,serine-type peptidase activity; GO:0016787,hydrolase activity; GO:0017171…	PF00082.22:Subtilase family	--	--	--
LOC110091976	NW_021318756.1	368042	392337	+	LOC110091976	--	--	--	ubiquitin domain-containing protein 2-like [Dendrobium catenatum]	--	A0A2I0X645_9ASPA RecName: Full=UBD domain-containing protein {ECO:0000259|Pfam:PF16455};	At1g53400	--	PF16455.5:Ubiquitin-binding domain	--	--	--
LOC110091977	NW_021318756.1	143937	155486	-	LOC110091977	--	K02350 DNA polymerase zeta [EC:2.7.7.7] | (RefSeq) LOW QUALITY PROTEIN: DNA polymerase zeta catalytic subunit (A)	--	uncharacterized protein LOC110091977 [Dendrobium catenatum]	--	A0A2I0X638_9ASPA SubName: Full=DNA polymerase zeta subunit {ECO:0000313|EMBL:PKU83363.1};	At1g53460	--	--	--	--	--
LOC110091978	NW_021318756.1	116537	125759	-	LOC110091978	--	K03070 preprotein translocase subunit SecA [EC:7.4.2.8] | (RefSeq) protein translocase subunit SECA2, chloroplastic (A)	ko03060: Protein export	protein translocase subunit SECA2, chloroplastic-like [Dendrobium catenatum]	SECA2_ARATH RecName: Full=Protein translocase subunit SECA2, chloroplastic {ECO:0000305}; EC=7.4.2.4 {ECO:0000305|PubMed:21051552}; Flags: Precursor;	A0A6J0PMX2_ELAGV RecName: Full=Protein translocase subunit SecA {ECO:0000256|RuleBase:RU003874};	At1g21650	GO:0009941,chloroplast envelope; GO:0031969,chloroplast membrane; GO:0015462,ABC-type protein transporter activity; GO:0005524,ATP binding; GO:0016464,chloroplast protein-transporting ATPase activity; GO:0015450,P-P-bond-hydrolysis-driven protein transmembrane transporter activity; GO:0017038,protein import; GO:0006605,protein targeting; GO:0003674,molecular_function; GO:0003824,catalytic activit…	PF07517.14:SecA DEAD-like domain	--	--	--
LOC110091979	NW_021318893.1	158743	200306	-	LOC110091979	--	K20043 clathrin coat assembly protein AP180 | (RefSeq) putative clathrin assembly protein At5g35200 (A)	--	putative clathrin assembly protein At5g35200 isoform X1 [Dendrobium catenatum]	CAP10_ARATH RecName: Full=Putative clathrin assembly protein At5g35200;	A0A2I0X0F3_9ASPA SubName: Full=Clathrin assembly protein {ECO:0000313|EMBL:PKU81395.1};	At5g35200	GO:0005905,clathrin-coated pit; GO:0030136,clathrin-coated vesicle; GO:0005794,Golgi apparatus; GO:0005886,plasma membrane; GO:0005545,1-phosphatidylinositol binding; GO:0032050,clathrin heavy chain binding; GO:0005546,phosphatidylinositol-4,5-bisphosphate binding; GO:0000149,SNARE binding; GO:0048268,clathrin coat assembly; GO:0072583,clathrin-dependent endocytosis; GO:0006900,vesicle budding fr…	PF07651.16:ANTH domain	--	--	--
LOC110091980	NW_021318756.1	58747	74139	-	LOC110091980	--	K12856 pre-mRNA-processing factor 8 | (RefSeq) pre-mRNA-processing-splicing factor 8A (A)	ko03040: Spliceosome	pre-mRNA-processing-splicing factor 8A [Dendrobium catenatum]	PRP8A_ARATH RecName: Full=Pre-mRNA-processing-splicing factor 8A {ECO:0000305}; AltName: Full=PRP8 homolog A {ECO:0000305}; Short=AtPRP8A {ECO:0000303|PubMed:19261069}; AltName: Full=Protein ABNORMAL SUSPENSOR 2 {ECO:0000303|Ref.3}; AltName: Full=Protein EMBRYO DEFECTIVE 14 {ECO:0000303|Ref.3}; AltName: Full=Protein EMBRYO DEFECTIVE 177 {ECO:0000303|Ref.3}; AltName: Full=Protein EMBRYO DEFECTIVE …	A0A2I0X637_9ASPA RecName: Full=MPN domain-containing protein {ECO:0000259|PROSITE:PS50249};	At1g80070	GO:0071013,catalytic step 2 spliceosome; GO:0005739,mitochondrion; GO:0005682,U5 snRNP; GO:0070122,isopeptidase activity; GO:0008237,metallopeptidase activity; GO:0097157,pre-mRNA intronic binding; GO:0030619,U1 snRNA binding; GO:0030620,U2 snRNA binding; GO:0030623,U5 snRNA binding; GO:0017070,U6 snRNA binding; GO:0000380,alternative mRNA splicing, via spliceosome; GO:0000398,mRNA splicing, via …	PF08083.11:PROCN (NUC071) domain	--	--	--
LOC110091981	NW_021318756.1	295856	313491	-	LOC110091981	--	K12896 serine/arginine-rich splicing factor 7 | (RefSeq) serine/arginine-rich splicing factor RSZ23 isoform X1 (A)	ko03040: Spliceosome	serine/arginine-rich splicing factor RSZ23-like isoform X3 [Dendrobium catenatum]	RZP23_ORYSJ RecName: Full=Serine/arginine-rich splicing factor RSZ23; AltName: Full=RS-containing zinc finger protein 23; Short=Os-RSZ23; Short=Os-RSZp23;	A0A2H9ZU81_9ASPA SubName: Full=Serine/arginine-rich splicing factor RSZ23 {ECO:0000313|EMBL:PKA46852.1};	At1g23860	GO:0016607,nuclear speck; GO:0003723,RNA binding; GO:0008270,zinc ion binding; GO:0000398,mRNA splicing, via spliceosome; GO:0003674,molecular_function; GO:0003676,nucleic acid binding; GO:0005488,binding; GO:0097159,organic cyclic compound binding; GO:1901363,heterocyclic compound binding; GO:0043167,ion binding; GO:0043169,cation binding; GO:0046872,metal ion binding; GO:0046914,transition meta…	PF00076.22:RNA recognition motif. (a.k.a. RRM, RBD, or RNP domain)	--	--	--
LOC110091982	NW_021319326.1	727112	729608	-	LOC110091982	--	K00901 diacylglycerol kinase (ATP) [EC:2.7.1.107] | (RefSeq) Diacylglycerol kinase 1 (A)	ko00561: Glycerolipid metabolism; ko00564: Glycerophospholipid metabolism; ko01100: Metabolic pathways; ko01110: Biosynthesis of secondary metabolites; ko04070: Phosphatidylinositol signaling system	uncharacterized protein LOC110091982, partial [Dendrobium catenatum]	--	A0A6I9S012_ELAGV SubName: Full=uncharacterized protein LOC105055396 {ECO:0000313|RefSeq:XP_010935489.1};	At4g33540	--	PF00753.27:Metallo-beta-lactamase superfamily	--	--	--
LOC110091983	NW_021319800.1	52736	54980	+	LOC110091983	--	K18081 myotubularin-related protein 1/2 [EC:3.1.3.64 3.1.3.95] | (RefSeq) phosphatidylinositol-3-phosphatase myotubularin-2-like (A)	ko00562: Inositol phosphate metabolism; ko01100: Metabolic pathways; ko04070: Phosphatidylinositol signaling system	uncharacterized protein LOC110091983 [Dendrobium catenatum]	PSI1_ARATH RecName: Full=Protein PSK SIMULATOR 1 {ECO:0000303|PubMed:25062973}; Short=AtPSI1 {ECO:0000303|PubMed:25062973};	A0A2I0VWV2_9ASPA SubName: Full=Uncharacterized protein {ECO:0000313|EMBL:PKU67893.1};	At3g23160	GO:0005634,nucleus; GO:0005886,plasma membrane; GO:0007275,multicellular organism development; GO:0045927,positive regulation of growth; GO:0006109,regulation of carbohydrate metabolic process; GO:0043434,response to peptide hormone; GO:0008150,biological_process; GO:0032501,multicellular organismal process; GO:0032502,developmental process; GO:0048856,anatomical structure development; GO:0040007…	PF05003.12:Protein of unknown function (DUF668)	--	--	--
LOC110091984	NW_021319800.1	9501	35478	-	LOC110091984	--	K24070 poly [ADP-ribose] polymerase 1 [EC:2.4.2.30] | (RefSeq) poly [ADP-ribose] polymerase 1 (A)	ko03410: Base excision repair	poly [ADP-ribose]	PARP1_ORYSJ RecName: Full=Poly [ADP-ribose] polymerase 1; Short=PARP-1; EC=2.4.2.30; AltName: Full=NAD(+) ADP-ribosyltransferase 1; Short=ADPRT-1; AltName: Full=Poly[ADP-ribose] synthase 1; AltName: Full=Protein ADP-ribosyltransferase PARP1 {ECO:0000250|UniProtKB:P09874}; EC=2.4.2.- {ECO:0000250|UniProtKB:P09874};	A0A2I0VWV6_9ASPA RecName: Full=Poly [ADP-ribose] polymerase {ECO:0000256|RuleBase:RU362114}; Short=PARP {ECO:0000256|RuleBase:RU362114}; EC=2.4.2.- {ECO:0000256|RuleBase:RU362114};	At2g31320	GO:0005730,nucleolus; GO:0003677,DNA binding; GO:0051287,NAD binding; GO:0003950,NAD+ ADP-ribosyltransferase activity; GO:1990404,protein ADP-ribosylase activity; GO:0008270,zinc ion binding; GO:0006302,double-strand break repair; GO:0070212,protein poly-ADP-ribosylation; GO:0009737,response to abscisic acid; GO:0006979,response to oxidative stress; GO:0003674,molecular_function; GO:0003676,nucle…	PF00644.20:Poly(ADP-ribose) polymerase catalytic domain	--	--	--
LOC110091987	NW_021320604.1	1560	3051	+	LOC110091987	--	K22804 structural maintenance of chromosomes protein 6 | (RefSeq) structural maintenance of chromosomes protein 6B-like (A)	--	uncharacterized protein LOC110091987, partial [Dendrobium catenatum]	--	A0A2I0V9F0_9ASPA SubName: Full=Ribonuclease H protein {ECO:0000313|EMBL:PKU60045.1};	At2g01550	--	PF03372.23:Endonuclease/Exonuclease/phosphatase family	--	--	--
LOC110091989	NW_021319484.1	2201675	2206561	+	LOC110091989	--	--	--	uncharacterized protein B0495.5-like [Dendrobium catenatum]	--	A0A4S8J3W7_MUSBA RecName: Full=Thioredox_DsbH domain-containing protein {ECO:0000259|Pfam:PF03190};	At4g03200	GO:0005975,carbohydrate metabolic process; GO:0008150,biological_process; GO:0008152,metabolic process; GO:0044238,primary metabolic process; GO:0071704,organic substance metabolic process	PF03190.15:Protein of unknown function, DUF255	--	--	--
LOC110091993	NW_021319091.1	28925	36787	+	LOC110091993	--	K05387 glutamate receptor, ionotropic, plant | (RefSeq) LOW QUALITY PROTEIN: glutamate receptor 2.9-like (A)	--	uncharacterized protein LOC110091993, partial [Dendrobium catenatum]	RRPO_OENBE RecName: Full=RNA-directed DNA polymerase homolog; EC=2.7.7.48; AltName: Full=Reverse transcriptase homolog;	A0A2I0WU65_9ASPA SubName: Full=RNA-directed DNA polymerase {ECO:0000313|EMBL:PKU79208.1};	At1g35647	GO:0005739,mitochondrion; GO:0003968,RNA-directed 5'-3' RNA polymerase activity; GO:0003964,RNA-directed DNA polymerase activity; GO:0003674,molecular_function; GO:0003824,catalytic activity; GO:0016740,transferase activity; GO:0016772,transferase activity, transferring phosphorus-containing groups; GO:0016779,nucleotidyltransferase activity; GO:0034062,5'-3' RNA polymerase activity; GO:0097747,R…	PF00078.27:Reverse transcriptase (RNA-dependent DNA polymerase)	--	--	--
LOC110091994	NW_021415396.1	145	803	+	LOC110091994	--	--	--	hypothetical protein MA16_Dca028813 [Dendrobium catenatum]	--	A0A2I0VDS7_9ASPA SubName: Full=Uncharacterized protein {ECO:0000313|EMBL:PKU61543.1};	At5g11970	--	PF12023.8:Domain of unknown function (DUF3511)	--	--	--
LOC110091995	NW_021593149.1	2123	3797	+	LOC110091995	--	--	--	uncharacterized protein LOC110091995 [Dendrobium catenatum]	--	A0A199V4K8_ANACO RecName: Full=SREBP regulating gene protein {ECO:0000256|ARBA:ARBA00023485};	At3g59390	GO:0005794,Golgi apparatus; GO:0016021,integral component of membrane; GO:2000640,positive regulation of SREBP signaling pathway; GO:0006950,response to stress; GO:0006984,ER-nucleus signaling pathway; GO:0006991,response to sterol depletion; GO:0007154,cell communication; GO:0007165,signal transduction; GO:0008150,biological_process; GO:0009966,regulation of signal transduction; GO:0009967,posit…	PF10218.9:Uncharacterized conserved protein (DUF2054)	--	--	--
LOC110091996	NW_021415742.1	310	1302	-	LOC110091996	--	K13422 transcription factor MYC2 | (RefSeq) uncharacterized protein LOC112027245 (A)	ko04016: MAPK signaling pathway - plant; ko04075: Plant hormone signal transduction	uncharacterized protein LOC110091996 [Dendrobium catenatum]	--	A0A2I0W6H4_9ASPA RecName: Full=Reverse transcriptase {ECO:0000256|ARBA:ARBA00021271};	At2g10780	GO:0004190,aspartic-type endopeptidase activity; GO:0004519,endonuclease activity; GO:0003676,nucleic acid binding; GO:0003964,RNA-directed DNA polymerase activity; GO:0008270,zinc ion binding; GO:0015074,DNA integration; GO:0003674,molecular_function; GO:0003824,catalytic activity; GO:0004175,endopeptidase activity; GO:0008233,peptidase activity; GO:0016787,hydrolase activity; GO:0070001,asparti…	PF00098.23:Zinc knuckle	--	--	--
LOC110091998	NW_021318893.1	471841	472395	-	LOC110091998	--	--	--	--	--	--	--	--	--	--	--	--
LOC110092000	NW_021319221.1	10426	13058	-	LOC110092000	--	K15382 solute carrier family 50 (sugar transporter) | (RefSeq) bidirectional sugar transporter SWEET14 (A)	--	Bidirectional sugar transporter SWEET15 [Dendrobium catenatum]	SWT14_ORYSI RecName: Full=Bidirectional sugar transporter SWEET14; Short=OsSWEET14;	A0A2I0WJ50_9ASPA RecName: Full=Bidirectional sugar transporter SWEET {ECO:0000256|RuleBase:RU910715};	At5g23660	GO:0005887,integral component of plasma membrane; GO:0008515,sucrose transmembrane transporter activity; GO:0051119,sugar transmembrane transporter activity; GO:0003674,molecular_function; GO:0005215,transporter activity; GO:0008509,anion transmembrane transporter activity; GO:0015075,ion transmembrane transporter activity; GO:0015144,carbohydrate transmembrane transporter activity; GO:0015154,di…	PF03083.16:Sugar efflux transporter for intercellular exchange	--	--	--
LOC110092001	NW_021593279.1	7282	9275	+	LOC110092001	--	K03327 multidrug resistance protein, MATE family | (RefSeq) protein DETOXIFICATION 19-like (A)	--	protein DETOXIFICATION 19-like [Dendrobium catenatum]	DTX19_ARATH RecName: Full=Protein DETOXIFICATION 19 {ECO:0000303|PubMed:11739388}; Short=AtDTX19 {ECO:0000303|PubMed:11739388}; AltName: Full=Multidrug and toxic compound extrusion protein 19 {ECO:0000305}; Short=MATE protein 19 {ECO:0000305}; AltName: Full=Protein ABERRANT LATERAL ROOT FORMATION 5 {ECO:0000303|PubMed:11449055};	A0A2I0V6V4_9ASPA SubName: Full=MATE efflux family protein ALF5 {ECO:0000313|EMBL:PKU59141.1};	At3g23560	GO:0016021,integral component of membrane; GO:0016020,membrane; GO:0015297,antiporter activity; GO:0022857,transmembrane transporter activity; GO:0042910,xenobiotic transmembrane transporter activity; GO:0009636,response to toxic substance; GO:0003674,molecular_function; GO:0005215,transporter activity; GO:0015291,secondary active transmembrane transporter activity; GO:0022804,active transmembran…	PF01554.18:MatE	--	--	--
LOC110092002	NW_021319520.1	297029	368543	-	LOC110092002	--	K12590 exosome complex component RRP46 | (RefSeq) exosome complex exonuclease RRP46 homolog isoform X1 (A)	ko03018: RNA degradation	exosome complex exonuclease RRP46 homolog isoform X3 [Dendrobium catenatum]	EXOS5_ARATH RecName: Full=Exosome complex exonuclease RRP46 homolog {ECO:0000305}; EC=3.1.13.- {ECO:0000305}; AltName: Full=Exosome component 5 {ECO:0000305}; AltName: Full=Ribosomal RNA-processing protein 46 {ECO:0000305};	A0A2I0W6R3_9ASPA SubName: Full=Exosome complex exonuclease RRP46 like {ECO:0000313|EMBL:PKU71343.1};	At3g46210	GO:0000177,cytoplasmic exosome (RNase complex); GO:0000176,nuclear exosome (RNase complex); GO:0005730,nucleolus; GO:0005840,ribosome; GO:0004536,deoxyribonuclease activity; GO:0003690,double-stranded DNA binding; GO:0004527,exonuclease activity; GO:0042802,identical protein binding; GO:0004540,ribonuclease activity; GO:0003727,single-stranded RNA binding; GO:0071028,nuclear mRNA surveillance; GO…	PF01138.21:3' exoribonuclease family, domain 1	--	--	--
LOC110092003	NW_021319520.1	444926	476980	-	LOC110092003	--	--	--	pentatricopeptide repeat-containing protein At4g19440, chloroplastic-like isoform X1 [Dendrobium catenatum]	PP325_ARATH RecName: Full=Pentatricopeptide repeat-containing protein At4g19440, chloroplastic; Flags: Precursor;	A0A2I0W6Q4_9ASPA SubName: Full=Pentatricopeptide repeat-containing protein {ECO:0000313|EMBL:PKU71344.1};	At4g19440	GO:0009507,chloroplast; GO:0005575,cellular_component; GO:0005622,intracellular anatomical structure; GO:0005737,cytoplasm; GO:0009536,plastid; GO:0043226,organelle; GO:0043227,membrane-bounded organelle; GO:0043229,intracellular organelle; GO:0043231,intracellular membrane-bounded organelle; GO:0110165,cellular anatomical entity	PF13041.6:PPR repeat family	--	--	--
LOC110092005	NW_021319520.1	580619	666685	-	LOC110092005	--	K14685 solute carrier family 40 (iron-regulated transporter), member 1 | (RefSeq) solute carrier family 40 member 1 isoform X1 (A)	--	solute carrier family 40 member 1 isoform X1 [Dendrobium catenatum]	S40A1_ORYSJ RecName: Full=Solute carrier family 40 member 1;	A0A2I0W6R2_9ASPA RecName: Full=Solute carrier family 40 protein {ECO:0000256|RuleBase:RU365065};	At2g38460	GO:0016021,integral component of membrane; GO:0005381,iron ion transmembrane transporter activity; GO:0006826,iron ion transport; GO:0003674,molecular_function; GO:0005215,transporter activity; GO:0008324,cation transmembrane transporter activity; GO:0015075,ion transmembrane transporter activity; GO:0015318,inorganic molecular entity transmembrane transporter activity; GO:0022857,transmembrane t…	PF06963.12:Ferroportin1 (FPN1)	--	--	--
LOC110092006	NW_021531307.1	170820	171671	+	LOC110092006	--	--	--	rhodanese-like domain-containing protein 10 [Dendrobium catenatum]	STR10_ARATH RecName: Full=Rhodanese-like domain-containing protein 10; AltName: Full=Sulfurtransferase 10; Short=AtStr10;	A0A2I0V9A8_9ASPA SubName: Full=NF-X1-type zinc finger protein NFXL2 {ECO:0000313|EMBL:PKU60003.1};	At3g08920	GO:0009507,chloroplast; GO:0009941,chloroplast envelope; GO:0009534,chloroplast thylakoid; GO:0016021,integral component of membrane; GO:0009409,response to cold; GO:0006950,response to stress; GO:0008150,biological_process; GO:0009266,response to temperature stimulus; GO:0009628,response to abiotic stimulus; GO:0050896,response to stimulus; GO:0005575,cellular_component; GO:0005622,intracellular…	PF00581.20:Rhodanese-like domain	--	--	--
LOC110092007	NW_021385521.1	594	994	+	LOC110092007	--	K16292 KDEL-tailed cysteine endopeptidase [EC:3.4.22.-] | (RefSeq) thiol protease SEN102 (A)	--	thiol protease SEN102-like, partial [Dendrobium catenatum]	CYSP_HEMSP RecName: Full=Thiol protease SEN102; EC=3.4.22.-; Flags: Precursor;	A0A2I0VBS9_9ASPA SubName: Full=Thiol protease SEN102 {ECO:0000313|EMBL:PKU60871.1};	At5g50260	GO:0005788,endoplasmic reticulum lumen; GO:0008234,cysteine-type peptidase activity; GO:0003674,molecular_function; GO:0003824,catalytic activity; GO:0008233,peptidase activity; GO:0016787,hydrolase activity; GO:0140096,catalytic activity, acting on a protein; GO:0005575,cellular_component; GO:0005622,intracellular anatomical structure; GO:0005737,cytoplasm; GO:0005783,endoplasmic reticulum; GO:0…	PF00112.23:Papain family cysteine protease	--	--	--
LOC110092008	NW_021487159.1	1	1818	+	LOC110092008	--	K17911 beta-carotene isomerase [EC:5.2.1.14] | (RefSeq) beta-carotene isomerase D27, chloroplastic-like (A)	ko00906: Carotenoid biosynthesis; ko01110: Biosynthesis of secondary metabolites	BnaA09g11220D [Brassica napus]	D27_MEDTR RecName: Full=Beta-carotene isomerase D27, chloroplastic {ECO:0000305}; EC=5.2.1.14 {ECO:0000269|PubMed:26503135}; AltName: Full=Protein DWARF-27 {ECO:0000305}; Flags: Precursor;	A0A078H752_BRANA SubName: Full=BnaA09g11220D protein {ECO:0000313|EMBL:CDY34380.1};	At1g64680	GO:0009507,chloroplast; GO:0005506,iron ion binding; GO:0016853,isomerase activity; GO:0003674,molecular_function; GO:0005488,binding; GO:0043167,ion binding; GO:0043169,cation binding; GO:0046872,metal ion binding; GO:0046914,transition metal ion binding; GO:0003824,catalytic activity; GO:0005575,cellular_component; GO:0005622,intracellular anatomical structure; GO:0005737,cytoplasm; GO:0009536,…	PF13225.6:Domain of unknown function (DUF4033)	--	--	--
LOC110092009	NW_021483622.1	54	999	+	LOC110092009	--	--	--	hypothetical protein MA16_Dca001539 [Dendrobium catenatum]	--	A0A2I0WMQ5_9ASPA SubName: Full=Uncharacterized protein {ECO:0000313|EMBL:PKU76933.1};	--	--	--	--	--	--
LOC110092013	NW_021414854.1	4	994	+	LOC110092013	--	K14493 gibberellin receptor GID1 [EC:3.-.-.-] | (RefSeq) gibberellin receptor GID1B-like (A)	ko04075: Plant hormone signal transduction	probable carboxylesterase 17, partial [Dendrobium catenatum]	CXE17_ARATH RecName: Full=Probable carboxylesterase 17; AltName: Full=AtCXE17; EC=3.1.1.1;	A0A2I0VDX8_9ASPA SubName: Full=Putative carboxylesterase 17 {ECO:0000313|EMBL:PKU61620.1};	At5g16080	GO:0016787,hydrolase activity; GO:0080030,methyl indole-3-acetate esterase activity; GO:0003674,molecular_function; GO:0003824,catalytic activity; GO:0016788,hydrolase activity, acting on ester bonds; GO:0052689,carboxylic ester hydrolase activity	PF07859.13:alpha/beta hydrolase fold	--	--	--
LOC110092014	NW_021374334.1	175	2539	-	LOC110092014	--	K15692 E3 ubiquitin-protein ligase RNF13 [EC:2.3.2.27] | (RefSeq) uncharacterized protein LOC110092014 (A)	--	E3 ubiquitin-protein ligase ATL31 [Dendrobium catenatum]	RMR1_ARATH RecName: Full=Receptor homology region, transmembrane domain- and RING domain-containing protein 1; Short=AtRMR1; AltName: Full=ReMembR-H2 protein JR700; Flags: Precursor;	A0A2I0VG06_9ASPA SubName: Full=E3 ubiquitin-protein ligase ATL31 {ECO:0000313|EMBL:PKU62294.1};	At5g66160	GO:0005783,endoplasmic reticulum; GO:0000306,extrinsic component of vacuolar membrane; GO:0000139,Golgi membrane; GO:0016021,integral component of membrane; GO:0032586,protein storage vacuole membrane; GO:0046872,metal ion binding; GO:0043621,protein self-association; GO:0000976,transcription regulatory region sequence-specific DNA binding; GO:0061630,ubiquitin protein ligase activity; GO:0006886…	PF17123.5:RING-like zinc finger	--	--	--
LOC110092015	NW_021356117.1	156	1220	+	LOC110092015	--	--	--	uncharacterized protein LOC110092015 [Dendrobium catenatum]	--	A0A2I0XE92_9ASPA SubName: Full=Geranylgeranyl transferase type-2 subunit beta {ECO:0000313|EMBL:PKU86213.1};	--	GO:0016021,integral component of membrane; GO:0016740,transferase activity; GO:0003674,molecular_function; GO:0003824,catalytic activity; GO:0005575,cellular_component; GO:0016020,membrane; GO:0031224,intrinsic component of membrane; GO:0110165,cellular anatomical entity	--	--	--	--
LOC110092018	NW_021426135.1	158	1672	+	LOC110092018	--	K02493 release factor glutamine methyltransferase [EC:2.1.1.297] | (RefSeq) uncharacterized protein LOC110092018 (A)	--	uncharacterized protein LOC110092018 [Dendrobium catenatum]	--	A0A2I0VDA1_9ASPA SubName: Full=Release factor glutamine methyltransferase {ECO:0000313|EMBL:PKU61381.1};	At5g64150	GO:0008168,methyltransferase activity; GO:0032259,methylation; GO:0003674,molecular_function; GO:0003824,catalytic activity; GO:0016740,transferase activity; GO:0016741,transferase activity, transferring one-carbon groups; GO:0008150,biological_process; GO:0008152,metabolic process	PF06325.13:Ribosomal protein L11 methyltransferase (PrmA)	--	--	--
LOC110092019	NW_021583797.1	214	995	+	LOC110092019	--	--	--	uncharacterized protein LOC110092019 [Dendrobium catenatum]	--	A0A2I0WWJ8_9ASPA SubName: Full=Uncharacterized protein {ECO:0000313|EMBL:PKU80039.1};	--	--	--	--	--	--
LOC110092020	NW_021513146.1	9	527	-	LOC110092020	--	K11816 indole-3-pyruvate monooxygenase [EC:1.14.13.168] | (RefSeq) probable indole-3-pyruvate monooxygenase YUCCA7 (A)	ko00380: Tryptophan metabolism; ko01100: Metabolic pathways	probable indole-3-pyruvate monooxygenase YUCCA7, partial [Dendrobium catenatum]	YUC7_ARATH RecName: Full=Probable indole-3-pyruvate monooxygenase YUCCA7; EC=1.14.13.168; AltName: Full=Flavin-containing monooxygenase YUCCA7;	A0A2I0VTM2_9ASPA SubName: Full=Putative indole-3-pyruvate monooxygenase YUCCA8 {ECO:0000313|EMBL:PKU66729.1};	At2g33230	GO:0050660,flavin adenine dinucleotide binding; GO:0103075,indole-3-pyruvate monooxygenase activity; GO:0004499,N,N-dimethylaniline monooxygenase activity; GO:0050661,NADP binding; GO:0009684,indoleacetic acid biosynthetic process; GO:0009414,response to water deprivation; GO:0000166,nucleotide binding; GO:0003674,molecular_function; GO:0005488,binding; GO:0036094,small molecule binding; GO:00431…	PF13738.6:Pyridine nucleotide-disulphide oxidoreductase	--	--	--
LOC110092023	NW_021318505.1	1481212	1482064	-	LOC110092023	--	K01593 aromatic-L-amino-acid/L-tryptophan decarboxylase [EC:4.1.1.28 4.1.1.105] | (GenBank) tyrosine/DOPA decarboxylase (A)	ko00350: Tyrosine metabolism; ko00360: Phenylalanine metabolism; ko00380: Tryptophan metabolism; ko00901: Indole alkaloid biosynthesis; ko00950: Isoquinoline alkaloid biosynthesis; ko00965: Betalain biosynthesis; ko01100: Metabolic pathways; ko01110: Biosynthesis of secondary metabolites	uncharacterized protein LOC110092023 [Dendrobium catenatum]	--	A0A2I0XI77_9ASPA SubName: Full=Uncharacterized protein {ECO:0000313|EMBL:PKU87623.1};	At5g43240	--	PF05056.12:Protein of unknown function (DUF674)	--	--	--
LOC110092025	NW_021318505.1	1476167	1476640	+	LOC110092025	--	K12882 nuclear cap-binding protein subunit 1 | (RefSeq) nuclear cap-binding protein subunit 1-like (A)	ko03013: RNA transport; ko03015: mRNA surveillance pathway; ko03040: Spliceosome	uncharacterized protein LOC110092025 [Dendrobium catenatum]	M810_ARATH RecName: Full=Uncharacterized mitochondrial protein AtMg00810; AltName: Full=ORF240b;	A0A2I0XBI6_9ASPA SubName: Full=Retrovirus-related Pol polyprotein from transposon TNT 1-94 {ECO:0000313|EMBL:PKU85270.1};	At2g06950	GO:0005739,mitochondrion; GO:0005575,cellular_component; GO:0005622,intracellular anatomical structure; GO:0005737,cytoplasm; GO:0043226,organelle; GO:0043227,membrane-bounded organelle; GO:0043229,intracellular organelle; GO:0043231,intracellular membrane-bounded organelle; GO:0110165,cellular anatomical entity	--	--	--	--
LOC110092026	NW_021318505.1	1470754	1473830	-	LOC110092026	--	K01593 aromatic-L-amino-acid/L-tryptophan decarboxylase [EC:4.1.1.28 4.1.1.105] | (GenBank) tyrosine/DOPA decarboxylase (A)	ko00350: Tyrosine metabolism; ko00360: Phenylalanine metabolism; ko00380: Tryptophan metabolism; ko00901: Indole alkaloid biosynthesis; ko00950: Isoquinoline alkaloid biosynthesis; ko00965: Betalain biosynthesis; ko01100: Metabolic pathways; ko01110: Biosynthesis of secondary metabolites	uncharacterized protein LOC110092026 [Dendrobium catenatum]	--	A0A2I0V9U0_9ASPA SubName: Full=Uncharacterized protein {ECO:0000313|EMBL:PKU60163.1};	At5g01120	--	PF05056.12:Protein of unknown function (DUF674)	--	--	--
LOC110092028	NW_021318505.1	1462779	1463639	-	LOC110092028	--	K01593 aromatic-L-amino-acid/L-tryptophan decarboxylase [EC:4.1.1.28 4.1.1.105] | (GenBank) tyrosine/DOPA decarboxylase (A)	ko00350: Tyrosine metabolism; ko00360: Phenylalanine metabolism; ko00380: Tryptophan metabolism; ko00901: Indole alkaloid biosynthesis; ko00950: Isoquinoline alkaloid biosynthesis; ko00965: Betalain biosynthesis; ko01100: Metabolic pathways; ko01110: Biosynthesis of secondary metabolites	uncharacterized protein LOC110092028 [Dendrobium catenatum]	--	A0A2I0XI77_9ASPA SubName: Full=Uncharacterized protein {ECO:0000313|EMBL:PKU87623.1};	At3g09110	--	PF05056.12:Protein of unknown function (DUF674)	--	--	--
LOC110092030	NW_021318505.1	1336714	1420292	+	LOC110092030	--	K19525 vacuolar protein sorting-associated protein 13A/C | (RefSeq) uncharacterized protein LOC110092030 (A)	--	uncharacterized protein LOC110092030 isoform X3 [Dendrobium catenatum]	--	A0A6I9R3E9_ELAGV SubName: Full=uncharacterized protein LOC105043803 isoform X1 {ECO:0000313|RefSeq:XP_010919819.1};	At4g17120	--	PF06101.11:Vacuolar protein sorting-associated protein 62	--	--	--
LOC110092032	NW_021318505.1	1420953	1434226	-	LOC110092032	--	--	--	uncharacterized protein LOC110092032 [Dendrobium catenatum]	--	A0A2I0XI79_9ASPA SubName: Full=Uncharacterized protein {ECO:0000313|EMBL:PKU87622.1};	--	--	PF05056.12:Protein of unknown function (DUF674)	--	--	--
LOC110092033	NW_021541844.1	1	801	+	LOC110092033	--	K22755 E3 UFM1-protein ligase 1 [EC:2.3.2.-] | (RefSeq) E3 UFM1-protein ligase 1 homolog isoform X1 (A)	--	E3 UFM1-protein ligase 1 homolog isoform X2 [Phalaenopsis equestris]	UFL1_ARATH RecName: Full=E3 UFM1-protein ligase 1 homolog; EC=2.3.2.-; AltName: Full=E3 UFM1-protein transferase 1 homolog {ECO:0000305};	A0A2I0WJC1_9ASPA SubName: Full=E3 UFM1-protein ligase 1 like {ECO:0000313|EMBL:PKU75756.1};	At3g46220	GO:0005789,endoplasmic reticulum membrane; GO:0061666,UFM1 ligase activity; GO:0071568,UFM1 transferase activity; GO:1990592,protein K69-linked ufmylation; GO:0032434,regulation of proteasomal ubiquitin-dependent protein catabolic process; GO:0034976,response to endoplasmic reticulum stress; GO:0003674,molecular_function; GO:0003824,catalytic activity; GO:0016740,transferase activity; GO:0019787,…	--	--	--	--
LOC110092034	NW_021318783.1	654	3220	-	LOC110092034	--	K15333 tRNA guanosine-2'-O-methyltransferase [EC:2.1.1.34] | (RefSeq) uncharacterized protein LOC110107437 isoform X1 (A)	--	LOW QUALITY PROTEIN: uncharacterized protein LOC110022769 [Phalaenopsis equestris]	--	A0A1R3JN75_COCAP SubName: Full=tRNA/rRNA methyltransferase, SpoU {ECO:0000313|EMBL:OMO96285.1};	At4g17610	GO:0003723,RNA binding; GO:0008173,RNA methyltransferase activity; GO:0006396,RNA processing; GO:0003674,molecular_function; GO:0003676,nucleic acid binding; GO:0005488,binding; GO:0097159,organic cyclic compound binding; GO:1901363,heterocyclic compound binding; GO:0003824,catalytic activity; GO:0008168,methyltransferase activity; GO:0016740,transferase activity; GO:0016741,transferase activity,…	--	--	--	--
LOC110092035	NW_021319503.1	8165	9794	-	LOC110092035	--	K02989 small subunit ribosomal protein S5e | (RefSeq) 40S ribosomal protein S5-like (A)	ko03010: Ribosome	40S ribosomal protein S5-like [Dendrobium catenatum]	RS5_CICAR RecName: Full=40S ribosomal protein S5; Flags: Fragment;	A0A2I0W7V5_9ASPA RecName: Full=30S ribosomal protein S7, chloroplastic {ECO:0000256|ARBA:ARBA00016529};	At2g37270	GO:0015935,small ribosomal subunit; GO:0003723,RNA binding; GO:0003735,structural constituent of ribosome; GO:0006412,translation; GO:0003674,molecular_function; GO:0003676,nucleic acid binding; GO:0005488,binding; GO:0097159,organic cyclic compound binding; GO:1901363,heterocyclic compound binding; GO:0005198,structural molecule activity; GO:0006518,peptide metabolic process; GO:0006807,nitrogen…	PF00177.21:Ribosomal protein S7p/S5e	--	--	--
LOC110092037	NW_021320156.1	53606	69364	-	LOC110092037	--	K12309 beta-galactosidase [EC:3.2.1.23] | (RefSeq) beta-galactosidase 2 (A)	ko00052: Galactose metabolism; ko00511: Other glycan degradation; ko00531: Glycosaminoglycan degradation; ko00600: Sphingolipid metabolism; ko00604: Glycosphingolipid biosynthesis - ganglio series; ko01100: Metabolic pathways	beta-galactosidase 7-like isoform X1 [Dendrobium catenatum]	BGA16_ARATH RecName: Full=Beta-galactosidase 16; Short=Lactase 16; EC=3.2.1.23; Flags: Precursor;	A0A2I0VI99_9ASPA RecName: Full=Beta-galactosidase {ECO:0000256|ARBA:ARBA00012756, ECO:0000256|RuleBase:RU000675}; EC=3.2.1.23 {ECO:0000256|ARBA:ARBA00012756, ECO:0000256|RuleBase:RU000675};	At1g77410	GO:0048046,apoplast; GO:0005618,cell wall; GO:0005773,vacuole; GO:0004565,beta-galactosidase activity; GO:0030246,carbohydrate binding; GO:0005975,carbohydrate metabolic process; GO:0003674,molecular_function; GO:0003824,catalytic activity; GO:0004553,hydrolase activity, hydrolyzing O-glycosyl compounds; GO:0015925,galactosidase activity; GO:0016787,hydrolase activity; GO:0016798,hydrolase activi…	PF01301.19:Glycosyl hydrolases family 35	--	--	--
LOC110092038	NW_021318710.1	2147	4074	+	LOC110092038	--	K00121 S-(hydroxymethyl)glutathione dehydrogenase / alcohol dehydrogenase [EC:1.1.1.284 1.1.1.1] | (RefSeq) alcohol dehydrogenase class-3 (A)	ko00010: Glycolysis / Gluconeogenesis; ko00071: Fatty acid degradation; ko00350: Tyrosine metabolism; ko00620: Pyruvate metabolism; ko01100: Metabolic pathways; ko01110: Biosynthesis of secondary metabolites; ko01200: Carbon metabolism	alcohol dehydrogenase class-3 [Phalaenopsis equestris]	ADHX_PEA RecName: Full=Alcohol dehydrogenase class-3; EC=1.1.1.1 {ECO:0000269|PubMed:8643621}; AltName: Full=Alcohol dehydrogenase class-III; AltName: Full=Glutathione-dependent formaldehyde dehydrogenase; Short=FALDH; Short=FDH; Short=GSH-FDH; EC=1.1.1.-; AltName: Full=S-(hydroxymethyl)glutathione dehydrogenase; EC=1.1.1.284 {ECO:0000269|PubMed:8643621};	A0A4Y7I7X7_PAPSO RecName: Full=S-(hydroxymethyl)glutathione dehydrogenase {ECO:0000256|ARBA:ARBA00012309, ECO:0000256|RuleBase:RU362016}; EC=1.1.1.284 {ECO:0000256|ARBA:ARBA00012309, ECO:0000256|RuleBase:RU362016};	At5g43940	GO:0005737,cytoplasm; GO:0004022,alcohol dehydrogenase (NAD+) activity; GO:0106322,S-(hydroxymethyl)glutathione dehydrogenase NAD activity; GO:0106321,S-(hydroxymethyl)glutathione dehydrogenase NADP activity; GO:0008270,zinc ion binding; GO:0006069,ethanol oxidation; GO:0003674,molecular_function; GO:0003824,catalytic activity; GO:0016491,oxidoreductase activity; GO:0016614,oxidoreductase activit…	PF00107.26:Zinc-binding dehydrogenase	--	--	--
LOC110092039	NW_021318710.1	37070	40111	-	LOC110092039	--	--	--	uncharacterized protein LOC110092039 [Dendrobium catenatum]	--	A0A2I0X7Z1_9ASPA SubName: Full=Uncharacterized protein {ECO:0000313|EMBL:PKU84010.1};	--	--	--	--	--	--
LOC110092040	NW_021531307.1	7249	47100	+	LOC110092040	--	K05857 phosphatidylinositol phospholipase C, delta [EC:3.1.4.11] | (RefSeq) phosphoinositide phospholipase C 2 (A)	ko00562: Inositol phosphate metabolism; ko01100: Metabolic pathways; ko04070: Phosphatidylinositol signaling system	phosphoinositide phospholipase C 2-like [Dendrobium catenatum]	PLCD6_ARATH RecName: Full=Phosphoinositide phospholipase C 6; EC=3.1.4.11; AltName: Full=Phosphoinositide phospholipase PLC6; Short=AtPLC6; Short=AtPLC8; Short=PI-PLC6;	A0A2I0V9B5_9ASPA RecName: Full=Phosphoinositide phospholipase C {ECO:0000256|RuleBase:RU361133}; EC=3.1.4.11 {ECO:0000256|RuleBase:RU361133};	At5g58700	GO:0005886,plasma membrane; GO:0004435,phosphatidylinositol phospholipase C activity; GO:0016042,lipid catabolic process; GO:0048015,phosphatidylinositol-mediated signaling; GO:0003674,molecular_function; GO:0003824,catalytic activity; GO:0004620,phospholipase activity; GO:0004629,phospholipase C activity; GO:0008081,phosphoric diester hydrolase activity; GO:0016298,lipase activity; GO:0016787,hy…	PF00388.19:Phosphatidylinositol-specific phospholipase C, X domain	--	--	--
LOC110092041	NW_021318710.1	48052	56718	+	LOC110092041	--	K13412 calcium-dependent protein kinase [EC:2.7.11.1] | (RefSeq) calcium-dependent protein kinase 26 (A)	ko04626: Plant-pathogen interaction	calcium-dependent protein kinase 26-like [Dendrobium catenatum]	CDPK6_ARATH RecName: Full=Calcium-dependent protein kinase 6; EC=2.7.11.1; AltName: Full=Calcium-dependent protein kinase isoform CDPK3; Short=AtCDPK3; AltName: Full=Calmodulin-domain protein kinase CDPK isoform 6;	A0A2I0X808_9ASPA SubName: Full=Calcium-dependent protein kinase 4 {ECO:0000313|EMBL:PKU84011.1};	At2g17290	GO:0005737,cytoplasm; GO:0005829,cytosol; GO:0016020,membrane; GO:0005739,mitochondrion; GO:0005634,nucleus; GO:0005886,plasma membrane; GO:0005524,ATP binding; GO:0005509,calcium ion binding; GO:0009931,calcium-dependent protein serine/threonine kinase activity; GO:0005516,calmodulin binding; GO:0004683,calmodulin-dependent protein kinase activity; GO:0106310,protein serine kinase activity; GO:0…	PF00069.25:Protein kinase domain	--	--	--
LOC110092042	NW_021318710.1	26614	27479	+	LOC110092042	--	K09422 transcription factor MYB, plant | (RefSeq) myb-related protein 305-like (A)	--	myb-related protein 305-like [Dendrobium catenatum]	MYB48_ARATH RecName: Full=Transcription factor MYB48; AltName: Full=Myb-related protein 48; Short=AtMYB48;	A0A2I0X7W3_9ASPA SubName: Full=Myb-related protein 305 {ECO:0000313|EMBL:PKU84009.1};	At3g24310	GO:0005829,cytosol; GO:0005634,nucleus; GO:0003700,DNA-binding transcription factor activity; GO:0043565,sequence-specific DNA binding; GO:0000976,transcription regulatory region sequence-specific DNA binding; GO:0006355,regulation of transcription, DNA-templated; GO:0003674,molecular_function; GO:0140110,transcription regulator activity; GO:0003676,nucleic acid binding; GO:0003677,DNA binding; G…	PF00249.31:Myb-like DNA-binding domain	MYB	TF	MYB->MYB
LOC110092043	NW_021318710.1	14888	20201	+	LOC110092043	--	K02889 large subunit ribosomal protein L21e | (RefSeq) 60S ribosomal protein L21-1 (A)	ko03010: Ribosome	60S ribosomal protein L21-1 [Dendrobium catenatum]	RL211_ARATH RecName: Full=60S ribosomal protein L21-1;	A0A2I0X7W4_9ASPA SubName: Full=60S ribosomal protein L21-1 {ECO:0000313|EMBL:PKU84008.1};	At1g09590	GO:0022625,cytosolic large ribosomal subunit; GO:0022626,cytosolic ribosome; GO:0005576,extracellular region; GO:0005730,nucleolus; GO:0003735,structural constituent of ribosome; GO:0006412,translation; GO:0003674,molecular_function; GO:0005198,structural molecule activity; GO:0006518,peptide metabolic process; GO:0006807,nitrogen compound metabolic process; GO:0008150,biological_process; GO:0008…	PF01157.18:Ribosomal protein L21e	--	--	--
LOC110092044	NW_021319573.1	45314	48091	+	LOC110092044	--	--	--	uncharacterized protein LOC110095128 isoform X1 [Dendrobium catenatum]	--	A0A2I0WTU1_9ASPA RecName: Full=Myb_DNA-bind_3 domain-containing protein {ECO:0000259|Pfam:PF12776};	--	--	PF12776.7:Myb/SANT-like DNA-binding domain	--	--	--
LOC110092046	NW_021319455.1	1423261	1428629	+	LOC110092046	--	K07877 Ras-related protein Rab-2A | (RefSeq) ras-related protein RABB1c-like (A)	--	ras-related protein RABB1c [Dendrobium catenatum]	RAB1C_ARATH RecName: Full=Ras-related protein RABB1c; Short=AtRABB1c; AltName: Full=Ras-related protein Rab2A; Short=AtRab2A;	A0A2I0AE32_9ASPA SubName: Full=Ras-related protein RABB1c {ECO:0000313|EMBL:PKA53807.1};	At4g17170	GO:0005794,Golgi apparatus; GO:0005886,plasma membrane; GO:0005773,vacuole; GO:0005525,GTP binding; GO:0003924,GTPase activity; GO:0006888,endoplasmic reticulum to Golgi vesicle-mediated transport; GO:0015031,protein transport; GO:0000166,nucleotide binding; GO:0001882,nucleoside binding; GO:0001883,purine nucleoside binding; GO:0003674,molecular_function; GO:0005488,binding; GO:0017076,purine nu…	PF00071.22:Ras family	--	--	--
LOC110092047	NW_021531307.1	96493	170269	+	LOC110092047	--	K15683 NF-X1-type zinc finger protein NFXL1 | (RefSeq) NF-X1-type zinc finger protein NFXL2 isoform X1 (A)	--	NF-X1-type zinc finger protein NFXL2 [Dendrobium catenatum]	NFXL2_ARATH RecName: Full=NF-X1-type zinc finger protein NFXL2; Short=AtNFXL2; EC=2.3.2.-; AltName: Full=Protein EARLY BIRD;	A0A2I0V9A8_9ASPA SubName: Full=NF-X1-type zinc finger protein NFXL2 {ECO:0000313|EMBL:PKU60003.1};	At5g05660	GO:0016021,integral component of membrane; GO:0005634,nucleus; GO:0000981,DNA-binding transcription factor activity, RNA polymerase II-specific; GO:0000977,RNA polymerase II transcription regulatory region sequence-specific DNA binding; GO:0016740,transferase activity; GO:0008270,zinc ion binding; GO:0016567,protein ubiquitination; GO:0010310,regulation of hydrogen peroxide metabolic process; GO:…	PF01422.17:NF-X1 type zinc finger	NF-X1	TF	NF-X1
LOC110092048	NW_021319455.1	1467215	1496887	+	LOC110092048	--	K22804 structural maintenance of chromosomes protein 6 | (RefSeq) structural maintenance of chromosomes protein 6B-like (A)	--	uncharacterized protein LOC110092048 [Dendrobium catenatum]	RLR78_PLAVT RecName: Full=Secreted RxLR effector protein 78 {ECO:0000303|PubMed:29706971}; Flags: Precursor;	A0A2I0V6U7_9ASPA SubName: Full=Ribonuclease H protein {ECO:0000313|EMBL:PKU59129.1};	At3g25480	GO:0005576,extracellular region; GO:0043657,host cell; GO:0009405,pathogenesis; GO:0008150,biological_process; GO:0044419,biological process involved in interspecies interaction between organisms; GO:0005575,cellular_component; GO:0110165,cellular anatomical entity; GO:0018995,host cellular component	PF00078.27:Reverse transcriptase (RNA-dependent DNA polymerase)	--	--	--
LOC110092050	NW_021319455.1	1510344	1512966	+	LOC110092050	--	K09419 heat shock transcription factor, other eukaryote | (RefSeq) heat stress transcription factor A-4b (A)	--	heat stress transcription factor A-4b-like [Dendrobium catenatum]	HFA4B_ORYSJ RecName: Full=Heat stress transcription factor A-4b; AltName: Full=Heat stress transcription factor 4; Short=OsHsf-04; AltName: Full=Heat stress transcription factor 9; Short=rHsf9;	A0A2I0WAG0_9ASPA SubName: Full=Heat stress transcription factor A-4b {ECO:0000313|EMBL:PKU72647.1};	At4g18880	GO:0005737,cytoplasm; GO:0005634,nucleus; GO:0003700,DNA-binding transcription factor activity; GO:0000978,RNA polymerase II cis-regulatory region sequence-specific DNA binding; GO:0034605,cellular response to heat; GO:0006357,regulation of transcription by RNA polymerase II; GO:0003674,molecular_function; GO:0140110,transcription regulator activity; GO:0000976,transcription regulatory region seq…	PF00447.17:HSF-type DNA-binding	HSF	TF	HSF
LOC110092051	NW_021319455.1	1460261	1466751	-	LOC110092051	--	K14503 brassinosteroid resistant 1/2 | (RefSeq) BES1/BZR1 homolog protein 2 (A)	ko04075: Plant hormone signal transduction	protein BZR1 homolog 2-like [Dendrobium catenatum]	BZR2_ORYSJ RecName: Full=Protein BZR1 homolog 2 {ECO:0000303|PubMed:30920691}; Short=OsBZR2 {ECO:0000303|PubMed:30920691}; AltName: Full=Protein BRASSINAZOLE-RESISTANT 1 homolog 2 {ECO:0000305};	A0A2I0WAG1_9ASPA SubName: Full=BES1/BZR1 like protein 4 {ECO:0000313|EMBL:PKU72646.1};	At1g78700	GO:0003677,DNA binding; GO:0003700,DNA-binding transcription factor activity; GO:0009742,brassinosteroid mediated signaling pathway; GO:0040008,regulation of growth; GO:0006351,transcription, DNA-templated; GO:0003674,molecular_function; GO:0003676,nucleic acid binding; GO:0005488,binding; GO:0097159,organic cyclic compound binding; GO:1901363,heterocyclic compound binding; GO:0140110,transcripti…	PF05687.13:BES1/BZR1 plant transcription factor, N-terminal	BES1	TF	BES1
LOC110092052	NW_021319455.1	1546060	1565594	+	LOC110092052	--	K03549 KUP system potassium uptake protein | (RefSeq) potassium transporter 8-like isoform X1 (A)	--	uncharacterized protein LOC110092052 [Dendrobium catenatum]	SOQ1_ARATH RecName: Full=Protein SUPPRESSOR OF QUENCHING 1, chloroplastic {ECO:0000303|PubMed:23818601}; EC=3.1.3.- {ECO:0000250|UniProtKB:P95649}; Flags: Precursor;	A0A2I0B9J8_9ASPA SubName: Full=Uncharacterized protein {ECO:0000313|EMBL:PKA64462.1};	At3g14860	GO:0009507,chloroplast; GO:0009570,chloroplast stroma; GO:0009534,chloroplast thylakoid; GO:0009535,chloroplast thylakoid membrane; GO:0016021,integral component of membrane; GO:0005634,nucleus; GO:0042651,thylakoid membrane; GO:0016787,hydrolase activity; GO:0046872,metal ion binding; GO:0010196,nonphotochemical quenching; GO:0003674,molecular_function; GO:0003824,catalytic activity; GO:0005488,…	PF01436.21:NHL repeat	--	--	--
LOC110092053	NW_021319455.1	1430556	1435998	-	LOC110092053	--	--	--	transcription elongation factor 1 homolog [Dendrobium catenatum]	ELOF1_ORYSJ RecName: Full=Transcription elongation factor 1 homolog;	A0A6I9RFV7_ELAGV RecName: Full=Transcription elongation factor 1 homolog {ECO:0000256|RuleBase:RU364033};	SPAC1B3.02c	GO:0008023,transcription elongation factor complex; GO:0046872,metal ion binding; GO:0000993,RNA polymerase II complex binding; GO:0048096,chromatin-mediated maintenance of transcription; GO:0006368,transcription elongation from RNA polymerase II promoter; GO:0003674,molecular_function; GO:0005488,binding; GO:0043167,ion binding; GO:0043169,cation binding; GO:0001098,basal transcription machinery…	PF05129.13:Transcription elongation factor Elf1 like	--	--	--
LOC110092054	NW_021319455.1	1397125	1399455	+	LOC110092054	--	--	--	protein PLASTID MOVEMENT IMPAIRED 2 [Dendrobium catenatum]	PMI2_ARATH RecName: Full=Protein PLASTID MOVEMENT IMPAIRED 2; AltName: Full=Protein WEAK CHLOROPLAST MOVEMENT UNDER BLUE LIGHT 2; Short=Protein WEB2;	A0A2I0WAG6_9ASPA SubName: Full=Protein PLASTID MOVEMENT IMPAIRED 2 {ECO:0000313|EMBL:PKU72642.1};	At1g66840	GO:0005829,cytosol; GO:0009904,chloroplast accumulation movement; GO:0009903,chloroplast avoidance movement; GO:0009637,response to blue light; GO:0006996,organelle organization; GO:0008150,biological_process; GO:0009657,plastid organization; GO:0009658,chloroplast organization; GO:0009902,chloroplast relocation; GO:0009987,cellular process; GO:0016043,cellular component organization; GO:0019750,…	PF05701.11:Weak chloroplast movement under blue light	--	--	--
LOC110092055	NW_021319455.1	1441706	1446539	-	LOC110092055	--	K13993 HSP20 family protein | (RefSeq) heat shock protein (A)	ko04141: Protein processing in endoplasmic reticulum	uncharacterized protein LOC110092055 isoform X1 [Dendrobium catenatum]	HS16A_ORYSJ RecName: Full=16.9 kDa class I heat shock protein 1; AltName: Full=16.9 kDa heat shock protein 1; Short=OsHsp16.9A;	A0A2I0WAG3_9ASPA SubName: Full=17.8 kDa class I heat shock protein {ECO:0000313|EMBL:PKU72645.1};	At1g06460	GO:0005737,cytoplasm; GO:0043621,protein self-association; GO:0051082,unfolded protein binding; GO:0051259,protein complex oligomerization; GO:0006457,protein folding; GO:0009408,response to heat; GO:0042542,response to hydrogen peroxide; GO:0009651,response to salt stress; GO:0003674,molecular_function; GO:0005488,binding; GO:0005515,protein binding; GO:0008150,biological_process; GO:0009987,cel…	PF00011.21:Hsp20/alpha crystallin family	--	--	--
LOC110092056	NW_021531307.1	382100	509979	+	LOC110092056	--	K06100 symplekin | (RefSeq) uncharacterized protein LOC110092056 isoform X1 (A)	ko03015: mRNA surveillance pathway	uncharacterized protein LOC110092056 isoform X1 [Dendrobium catenatum]	--	A0A2I0V9C0_9ASPA SubName: Full=Uncharacterized protein {ECO:0000313|EMBL:PKU60004.1};	At5g01400	--	PF12295.8:Symplekin tight junction protein C terminal	--	--	--
LOC110092057	NW_021320183.1	19937	120558	-	LOC110092057	--	K14408 cleavage stimulation factor subunit 3 | (RefSeq) cleavage stimulation factor subunit 77 (A)	ko03015: mRNA surveillance pathway	LOW QUALITY PROTEIN: cleavage stimulation factor subunit 77 [Phalaenopsis equestris]	CTF77_ARATH RecName: Full=Cleavage stimulation factor subunit 77 {ECO:0000303|PubMed:12379796}; Short=AtCstF-77 {ECO:0000303|PubMed:12379796}; Short=AtCstF77 {ECO:0000303|PubMed:16282318}; AltName: Full=CF-1 77 kDa subunit {ECO:0000305}; AltName: Full=Cleavage stimulation factor 77 kDa subunit {ECO:0000305}; Short=CSTF 77 kDa subunit {ECO:0000305}; AltName: Full=Protein SUPPRESSORS OF OVEREXPRESS…	A0A2I0B221_9ASPA RecName: Full=TPR_REGION domain-containing protein {ECO:0000259|PROSITE:PS50293};	At1g17760	GO:0005634,nucleus; GO:0003729,mRNA binding; GO:0042868,antisense RNA metabolic process; GO:0031047,gene silencing by RNA; GO:0006397,mRNA processing; GO:0045892,negative regulation of transcription, DNA-templated; GO:0060968,regulation of gene silencing; GO:0031123,RNA 3'-end processing; GO:0003674,molecular_function; GO:0003676,nucleic acid binding; GO:0003723,RNA binding; GO:0005488,binding; G…	PF05843.14:Suppressor of forked protein (Suf)	--	--	--
LOC110092058	NW_021320183.1	15505	19176	+	LOC110092058	--	K00942 guanylate kinase [EC:2.7.4.8] | (RefSeq) guanylate kinase 2, chloroplastic/mitochondrial isoform X1 (A)	ko00230: Purine metabolism; ko01100: Metabolic pathways	guanylate kinase 2, chloroplastic/mitochondrial isoform X1 [Dendrobium catenatum]	GMK2_ORYSJ RecName: Full=Guanylate kinase 2, chloroplastic/mitochondrial; Short=OsGKpm; EC=2.7.4.8; AltName: Full=GMP kinase 2; AltName: Full=Protein VIRESCENT 2; Flags: Precursor;	A0A2I0VHW4_9ASPA RecName: Full=Guanylate kinase {ECO:0000256|ARBA:ARBA00012961}; EC=2.7.4.8 {ECO:0000256|ARBA:ARBA00012961};	At3g06200	GO:0009507,chloroplast; GO:0005829,cytosol; GO:0005739,mitochondrion; GO:0005524,ATP binding; GO:0004385,guanylate kinase activity; GO:0048638,regulation of developmental growth; GO:0000166,nucleotide binding; GO:0003674,molecular_function; GO:0005488,binding; GO:0017076,purine nucleotide binding; GO:0030554,adenyl nucleotide binding; GO:0032553,ribonucleotide binding; GO:0032555,purine ribonucle…	PF00625.21:Guanylate kinase	--	--	--
LOC110092059	NW_021320183.1	9234	14680	+	LOC110092059	--	K00924 kinase [EC:2.7.1.-] | (RefSeq) receptor-like kinase TMK2 (A)	--	probable inactive receptor kinase At5g10020 [Dendrobium catenatum]	Y5020_ARATH RecName: Full=Probable inactive receptor kinase At5g10020; Flags: Precursor;	A0A2I0VHW0_9ASPA SubName: Full=Putative inactive receptor kinase {ECO:0000313|EMBL:PKU63007.1};	At2g27060	GO:0005829,cytosol; GO:0016021,integral component of membrane; GO:0005886,plasma membrane; GO:0005524,ATP binding; GO:0004672,protein kinase activity; GO:0000166,nucleotide binding; GO:0003674,molecular_function; GO:0005488,binding; GO:0017076,purine nucleotide binding; GO:0030554,adenyl nucleotide binding; GO:0032553,ribonucleotide binding; GO:0032555,purine ribonucleotide binding; GO:0032559,ad…	PF07714.17:Protein tyrosine kinase	--	--	--
LOC110092063	NW_021319010.1	38475	46247	-	LOC110092063	--	--	--	protein TsetseEP-like [Dendrobium catenatum]	--	A0A2I0WWW9_9ASPA SubName: Full=Uncharacterized protein {ECO:0000313|EMBL:PKU80141.1};	--	--	PF05887.11:Procyclic acidic repetitive protein (PARP)	--	--	--
LOC110092064	NW_021319010.1	29051	34045	+	LOC110092064	--	--	--	uncharacterized protein LOC110092064 [Dendrobium catenatum]	--	A0A2I0WWV4_9ASPA SubName: Full=Uncharacterized protein {ECO:0000313|EMBL:PKU80140.1};	At3g14760	GO:0016021,integral component of membrane; GO:0005575,cellular_component; GO:0016020,membrane; GO:0031224,intrinsic component of membrane; GO:0110165,cellular anatomical entity	--	--	--	--
LOC110092065	NW_021319010.1	13528	15264	-	LOC110092065	--	--	--	uncharacterized protein LOC110092065 [Dendrobium catenatum]	EFM_ARATH RecName: Full=Myb family transcription factor EFM {ECO:0000303|PubMed:25132385}; AltName: Full=MYB-domain transcription factor HHO4 {ECO:0000305}; AltName: Full=Protein EARLY FLOWERING MYB {ECO:0000303|PubMed:25132385}; AltName: Full=Protein HRS1 HOMOLOG 4 {ECO:0000305};	A0A2I0WWV3_9ASPA SubName: Full=Uncharacterized protein {ECO:0000313|EMBL:PKU80137.1};	At1g25550	GO:0005634,nucleus; GO:0003677,DNA binding; GO:0003700,DNA-binding transcription factor activity; GO:0009908,flower development; GO:0009740,gibberellic acid mediated signaling pathway; GO:0010452,histone H3-K36 methylation; GO:0048579,negative regulation of long-day photoperiodism, flowering; GO:1903507,negative regulation of nucleic acid-templated transcription; GO:0006355,regulation of transcri…	--	GARP-G2-like	TF	GARP->GARP-G2-like
LOC110092066	NW_021319010.1	83164	84582	+	LOC110092066	--	K20716 mitogen-activated protein kinase kinase kinase 17/18 | (RefSeq) mitogen-activated protein kinase kinase kinase 18 (A)	ko04016: MAPK signaling pathway - plant	mitogen-activated protein kinase kinase kinase ANP1-like [Dendrobium catenatum]	M3K18_ARATH RecName: Full=Mitogen-activated protein kinase kinase kinase 18 {ECO:0000303|PubMed:26443375}; EC=2.7.11.25 {ECO:0000255|PROSITE-ProRule:PRU00159, ECO:0000269|PubMed:25680457, ECO:0000269|PubMed:26443375};	A0A2I0WWX0_9ASPA SubName: Full=Mitogen-activated protein kinase kinase kinase 2 {ECO:0000313|EMBL:PKU80143.1};	At4g26890	GO:0005634,nucleus; GO:0005524,ATP binding; GO:0004709,MAP kinase kinase kinase activity; GO:0004672,protein kinase activity; GO:0019901,protein kinase binding; GO:0106310,protein serine kinase activity; GO:0004674,protein serine/threonine kinase activity; GO:0106311,protein threonine kinase activity; GO:0009738,abscisic acid-activated signaling pathway; GO:1902457,negative regulation of stomatal…	PF00069.25:Protein kinase domain	--	--	--
LOC110092069	NW_021361827.1	393405	436224	+	LOC110092069	--	K14290 exportin-1 | (RefSeq) protein EXPORTIN 1A (A)	ko03008: Ribosome biogenesis in eukaryotes; ko03013: RNA transport	protein EXPORTIN 1A-like [Dendrobium catenatum]	XPO1A_ARATH RecName: Full=Protein EXPORTIN 1A {ECO:0000303|PubMed:18791220}; Short=AtCRM1 {ECO:0000303|PubMed:10652141}; Short=AtXPO1 {ECO:0000303|PubMed:10652141}; AltName: Full=Protein HEAT-INTOLERANT 2 {ECO:0000303|PubMed:20345641};	A0A2I0VGB3_9ASPA RecName: Full=Importin N-terminal domain-containing protein {ECO:0000259|PROSITE:PS50166};	At5g17020	GO:0005737,cytoplasm; GO:0005829,cytosol; GO:0031965,nuclear membrane; GO:0005643,nuclear pore; GO:0005634,nucleus; GO:0005049,nuclear export signal receptor activity; GO:0031267,small GTPase binding; GO:0009553,embryo sac development; GO:0051028,mRNA transport; GO:0009555,pollen development; GO:0009846,pollen germination; GO:0009860,pollen tube growth; GO:0006611,protein export from nucleus; GO:…	PF08767.11:CRM1 C terminal	--	--	--
LOC110092070	NW_021361827.1	361090	361386	+	LOC110092070	--	--	--	uncharacterized protein LOC110092070 [Dendrobium catenatum]	--	A0A2I0VGB0_9ASPA SubName: Full=Uncharacterized protein {ECO:0000313|EMBL:PKU62458.1};	--	GO:0016021,integral component of membrane; GO:0005575,cellular_component; GO:0016020,membrane; GO:0031224,intrinsic component of membrane; GO:0110165,cellular anatomical entity	--	--	--	--
LOC110092071	NW_021361827.1	118723	148191	+	LOC110092071	--	K15450 tRNA wybutosine-synthesizing protein 3 [EC:2.1.1.282] | (RefSeq) tRNA wybutosine-synthesizing protein 2/3/4 (A)	--	tRNA wybutosine-synthesizing protein 2/3/4 [Dendrobium catenatum]	TYW23_ORYSJ RecName: Full=tRNA wybutosine-synthesizing protein 2/3/4; Includes: RecName: Full=tRNA wybutosine-synthesizing protein 3 homolog; Short=tRNA-yW-synthesizing protein 3; EC=2.1.1.282; AltName: Full=tRNA(Phe) 7-((3-amino-3-carboxypropyl)-4-demethylwyosine(37)-N(4))-methyltransferase; Includes: RecName: Full=tRNA wybutosine-synthesizing protein 2 homolog; Short=tRNA-yW-synthesizing protei…	A0A2I0VGA5_9ASPA RecName: Full=tRNA(Phe) (4-demethylwyosine(37)-C(7)) aminocarboxypropyltransferase {ECO:0000256|ARBA:ARBA00021422}; EC=2.1.1.282 {ECO:0000256|ARBA:ARBA00012750}; EC=2.5.1.114 {ECO:0000256|ARBA:ARBA00012265}; AltName: Full=tRNA(Phe) 7-((3-amino-3-carboxypropyl)-4-demethylwyosine(37)-N(4))-methyltransferase {ECO:0000256|ARBA:ARBA00014431};	At4g04670_3	GO:0005737,cytoplasm; GO:0102522,tRNA 4-demethylwyosine alpha-amino-alpha-carboxypropyltransferase activity; GO:0008175,tRNA methyltransferase activity; GO:0030488,tRNA methylation; GO:0003674,molecular_function; GO:0003824,catalytic activity; GO:0016740,transferase activity; GO:0016765,transferase activity, transferring alkyl or aryl (other than methyl) groups; GO:0140098,catalytic activity, act…	PF02676.14:Methyltransferase TYW3	--	--	--
LOC110092072	NW_021319862.1	836885	859323	-	LOC110092072	--	K08506 syntaxin of plants SYP7 | (RefSeq) syntaxin-71 (A)	ko04130: SNARE interactions in vesicular transport	syntaxin-71 [Dendrobium catenatum]	SYP71_ARATH RecName: Full=Syntaxin-71; Short=AtSYP71;	A0A2I0VUI8_9ASPA SubName: Full=Syntaxin-71 {ECO:0000313|EMBL:PKU67071.1};	At3g09740	GO:0005829,cytosol; GO:0012505,endomembrane system; GO:0005783,endoplasmic reticulum; GO:0016021,integral component of membrane; GO:0005886,plasma membrane; GO:0009506,plasmodesma; GO:0031201,SNARE complex; GO:0005484,SNAP receptor activity; GO:0000149,SNARE binding; GO:0006886,intracellular protein transport; GO:0006612,protein targeting to membrane; GO:0048278,vesicle docking; GO:0006906,vesicl…	PF05739.19:SNARE domain	--	--	--
LOC110092073	NW_021361827.1	321752	330244	+	LOC110092073	--	K03327 multidrug resistance protein, MATE family | (RefSeq) protein DETOXIFICATION 40 (A)	--	protein DETOXIFICATION 40-like [Dendrobium catenatum]	DTX40_ARATH RecName: Full=Protein DETOXIFICATION 40 {ECO:0000303|PubMed:11739388}; Short=AtDTX40 {ECO:0000303|PubMed:11739388}; AltName: Full=Multidrug and toxic compound extrusion protein 40 {ECO:0000305}; Short=MATE protein 40 {ECO:0000305};	A0A2I0VGA9_9ASPA RecName: Full=Protein DETOXIFICATION {ECO:0000256|RuleBase:RU004914}; AltName: Full=Multidrug and toxic compound extrusion protein {ECO:0000256|RuleBase:RU004914};	At3g21690	GO:0016021,integral component of membrane; GO:0016020,membrane; GO:0005774,vacuolar membrane; GO:0005773,vacuole; GO:0015297,antiporter activity; GO:0022857,transmembrane transporter activity; GO:0042910,xenobiotic transmembrane transporter activity; GO:0003674,molecular_function; GO:0005215,transporter activity; GO:0015291,secondary active transmembrane transporter activity; GO:0022804,active tr…	PF01554.18:MatE	--	--	--
LOC110092074	NW_021361827.1	439239	445859	+	LOC110092074	--	K22390 acid phosphatase type 7 | (RefSeq) purple acid phosphatase 18 (A)	--	purple acid phosphatase 18 [Dendrobium catenatum]	PPA18_ARATH RecName: Full=Purple acid phosphatase 18; EC=3.1.3.2; Flags: Precursor;	A0A2H9ZZE8_9ASPA RecName: Full=Purple acid phosphatase {ECO:0000256|RuleBase:RU361203}; EC=3.1.3.2 {ECO:0000256|RuleBase:RU361203};	At3g20500	GO:0005576,extracellular region; GO:0003993,acid phosphatase activity; GO:0046872,metal ion binding; GO:0003674,molecular_function; GO:0003824,catalytic activity; GO:0016787,hydrolase activity; GO:0016788,hydrolase activity, acting on ester bonds; GO:0016791,phosphatase activity; GO:0042578,phosphoric ester hydrolase activity; GO:0005488,binding; GO:0043167,ion binding; GO:0043169,cation binding;…	PF00149.28:Calcineurin-like phosphoesterase	--	--	--
LOC110092075	NW_021361827.1	159068	162733	-	LOC110092075	--	K17609 nucleoredoxin [EC:1.8.1.8] | (RefSeq) probable nucleoredoxin 2 (A)	--	probable nucleoredoxin 2 [Dendrobium catenatum]	NRX2_ORYSJ RecName: Full=Probable nucleoredoxin 2; Short=OsNrx2; EC=1.8.1.8;	A0A2I0VGA8_9ASPA SubName: Full=Putative nucleoredoxin 2 {ECO:0000313|EMBL:PKU62449.1};	At1g60420	GO:0047134,protein-disulfide reductase activity; GO:0003674,molecular_function; GO:0003824,catalytic activity; GO:0015036,disulfide oxidoreductase activity; GO:0016491,oxidoreductase activity; GO:0016651,oxidoreductase activity, acting on NAD(P)H; GO:0016667,oxidoreductase activity, acting on a sulfur group of donors; GO:0016668,oxidoreductase activity, acting on a sulfur group of donors, NAD(P) …	PF13905.6:Thioredoxin-like	--	--	--
LOC110092076	NW_021361827.1	228292	243457	+	LOC110092076	--	K14765 U3 small nucleolar ribonucleoprotein protein LCP5 | (RefSeq) neuroguidin isoform X3 (A)	--	neuroguidin isoform X1 [Dendrobium catenatum]	--	A0A2I0VGB1_9ASPA SubName: Full=Uncharacterized protein {ECO:0000313|EMBL:PKU62452.1};	At1g07840	--	PF04000.15:Sas10/Utp3/C1D family	--	--	--
LOC110092077	NW_021361827.1	256636	257671	-	LOC110092077	--	K10664 E3 ubiquitin-protein ligase ATL6/9/15/31/42/55 [EC:2.3.2.27] | (RefSeq) E3 ubiquitin-protein ligase ATL6 (A)	--	E3 ubiquitin-protein ligase ATL6 [Dendrobium catenatum]	ATL6_ARATH RecName: Full=E3 ubiquitin-protein ligase ATL6; EC=2.3.2.27 {ECO:0000269|PubMed:15644464}; AltName: Full=RING-H2 finger protein ATL6; AltName: Full=RING-type E3 ubiquitin transferase ATL6 {ECO:0000305}; Flags: Precursor;	A0A2I0VGD2_9ASPA SubName: Full=E3 ubiquitin-protein ligase ATL6 {ECO:0000313|EMBL:PKU62453.1};	At3g05200	GO:0016021,integral component of membrane; GO:0005886,plasma membrane; GO:0046872,metal ion binding; GO:0004842,ubiquitin-protein transferase activity; GO:0042742,defense response to bacterium; GO:0098542,defense response to other organism; GO:0016567,protein ubiquitination; GO:0010200,response to chitin; GO:0003674,molecular_function; GO:0005488,binding; GO:0043167,ion binding; GO:0043169,cation…	PF13639.6:Ring finger domain	--	--	--
LOC110092078	NW_021361827.1	65637	86126	+	LOC110092078	--	K12951 cobalt/nickel-transporting P-type ATPase D [EC:7.2.2.-] | (RefSeq) protein RRP6-like 3 (A)	--	protein RRP6-like 3 isoform X1 [Dendrobium catenatum]	RP6L3_ARATH RecName: Full=Protein RRP6-like 3 {ECO:0000303|PubMed:18285452}; Short=AtRRP6L3 {ECO:0000303|PubMed:18285452};	A0A2I0VGF0_9ASPA RecName: Full=HRDC domain-containing protein {ECO:0000259|PROSITE:PS50967};	Hs8922631	GO:0005737,cytoplasm; GO:0005829,cytosol; GO:0000176,nuclear exosome (RNase complex); GO:0005730,nucleolus; GO:0000175,3'-5'-exoribonuclease activity; GO:0000166,nucleotide binding; GO:0003727,single-stranded RNA binding; GO:0000467,exonucleolytic trimming to generate mature 3'-end of 5.8S rRNA from tricistronic rRNA transcript (SSU-rRNA, 5.8S rRNA, LSU-rRNA); GO:0071044,histone mRNA catabolic pr…	PF00570.23:HRDC domain	--	--	--
LOC110092079	NW_021361827.1	90349	91040	-	LOC110092079	--	--	--	uncharacterized protein LOC110092079 [Dendrobium catenatum]	--	A0A2I0VGC1_9ASPA SubName: Full=Uncharacterized protein {ECO:0000313|EMBL:PKU62445.1};	--	--	--	--	--	--
LOC110092080	NW_021319862.1	829549	835147	-	LOC110092080	--	K04082 molecular chaperone HscB | (RefSeq) iron-sulfur cluster co-chaperone protein HscB homolog (A)	--	uncharacterized protein LOC110092080 [Dendrobium catenatum]	HSCB_ARATH RecName: Full=Iron-sulfur cluster co-chaperone protein HscB homolog {ECO:0000305}; Short=AtHscB {ECO:0000303|PubMed:19865480}; Flags: Precursor;	A0A2I0VUJ2_9ASPA RecName: Full=J domain-containing protein {ECO:0000259|PROSITE:PS50076};	At5g06410	GO:0005829,cytosol; GO:0005739,mitochondrion; GO:0001671,ATPase activator activity; GO:0051087,chaperone binding; GO:0044571,[2Fe-2S] cluster assembly; GO:0055072,iron ion homeostasis; GO:0016226,iron-sulfur cluster assembly; GO:0051259,protein complex oligomerization; GO:0097428,protein maturation by iron-sulfur cluster transfer; GO:0003674,molecular_function; GO:0008047,enzyme activator activit…	PF07743.13:HSCB C-terminal oligomerisation domain	--	--	--
LOC110092081	NW_021361827.1	274387	278031	-	LOC110092081	--	--	--	uncharacterized protein LOC110092081 [Dendrobium catenatum]	Y5162_ARATH RecName: Full=Uncharacterized protein At5g41620;	A0A2I0VGD6_9ASPA SubName: Full=Uncharacterized protein {ECO:0000313|EMBL:PKU62455.1};	At1g50660	GO:0009507,chloroplast; GO:0005886,plasma membrane; GO:0005575,cellular_component; GO:0005622,intracellular anatomical structure; GO:0005737,cytoplasm; GO:0009536,plastid; GO:0043226,organelle; GO:0043227,membrane-bounded organelle; GO:0043229,intracellular organelle; GO:0043231,intracellular membrane-bounded organelle; GO:0110165,cellular anatomical entity; GO:0016020,membrane; GO:0071944,cell p…	--	--	--	--
LOC110092082	NW_021361827.1	199320	203892	-	LOC110092082	--	K19041 E3 ubiquitin-protein ligase RNF38/44 [EC:2.3.2.27] | (RefSeq) NEP1-interacting protein-like 1 (A)	--	NEP1-interacting protein 2-like isoform X1 [Dendrobium catenatum]	NIP2_ARATH RecName: Full=NEP1-interacting protein 2; AltName: Full=RING-H2 finger protein ATL25;	A0A2I0VGA7_9ASPA SubName: Full=NEP1-interacting protein-like 1 {ECO:0000313|EMBL:PKU62450.1};	At5g66070	GO:0009535,chloroplast thylakoid membrane; GO:0016021,integral component of membrane; GO:0046872,metal ion binding; GO:0003674,molecular_function; GO:0005488,binding; GO:0043167,ion binding; GO:0043169,cation binding; GO:0005575,cellular_component; GO:0005622,intracellular anatomical structure; GO:0005737,cytoplasm; GO:0009507,chloroplast; GO:0009534,chloroplast thylakoid; GO:0009536,plastid; GO:…	PF13639.6:Ring finger domain	--	--	--
LOC110092083	NW_021361827.1	368257	387971	+	LOC110092083	--	K00949 thiamine pyrophosphokinase [EC:2.7.6.2] | (RefSeq) thiamine pyrophosphokinase 3-like isoform X2 (A)	ko00730: Thiamine metabolism; ko01100: Metabolic pathways; ko01240: Biosynthesis of cofactors	thiamine pyrophosphokinase 3-like isoform X1 [Dendrobium catenatum]	TPK1_ORYSJ RecName: Full=Thiamine pyrophosphokinase 1; Short=OsTPK1; EC=2.7.6.2; AltName: Full=Thiamine kinase 1;	A0A2I0VGB8_9ASPA RecName: Full=Thiamine pyrophosphokinase {ECO:0000256|PIRNR:PIRNR031057}; EC=2.7.6.2 {ECO:0000256|PIRNR:PIRNR031057};	At2g44750	GO:0005829,cytosol; GO:0005524,ATP binding; GO:0016301,kinase activity; GO:0030975,thiamine binding; GO:0004788,thiamine diphosphokinase activity; GO:0009229,thiamine diphosphate biosynthetic process; GO:0006772,thiamine metabolic process; GO:0000166,nucleotide binding; GO:0003674,molecular_function; GO:0005488,binding; GO:0017076,purine nucleotide binding; GO:0030554,adenyl nucleotide binding; G…	PF04263.16:Thiamin pyrophosphokinase, catalytic domain	--	--	--
LOC110092084	NW_021318693.1	485810	512529	+	LOC110092084	--	K15032 mTERF domain-containing protein, mitochondrial | (RefSeq) uncharacterized LOC105350907 (A)	--	uncharacterized protein LOC110092084 isoform X1 [Dendrobium catenatum]	UPL4_ARATH RecName: Full=E3 ubiquitin-protein ligase UPL4; Short=Ubiquitin-protein ligase 4; EC=2.3.2.26; AltName: Full=HECT-type E3 ubiquitin transferase UPL4;	A0A2I0X8C9_9ASPA SubName: Full=Uncharacterized protein {ECO:0000313|EMBL:PKU84152.1};	At5g02880_1	GO:0004842,ubiquitin-protein transferase activity; GO:0003674,molecular_function; GO:0003824,catalytic activity; GO:0016740,transferase activity; GO:0019787,ubiquitin-like protein transferase activity; GO:0140096,catalytic activity, acting on a protein	PF06837.11:Fijivirus P9-2 protein	--	--	--
LOC110092085	NW_021318693.1	248532	254222	-	LOC110092085	--	--	--	A-kinase anchor protein 9 [Dendrobium catenatum]	--	A0A2I0X8E3_9ASPA RecName: Full=C2 NT-type domain-containing protein {ECO:0000259|PROSITE:PS51840};	At1g63300	--	PF10358.9:N-terminal C2 in EEIG1 and EHBP1 proteins	--	--	--
LOC110092088	NW_021319862.1	466984	485621	-	LOC110092088	--	K13348 protein Mpv17 | (RefSeq) protein Mpv17 (A)	ko04146: Peroxisome	protein Mpv17 isoform X1 [Dendrobium catenatum]	PMP22_ARATH RecName: Full=Peroxisomal membrane protein PMP22; AltName: Full=22 kDa peroxisomal membrane protein;	A0A2I0VUH6_9ASPA SubName: Full=Peroxisomal membrane protein PMP22 {ECO:0000313|EMBL:PKU67053.1};	At3g24570	GO:0005737,cytoplasm; GO:0016021,integral component of membrane; GO:0005778,peroxisomal membrane; GO:0005575,cellular_component; GO:0005622,intracellular anatomical structure; GO:0110165,cellular anatomical entity; GO:0016020,membrane; GO:0031224,intrinsic component of membrane; GO:0005777,peroxisome; GO:0031090,organelle membrane; GO:0031903,microbody membrane; GO:0042579,microbody; GO:0043226,o…	PF04117.12:Mpv17 / PMP22 family	--	--	--
LOC110092089	NW_021319878.1	406174	409560	+	LOC110092089	--	--	--	pentatricopeptide repeat-containing protein At5g14080 [Dendrobium catenatum]	PP380_ARATH RecName: Full=Pentatricopeptide repeat-containing protein At5g14080;	A0A2I0VTY8_9ASPA SubName: Full=Pentatricopeptide repeat-containing protein {ECO:0000313|EMBL:PKU66882.1};	At5g14080	GO:0009507,chloroplast; GO:0005575,cellular_component; GO:0005622,intracellular anatomical structure; GO:0005737,cytoplasm; GO:0009536,plastid; GO:0043226,organelle; GO:0043227,membrane-bounded organelle; GO:0043229,intracellular organelle; GO:0043231,intracellular membrane-bounded organelle; GO:0110165,cellular anatomical entity	PF13041.6:PPR repeat family	--	--	--
LOC110092090	NW_021319878.1	456671	467631	-	LOC110092090	--	--	--	meiotic nuclear division protein 1 homolog isoform X1 [Dendrobium catenatum]	MND1_ARATH RecName: Full=Meiotic nuclear division protein 1 homolog; Short=AtMND1; AltName: Full=Meiotic nuclear division 1-like protein;	A0A2I0VTZ4_9ASPA RecName: Full=Meiotic nuclear division protein 1 homolog {ECO:0000256|PIRNR:PIRNR026991};	Hs14149769	GO:0005730,nucleolus; GO:0005634,nucleus; GO:0003690,double-stranded DNA binding; GO:0006302,double-strand break repair; GO:0009553,embryo sac development; GO:0009555,pollen development; GO:0007131,reciprocal meiotic recombination; GO:0010212,response to ionizing radiation; GO:0003674,molecular_function; GO:0003676,nucleic acid binding; GO:0003677,DNA binding; GO:0005488,binding; GO:0097159,organ…	PF03962.15:Mnd1 HTH domain	--	--	--
LOC110092091	NW_021319878.1	424993	437304	-	LOC110092091	--	K22262 WD repeat and FYVE domain-containing protein 3 | (RefSeq) protein SPIRRIG (A)	--	pentatricopeptide repeat-containing protein At4g18520-like [Dendrobium catenatum]	PP280_ARATH RecName: Full=Pentatricopeptide repeat-containing protein At3g53360, mitochondrial; Flags: Precursor;	A0A2I0VU12_9ASPA SubName: Full=Pentatricopeptide repeat-containing protein {ECO:0000313|EMBL:PKU66884.1};	At3g53360	GO:0043231,intracellular membrane-bounded organelle; GO:0005739,mitochondrion; GO:0003723,RNA binding; GO:0009451,RNA modification; GO:0003674,molecular_function; GO:0003676,nucleic acid binding; GO:0005488,binding; GO:0097159,organic cyclic compound binding; GO:1901363,heterocyclic compound binding; GO:0006139,nucleobase-containing compound metabolic process; GO:0006725,cellular aromatic compoun…	PF01535.20:PPR repeat	--	--	--
LOC110092092	NW_021319878.1	482935	513815	-	LOC110092092	--	K05643 ATP-binding cassette, subfamily A (ABC1), member 3 | (RefSeq) ABC transporter A family member 1 isoform X1 (A)	ko02010: ABC transporters	ABC transporter A family member 2-like [Dendrobium catenatum]	AB2A_ARATH RecName: Full=ABC transporter A family member 2; Short=ABC transporter ABCA.2; Short=AtABCA2; AltName: Full=ABC2 homolog 1;	A0A2I0VU00_9ASPA SubName: Full=ABC transporter A family member 2 {ECO:0000313|EMBL:PKU66891.1};	At3g47730	GO:0016021,integral component of membrane; GO:0043231,intracellular membrane-bounded organelle; GO:0005524,ATP binding; GO:0042626,ATPase-coupled transmembrane transporter activity; GO:0005319,lipid transporter activity; GO:0006869,lipid transport; GO:0000166,nucleotide binding; GO:0003674,molecular_function; GO:0005488,binding; GO:0017076,purine nucleotide binding; GO:0030554,adenyl nucleotide b…	PF00005.27:ABC transporter	--	--	--
LOC110092096	NW_021319878.1	280128	281566	-	LOC110092096	--	--	--	receptor-like protein 51 [Dendrobium catenatum]	RLP51_ARATH RecName: Full=Receptor-like protein 51 {ECO:0000303|PubMed:18434605}; Short=AtRLP51 {ECO:0000303|PubMed:18434605}; AltName: Full=Protein PUTATIVE DEVELOPMENTAL ORTHOLOG 1 {ECO:0000303|PubMed:15955925}; Short=AtPDO1 {ECO:0000303|PubMed:15955925}; AltName: Full=Protein SUPPRESSOR OF NPR1-1, CONSTITUTIVE 2 {ECO:0000303|PubMed:20841424}; Flags: Precursor;	A0A2I0VTZ1_9ASPA SubName: Full=LRR receptor-like serine/threonine-protein kinase FLS2 {ECO:0000313|EMBL:PKU66875.1};	At4g18760	GO:0005829,cytosol; GO:0016021,integral component of membrane; GO:0005886,plasma membrane; GO:0006952,defense response; GO:1900426,positive regulation of defense response to bacterium; GO:1902290,positive regulation of defense response to oomycetes; GO:0031347,regulation of defense response; GO:0009617,response to bacterium; GO:0006950,response to stress; GO:0008150,biological_process; GO:0050896…	PF13855.6:Leucine rich repeat	--	--	--
LOC110092097	NW_021319878.1	292391	306431	-	LOC110092097	--	K11418 histone deacetylase 11 [EC:3.5.1.98] | (RefSeq) hypothetical protein (A)	--	F-box protein At5g52880 isoform X1 [Dendrobium catenatum]	FB293_ARATH RecName: Full=F-box protein At5g52880;	A0A2I0VTX9_9ASPA SubName: Full=F-box protein {ECO:0000313|EMBL:PKU66876.1};	At5g52880	GO:0005737,cytoplasm; GO:0005575,cellular_component; GO:0005622,intracellular anatomical structure; GO:0110165,cellular anatomical entity	PF12937.7:F-box-like	--	--	--
LOC110092098	NW_021319862.1	648356	663682	+	LOC110092098	--	--	--	homeobox protein ATH1-like [Dendrobium catenatum]	ATH1_ARATH RecName: Full=Homeobox protein ATH1;	A0A2I0VUI6_9ASPA SubName: Full=Homeobox protein ATH1 {ECO:0000313|EMBL:PKU67063.1};	At4g32980	GO:0005634,nucleus; GO:0003677,DNA binding; GO:0003700,DNA-binding transcription factor activity; GO:0000981,DNA-binding transcription factor activity, RNA polymerase II-specific; GO:0000978,RNA polymerase II cis-regulatory region sequence-specific DNA binding; GO:0043565,sequence-specific DNA binding; GO:0010227,floral organ abscission; GO:0010073,meristem maintenance; GO:0008285,negative regula…	PF07526.11:Associated with HOX	HB-BELL	TF	HB->HB-BELL
LOC110092099	NW_021319878.1	290139	291574	-	LOC110092099	--	K19041 E3 ubiquitin-protein ligase RNF38/44 [EC:2.3.2.27] | (RefSeq) RING-H2 finger protein ATL16-like (A)	--	RING-H2 finger protein ATL67-like [Dendrobium catenatum]	ATL67_ARATH RecName: Full=RING-H2 finger protein ATL67; EC=2.3.2.27 {ECO:0000305}; AltName: Full=RING-type E3 ubiquitin transferase ATL67 {ECO:0000305};	A0A2I0B942_9ASPA SubName: Full=RING-H2 finger protein ATL68 {ECO:0000313|EMBL:PKA64325.1}; EC=2.3.-.- {ECO:0000313|EMBL:PKA64325.1};	At2g46160	GO:0016021,integral component of membrane; GO:0046872,metal ion binding; GO:0016740,transferase activity; GO:0016567,protein ubiquitination; GO:0003674,molecular_function; GO:0005488,binding; GO:0043167,ion binding; GO:0043169,cation binding; GO:0003824,catalytic activity; GO:0006464,cellular protein modification process; GO:0006807,nitrogen compound metabolic process; GO:0008150,biological_proce…	PF13639.6:Ring finger domain	--	--	--
LOC110092100	NW_021319878.1	344078	389631	+	LOC110092100	--	--	--	protein MICRORCHIDIA 7-like isoform X1 [Dendrobium catenatum]	MORC7_ARATH RecName: Full=Protein MICRORCHIDIA 7 {ECO:0000303|PubMed:24799676}; Short=AtMORC7 {ECO:0000303|PubMed:24799676}; EC=3.6.-.-; AltName: Full=Protein CRT1-homolog 3 {ECO:0000303|PubMed:19704828}; Short=CRT1-h3 {ECO:0000303|PubMed:19704828};	A0A2I0VU02_9ASPA SubName: Full=Uncharacterized protein {ECO:0000313|EMBL:PKU66880.1};	At5g50780	GO:0016604,nuclear body; GO:0005654,nucleoplasm; GO:0005634,nucleus; GO:0005524,ATP binding; GO:0016887,ATPase activity; GO:0003677,DNA binding; GO:0004519,endonuclease activity; GO:0016301,kinase activity; GO:0043621,protein self-association; GO:0003723,RNA binding; GO:0006325,chromatin organization; GO:0006952,defense response; GO:0006281,DNA repair; GO:0031047,gene silencing by RNA; GO:1902290…	PF17942.1:Morc6 ribosomal protein S5 domain 2-like	--	--	--
LOC110092101	NW_021319878.1	331861	342159	+	LOC110092101	--	K03100 signal peptidase I [EC:3.4.21.89] | (RefSeq) probable thylakoidal processing peptidase 2, chloroplastic (A)	ko03060: Protein export	probable thylakoidal processing peptidase 2, chloroplastic [Dendrobium catenatum]	TPP2_ARATH RecName: Full=Probable thylakoidal processing peptidase 2, chloroplastic; EC=3.4.21.89; AltName: Full=Signal peptidase I-2; Flags: Precursor;	A0A2I0VU17_9ASPA SubName: Full=Putative thylakoidal processing peptidase 2, chloroplastic {ECO:0000313|EMBL:PKU66879.1};	At1g06870	GO:0009535,chloroplast thylakoid membrane; GO:0005887,integral component of plasma membrane; GO:0004252,serine-type endopeptidase activity; GO:0006465,signal peptide processing; GO:0010027,thylakoid membrane organization; GO:0003674,molecular_function; GO:0003824,catalytic activity; GO:0004175,endopeptidase activity; GO:0008233,peptidase activity; GO:0008236,serine-type peptidase activity; GO:001…	PF10502.9:Signal peptidase, peptidase S26	--	--	--
LOC110092102	NW_021319878.1	307517	324571	-	LOC110092102	--	K03768 peptidyl-prolyl cis-trans isomerase B (cyclophilin B) [EC:5.2.1.8] | (RefSeq) photosynthetic NDH subunit of lumenal location 5, chloroplastic (A)	--	photosynthetic NDH subunit of lumenal location 5, chloroplastic-like [Dendrobium catenatum]	PNSL5_ARATH RecName: Full=Photosynthetic NDH subunit of lumenal location 5, chloroplastic {ECO:0000303|PubMed:21785130}; AltName: Full=Cyclophilin of 20 kDa 2; AltName: Full=Peptidyl-prolyl cis-trans isomerase CYP20-2; Short=PPIase CYP20-2; EC=5.2.1.8; AltName: Full=Rotamase CYP20-2; AltName: Full=Thylakoid lumen PPIase of 20 kDa; Short=TLP20; Flags: Precursor;	A0A2I0VTY7_9ASPA RecName: Full=Peptidyl-prolyl cis-trans isomerase {ECO:0000256|RuleBase:RU363019}; Short=PPIase {ECO:0000256|RuleBase:RU363019}; EC=5.2.1.8 {ECO:0000256|RuleBase:RU363019};	At5g13120	GO:0009507,chloroplast; GO:0009533,chloroplast stromal thylakoid; GO:0009534,chloroplast thylakoid; GO:0009535,chloroplast thylakoid membrane; GO:0005737,cytoplasm; GO:0009536,plastid; GO:0009579,thylakoid; GO:0031977,thylakoid lumen; GO:0016018,cyclosporin A binding; GO:0003755,peptidyl-prolyl cis-trans isomerase activity; GO:0043424,protein histidine kinase binding; GO:0010275,NAD(P)H dehydroge…	PF00160.21:Cyclophilin type peptidyl-prolyl cis-trans isomerase/CLD	--	--	--
LOC110092103	NW_021319878.1	418125	424489	+	LOC110092103	--	--	--	uncharacterized protein LOC110092103 isoform X2 [Dendrobium catenatum]	--	A0A2I0VU06_9ASPA SubName: Full=Uncharacterized protein {ECO:0000313|EMBL:PKU66883.1};	--	--	--	--	--	--
LOC110092104	NW_021319878.1	541653	543288	-	LOC110092104	--	--	--	extensin-2-like [Dendrobium catenatum]	--	A0A2I0VTZ8_9ASPA SubName: Full=Uncharacterized protein {ECO:0000313|EMBL:PKU66892.1};	--	--	--	--	--	--
LOC110092105	NW_021319878.1	442912	446239	-	LOC110092105	--	--	--	uncharacterized protein LOC110092106 [Dendrobium catenatum]	--	A0A2I0VTY9_9ASPA SubName: Full=Uncharacterized protein {ECO:0000313|EMBL:PKU66886.1};	At2g43780	GO:0016021,integral component of membrane; GO:0005575,cellular_component; GO:0016020,membrane; GO:0031224,intrinsic component of membrane; GO:0110165,cellular anatomical entity	--	--	--	--
LOC110092106	NW_021319878.1	451987	455009	-	LOC110092106	--	--	--	uncharacterized protein LOC110092106 [Dendrobium catenatum]	--	A0A2I0VTY9_9ASPA SubName: Full=Uncharacterized protein {ECO:0000313|EMBL:PKU66886.1};	At2g43780	GO:0016021,integral component of membrane; GO:0005575,cellular_component; GO:0016020,membrane; GO:0031224,intrinsic component of membrane; GO:0110165,cellular anatomical entity	--	--	--	--
LOC110092107	NW_021319878.1	479570	481306	-	LOC110092107	--	K08486 syntaxin 1B/2/3 | (RefSeq) syntaxin-124 isoform X1 (A)	ko04130: SNARE interactions in vesicular transport	syntaxin-124 [Dendrobium catenatum]	SY124_ARATH RecName: Full=Syntaxin-124; Short=AtSYP124;	A0A2I0VU13_9ASPA SubName: Full=Syntaxin-124 {ECO:0000313|EMBL:PKU66890.1};	At1g61290	GO:0012505,endomembrane system; GO:0016021,integral component of membrane; GO:0005886,plasma membrane; GO:0031201,SNARE complex; GO:0030133,transport vesicle; GO:0005484,SNAP receptor activity; GO:0000149,SNARE binding; GO:0006887,exocytosis; GO:0006886,intracellular protein transport; GO:0009860,pollen tube growth; GO:0048278,vesicle docking; GO:0006906,vesicle fusion; GO:0003674,molecular_funct…	PF00804.25:Syntaxin	--	--	--
LOC110092108	NW_021319878.1	470556	475317	+	LOC110092108	--	--	--	Uncharacterized protein MA16_Dca021571 [Dendrobium catenatum]	Y4833_ARATH RecName: Full=Uncharacterized protein At4g08330, chloroplastic; Flags: Precursor;	A0A2I0VU27_9ASPA SubName: Full=Uncharacterized protein {ECO:0000313|EMBL:PKU66889.1};	At4g08330	GO:0009507,chloroplast; GO:0005886,plasma membrane; GO:0005575,cellular_component; GO:0005622,intracellular anatomical structure; GO:0005737,cytoplasm; GO:0009536,plastid; GO:0043226,organelle; GO:0043227,membrane-bounded organelle; GO:0043229,intracellular organelle; GO:0043231,intracellular membrane-bounded organelle; GO:0110165,cellular anatomical entity; GO:0016020,membrane; GO:0071944,cell p…	--	--	--	--
LOC110092109	NW_021319878.1	438155	441338	+	LOC110092109	--	--	--	protein FAM136A-like [Dendrobium catenatum]	--	A0A2I0VU04_9ASPA SubName: Full=Uncharacterized protein {ECO:0000313|EMBL:PKU66885.1};	At2g31725	--	PF05811.13:Eukaryotic protein of unknown function (DUF842)	--	--	--
LOC110092110	NW_021319878.1	390962	405385	-	LOC110092110	--	K11649 SWI/SNF related-matrix-associated actin-dependent regulator of chromatin subfamily C | (RefSeq) SWI/SNF complex subunit SWI3A (A)	--	SWI/SNF complex subunit SWI3A [Dendrobium catenatum]	SWI3A_ORYSJ RecName: Full=SWI/SNF complex subunit SWI3A homolog {ECO:0000305}; Short=OsSWI3A {ECO:0000303|PubMed:32808364}; AltName: Full=Transcription regulatory protein SWI3A homolog {ECO:0000305};	A0A2I0VTZ3_9ASPA SubName: Full=SWI/SNF complex subunit SWI3A {ECO:0000313|EMBL:PKU66881.1};	At2g47620	GO:0005634,nucleus; GO:0003677,DNA binding; GO:0006325,chromatin organization; GO:0003674,molecular_function; GO:0003676,nucleic acid binding; GO:0005488,binding; GO:0097159,organic cyclic compound binding; GO:1901363,heterocyclic compound binding; GO:0006996,organelle organization; GO:0008150,biological_process; GO:0009987,cellular process; GO:0016043,cellular component organization; GO:0051276,…	PF04433.17:SWIRM domain	--	--	--
LOC110092112	NW_021319082.1	464834	597855	-	LOC110092112	--	--	--	nudix hydrolase 3 [Dendrobium catenatum]	NUDT3_ARATH RecName: Full=Nudix hydrolase 3; Short=AtNUDT3; EC=3.6.1.-;	A0A2I0WVC1_9ASPA SubName: Full=Nudix hydrolase 3 {ECO:0000313|EMBL:PKU79619.1};	At1g79690	GO:0005737,cytoplasm; GO:0005829,cytosol; GO:0005739,mitochondrion; GO:0005773,vacuole; GO:0008239,dipeptidyl-peptidase activity; GO:0046872,metal ion binding; GO:0003674,molecular_function; GO:0003824,catalytic activity; GO:0008233,peptidase activity; GO:0008238,exopeptidase activity; GO:0016787,hydrolase activity; GO:0140096,catalytic activity, acting on a protein; GO:0005488,binding; GO:004316…	PF00293.28:NUDIX domain	--	--	--
LOC110092113	NW_021319082.1	445955	448551	+	LOC110092113	--	K09285 AP2-like factor, ANT lineage | (RefSeq) AP2-like ethylene-responsive transcription factor At1g79700 (A)	--	AP2-like ethylene-responsive transcription factor At1g79700 [Dendrobium catenatum]	AP2L1_ARATH RecName: Full=AP2-like ethylene-responsive transcription factor At1g16060;	A0A2I0WVD1_9ASPA SubName: Full=AP2-like ethylene-responsive transcription factor {ECO:0000313|EMBL:PKU79617.1};	At1g16060	GO:0005634,nucleus; GO:0003677,DNA binding; GO:0003700,DNA-binding transcription factor activity; GO:0000981,DNA-binding transcription factor activity, RNA polymerase II-specific; GO:0009873,ethylene-activated signaling pathway; GO:0010187,negative regulation of seed germination; GO:1901959,positive regulation of cutin biosynthetic process; GO:0045723,positive regulation of fatty acid biosyntheti…	PF00847.20:AP2 domain	AP2/ERF-AP2	TF	AP2/ERF->AP2/ERF-AP2
LOC110092117	NW_021319082.1	451295	456904	+	LOC110092117	--	--	--	uncharacterized protein LOC110092117 [Dendrobium catenatum]	--	A0A2I0WVC5_9ASPA RecName: Full=Protein FAM33A {ECO:0000256|ARBA:ARBA00014936}; AltName: Full=Spindle and kinetochore-associated protein 2 {ECO:0000256|ARBA:ARBA00017139};	At2g24970	GO:0000940,condensed chromosome outer kinetochore; GO:0005737,cytoplasm; GO:0005876,spindle microtubule; GO:0008017,microtubule binding; GO:0051301,cell division; GO:0007059,chromosome segregation; GO:0003674,molecular_function; GO:0005488,binding; GO:0005515,protein binding; GO:0008092,cytoskeletal protein binding; GO:0015631,tubulin binding; GO:0008150,biological_process; GO:0009987,cellular pr…	PF16740.5:Spindle and kinetochore-associated protein 2	--	--	--
LOC110092118	NW_021319127.1	2885175	2889190	-	LOC110092118	--	--	--	uncharacterized protein LOC110092118 isoform X1 [Dendrobium catenatum]	--	A0A2I0WQ37_9ASPA RecName: Full=N-acetyltransferase domain-containing protein {ECO:0000259|PROSITE:PS51186};	At1g24040	GO:0008080,N-acetyltransferase activity; GO:0003674,molecular_function; GO:0003824,catalytic activity; GO:0016407,acetyltransferase activity; GO:0016410,N-acyltransferase activity; GO:0016740,transferase activity; GO:0016746,transferase activity, transferring acyl groups; GO:0016747,transferase activity, transferring acyl groups other than amino-acyl groups	PF00583.25:Acetyltransferase (GNAT) family	GNAT	TR	GNAT
LOC110092119	NW_021319127.1	3206059	3207816	+	LOC110092119	--	K07213 copper chaperone | (RefSeq) hypothetical protein (A)	--	heavy metal-associated isoprenylated plant protein 32-like [Dendrobium catenatum]	HIP32_ARATH RecName: Full=Heavy metal-associated isoprenylated plant protein 32 {ECO:0000303|PubMed:21072340, ECO:0000303|PubMed:23368984}; Short=AtHIP32 {ECO:0000303|PubMed:21072340, ECO:0000303|PubMed:23368984}; Flags: Precursor;	A0A2I0WQ57_9ASPA SubName: Full=Heavy metal-associated isoprenylated plant protein 26 {ECO:0000313|EMBL:PKU77795.1};	At3g06130	GO:0005618,cell wall; GO:0046872,metal ion binding; GO:0003674,molecular_function; GO:0005488,binding; GO:0043167,ion binding; GO:0043169,cation binding; GO:0005575,cellular_component; GO:0030312,external encapsulating structure; GO:0071944,cell periphery; GO:0110165,cellular anatomical entity	PF00403.26:Heavy-metal-associated domain	--	--	--
LOC110092120	NW_021319127.1	2960816	2964562	+	LOC110092120	--	--	--	uncharacterized protein LOC110092120 [Dendrobium catenatum]	--	A0A2I0WQ50_9ASPA SubName: Full=Uncharacterized protein {ECO:0000313|EMBL:PKU77778.1};	--	--	--	--	--	--
LOC110092121	NW_021319127.1	2664736	2674655	-	LOC110092121	--	K03327 multidrug resistance protein, MATE family | (RefSeq) protein DETOXIFICATION 35 (A)	--	protein DETOXIFICATION 35 isoform X1 [Dendrobium catenatum]	DTX34_ARATH RecName: Full=Protein DETOXIFICATION 34 {ECO:0000303|PubMed:11739388}; Short=AtDTX34 {ECO:0000303|PubMed:11739388}; AltName: Full=Multidrug and toxic compound extrusion protein 34 {ECO:0000305}; Short=MATE protein 34 {ECO:0000305};	A0A2I0WQ19_9ASPA RecName: Full=Protein DETOXIFICATION {ECO:0000256|RuleBase:RU004914}; AltName: Full=Multidrug and toxic compound extrusion protein {ECO:0000256|RuleBase:RU004914};	At4g25640	GO:0016021,integral component of membrane; GO:0016020,membrane; GO:0015297,antiporter activity; GO:0022857,transmembrane transporter activity; GO:0042910,xenobiotic transmembrane transporter activity; GO:0003674,molecular_function; GO:0005215,transporter activity; GO:0015291,secondary active transmembrane transporter activity; GO:0022804,active transmembrane transporter activity; GO:0005575,cellu…	PF01554.18:MatE	--	--	--
LOC110092122	NW_021319862.1	550100	556023	+	LOC110092122	--	K12842 U2-associated protein SR140 | (RefSeq) U2 snRNP-associated SURP motif-containing protein (A)	ko03040: Spliceosome	uncharacterized protein LOC110092122 [Dendrobium catenatum]	--	A0A2I0VUF8_9ASPA SubName: Full=Uncharacterized protein {ECO:0000313|EMBL:PKU67058.1};	At2g46220	GO:0016021,integral component of membrane; GO:0005575,cellular_component; GO:0016020,membrane; GO:0031224,intrinsic component of membrane; GO:0110165,cellular anatomical entity	PF10184.9:Uncharacterized conserved protein (DUF2358)	--	--	--
LOC110092123	NW_021319127.1	2639948	2658208	-	LOC110092123	--	K10576 ubiquitin-conjugating enzyme E2 H [EC:2.3.2.23] | (RefSeq) ubiquitin-conjugating enzyme E2 4 (A)	ko04120: Ubiquitin mediated proteolysis	ubiquitin-conjugating enzyme E2 4-like [Dendrobium catenatum]	UBC4_ARATH RecName: Full=Ubiquitin-conjugating enzyme E2 4; EC=2.3.2.23; AltName: Full=E2 ubiquitin-conjugating enzyme 4; AltName: Full=Ubiquitin carrier protein 4; AltName: Full=Ubiquitin-conjugating enzyme E2-21 kDa 1; AltName: Full=Ubiquitin-protein ligase 4;	A0A2I0WQ33_9ASPA SubName: Full=Ubiquitin-conjugating enzyme E2 4 {ECO:0000313|EMBL:PKU77763.1};	At5g41340	GO:0005634,nucleus; GO:0005524,ATP binding; GO:0061631,ubiquitin conjugating enzyme activity; GO:0004842,ubiquitin-protein transferase activity; GO:0000209,protein polyubiquitination; GO:0006511,ubiquitin-dependent protein catabolic process; GO:0000166,nucleotide binding; GO:0003674,molecular_function; GO:0005488,binding; GO:0017076,purine nucleotide binding; GO:0030554,adenyl nucleotide binding;…	PF00179.26:Ubiquitin-conjugating enzyme	--	--	--
LOC110092124	NW_021319127.1	2743674	2768772	+	LOC110092124	--	K14944 RNA-binding protein Nova | (RefSeq) protein BTR1 isoform X1 (A)	--	protein BTR1-like isoform X1 [Dendrobium catenatum]	BTR1_ARATH RecName: Full=Protein BTR1 {ECO:0000303|PubMed:18762309}; AltName: Full=Binding to ToMV RNA 1 {ECO:0000303|PubMed:18762309};	A0A2I0WQ38_9ASPA SubName: Full=KH domain-containing protein {ECO:0000313|EMBL:PKU77768.1};	At5g04430	GO:0005737,cytoplasm; GO:0005829,cytosol; GO:0005886,plasma membrane; GO:0003729,mRNA binding; GO:0046719,regulation by virus of viral protein levels in host cell; GO:0010468,regulation of gene expression; GO:0008380,RNA splicing; GO:0003674,molecular_function; GO:0003676,nucleic acid binding; GO:0003723,RNA binding; GO:0005488,binding; GO:0097159,organic cyclic compound binding; GO:1901363,heter…	PF00013.29:KH domain	--	--	--
LOC110092125	NW_021319127.1	3217648	3253353	+	LOC110092125	--	--	--	mediator of RNA polymerase II transcription subunit 33A-like isoform X1 [Dendrobium catenatum]	MD33A_ARATH RecName: Full=Mediator of RNA polymerase II transcription subunit 33A; AltName: Full=REF4-related 1 protein; AltName: Full=REF4-resembling 1 protein;	A0A2I0WQ86_9ASPA SubName: Full=Mediator of RNA polymerase II transcription subunit 33A {ECO:0000313|EMBL:PKU77796.1};	At3g23590	GO:0016592,mediator complex; GO:0009698,phenylpropanoid metabolic process; GO:2000762,regulation of phenylpropanoid metabolic process; GO:0006725,cellular aromatic compound metabolic process; GO:0008150,biological_process; GO:0008152,metabolic process; GO:0009987,cellular process; GO:0019748,secondary metabolic process; GO:0044237,cellular metabolic process; GO:0071704,organic substance metabolic…	--	--	--	--
LOC110092126	NW_021319127.1	3091705	3098124	-	LOC110092126	--	--	--	uncharacterized protein LOC110092126 [Dendrobium catenatum]	--	A0A2I0WQ45_9ASPA SubName: Full=Uncharacterized protein {ECO:0000313|EMBL:PKU77789.1};	At3g50910	GO:0016021,integral component of membrane; GO:0005575,cellular_component; GO:0016020,membrane; GO:0031224,intrinsic component of membrane; GO:0110165,cellular anatomical entity	--	--	--	--
LOC110092127	NW_021319127.1	3004020	3010693	+	LOC110092127	--	K01363 cathepsin B [EC:3.4.22.1] | (RefSeq) cathepsin B-like protease 2 (A)	--	cathepsin B-like isoform X1 [Dendrobium catenatum]	CATB2_ARATH RecName: Full=Cathepsin B-like protease 2 {ECO:0000305}; EC=3.4.22.- {ECO:0000305}; AltName: Full=Cathepsin B2 {ECO:0000305}; Short=AtCathB2 {ECO:0000303|PubMed:19453434}; Flags: Precursor;	A0A2I0WQ40_9ASPA SubName: Full=Thiol protease aleurain {ECO:0000313|EMBL:PKU77782.1};	At4g01610	GO:0005576,extracellular region; GO:0005615,extracellular space; GO:0005764,lysosome; GO:0005773,vacuole; GO:0004197,cysteine-type endopeptidase activity; GO:0006952,defense response; GO:0051603,proteolysis involved in cellular protein catabolic process; GO:0050790,regulation of catalytic activity; GO:0003674,molecular_function; GO:0003824,catalytic activity; GO:0004175,endopeptidase activity; GO…	PF00112.23:Papain family cysteine protease	--	--	--
LOC110092128	NW_021319127.1	2980255	2982713	+	LOC110092128	--	K09875 aquaporin SIP | (RefSeq) aquaporin SIP1-2 (A)	--	aquaporin SIP1-2-like [Dendrobium catenatum]	SIP12_MAIZE RecName: Full=Aquaporin SIP1-2; AltName: Full=Small basic intrinsic protein 1-2; AltName: Full=ZmSIP1-2; AltName: Full=ZmSIP1;2;	A0A2I0WQ39_9ASPA SubName: Full=Aquaporin SIP1-2 {ECO:0000313|EMBL:PKU77780.1};	At3g04090	GO:0016021,integral component of membrane; GO:0015250,water channel activity; GO:0003674,molecular_function; GO:0005215,transporter activity; GO:0005372,water transmembrane transporter activity; GO:0015267,channel activity; GO:0015318,inorganic molecular entity transmembrane transporter activity; GO:0022803,passive transmembrane transporter activity; GO:0022857,transmembrane transporter activity;…	PF00230.20:Major intrinsic protein	--	--	--
LOC110092129	NW_021319127.1	2250784	2300265	+	LOC110092129	--	--	--	Acyltransferase-like protein [Dendrobium catenatum]	Y3684_ARATH RecName: Full=Acyltransferase-like protein At3g26840, chloroplastic; EC=2.3.1.-; Flags: Precursor;	A0A2I0WQ32_9ASPA SubName: Full=Acyltransferase-like protein {ECO:0000313|EMBL:PKU77746.1};	At3g26840	GO:0009507,chloroplast; GO:0010287,plastoglobule; GO:0004144,diacylglycerol O-acyltransferase activity; GO:0033306,phytol metabolic process; GO:0019432,triglyceride biosynthetic process; GO:0003674,molecular_function; GO:0003824,catalytic activity; GO:0008374,O-acyltransferase activity; GO:0016411,acylglycerol O-acyltransferase activity; GO:0016740,transferase activity; GO:0016746,transferase act…	PF00561.20:alpha/beta hydrolase fold	--	--	--
LOC110092131	NW_021319127.1	3193731	3195211	-	LOC110092131	--	--	--	receptor-like protein kinase 2 [Dendrobium catenatum]	--	A0A2I0WQ53_9ASPA SubName: Full=DNA-damage-repair/toleration protein DRT100 {ECO:0000313|EMBL:PKU77794.1};	At1g03440	--	PF12799.7:Leucine Rich repeats (2 copies)	--	--	--
LOC110092132	NW_021319127.1	2539680	2564641	+	LOC110092132	--	--	--	uncharacterized protein LOC110092132 isoform X1 [Dendrobium catenatum]	CHR4_ARATH RecName: Full=Protein CHROMATIN REMODELING 4 {ECO:0000303|PubMed:16547115}; Short=AtCHR4; EC=3.6.4.-; AltName: Full=Protein PICKLE RELATED 1 {ECO:0000303|PubMed:10570159};	A0A2I0WQ28_9ASPA RecName: Full=Myb-like domain-containing protein {ECO:0000259|PROSITE:PS50090};	At5g44800	GO:0005634,nucleus; GO:0009506,plasmodesma; GO:0005524,ATP binding; GO:0003677,DNA binding; GO:0004386,helicase activity; GO:0016787,hydrolase activity; GO:0046872,metal ion binding; GO:0070615,nucleosome-dependent ATPase activity; GO:0006325,chromatin organization; GO:0000166,nucleotide binding; GO:0003674,molecular_function; GO:0005488,binding; GO:0017076,purine nucleotide binding; GO:0030554,a…	PF00249.31:Myb-like DNA-binding domain	--	--	--
LOC110092133	NW_021319127.1	3330798	3383851	-	LOC110092133	--	--	--	cell morphogenesis protein PAG1 isoform X1 [Dendrobium catenatum]	--	A0A2I0WQ72_9ASPA SubName: Full=Uncharacterized protein {ECO:0000313|EMBL:PKU77803.1};	At5g15680	GO:0000902,cell morphogenesis; GO:0008150,biological_process; GO:0009653,anatomical structure morphogenesis; GO:0032502,developmental process; GO:0048856,anatomical structure development	PF14228.6:Cell morphogenesis central region	--	--	--
LOC110092134	NW_021319127.1	3325869	3332935	+	LOC110092134	--	K13754 solute carrier family 24 (sodium/potassium/calcium exchanger), member 6 | (RefSeq) cation/calcium exchanger 5 (A)	--	cation/calcium exchanger 5 [Dendrobium catenatum]	CCX5_ARATH RecName: Full=Cation/calcium exchanger 5; AltName: Full=Protein CATION EXCHANGER 11;	A0A2I0WQ59_9ASPA SubName: Full=Cation/calcium exchanger 5 {ECO:0000313|EMBL:PKU77802.1};	At1g08960	GO:0016021,integral component of membrane; GO:0016020,membrane; GO:0034399,nuclear periphery; GO:0005886,plasma membrane; GO:0015297,antiporter activity; GO:0008324,cation transmembrane transporter activity; GO:0015079,potassium ion transmembrane transporter activity; GO:0015081,sodium ion transmembrane transporter activity; GO:0006812,cation transport; GO:0071805,potassium ion transmembrane tran…	PF01699.24:Sodium/calcium exchanger protein	--	--	--
LOC110092135	NW_021319127.1	3043028	3049848	+	LOC110092135	--	K16911 ATP-dependent RNA helicase DDX21 [EC:3.6.4.13] | (RefSeq) DEAD-box ATP-dependent RNA helicase 3, chloroplastic-like (A)	--	DEAD-box ATP-dependent RNA helicase 3, chloroplastic [Dendrobium catenatum]	RH3B_MAIZE RecName: Full=DEAD-box ATP-dependent RNA helicase 3B, chloroplastic {ECO:0000305}; Short=ZmRH3B {ECO:0000303|PubMed:22576849}; EC=3.6.4.13 {ECO:0000305}; Flags: Precursor;	A0A2I0WQ46_9ASPA RecName: Full=RNA helicase {ECO:0000256|ARBA:ARBA00012552}; EC=3.6.4.13 {ECO:0000256|ARBA:ARBA00012552};	At3g22330	GO:0009570,chloroplast stroma; GO:0005737,cytoplasm; GO:0005634,nucleus; GO:0005524,ATP binding; GO:0016787,hydrolase activity; GO:0003723,RNA binding; GO:0003724,RNA helicase activity; GO:0008270,zinc ion binding; GO:0009658,chloroplast organization; GO:0000373,Group II intron splicing; GO:0042254,ribosome biogenesis; GO:0006364,rRNA processing; GO:0000166,nucleotide binding; GO:0003674,molecula…	PF00270.29:DEAD/DEAH box helicase	--	--	--
LOC110092136	NW_021319127.1	2853854	2883830	+	LOC110092136	--	K22753 E3 ubiquitin-protein ligase RNF6 [EC:2.3.2.27] | (RefSeq) E3 ubiquitin-protein ligase MBR2-like (A)	--	probable E3 ubiquitin-protein ligase HIP1 isoform X1 [Dendrobium catenatum]	HIP1_ORYSJ RecName: Full=Probable E3 ubiquitin-protein ligase HIP1; EC=2.3.2.27; AltName: Full=HAL3-interacting protein 1; Short=OsHIP1; AltName: Full=RING-H2 finger HIP1; AltName: Full=RING-type E3 ubiquitin transferase HIP1 {ECO:0000305};	A0A2I0WQ31_9ASPA SubName: Full=E3 ubiquitin ligase BIG BROTHER-related {ECO:0000313|EMBL:PKU77774.1};	At4g34040	GO:0046872,metal ion binding; GO:0061630,ubiquitin protein ligase activity; GO:0040008,regulation of growth; GO:0003674,molecular_function; GO:0005488,binding; GO:0043167,ion binding; GO:0043169,cation binding; GO:0003824,catalytic activity; GO:0004842,ubiquitin-protein transferase activity; GO:0016740,transferase activity; GO:0019787,ubiquitin-like protein transferase activity; GO:0061659,ubiqui…	PF13639.6:Ring finger domain	--	--	--
LOC110092138	NW_021319127.1	3262130	3298683	+	LOC110092138	--	--	--	pentatricopeptide repeat-containing protein At2g41720 isoform X1 [Dendrobium catenatum]	PP199_ARATH RecName: Full=Pentatricopeptide repeat-containing protein At2g41720; AltName: Full=Protein EMBRYO DEFECTIVE 2654;	A0A2I0WQ60_9ASPA SubName: Full=Pentatricopeptide repeat-containing protein {ECO:0000313|EMBL:PKU77800.1};	At2g41720	GO:0009507,chloroplast; GO:0003735,structural constituent of ribosome; GO:0010239,chloroplast mRNA processing; GO:0009793,embryo development ending in seed dormancy; GO:0008380,RNA splicing; GO:0003674,molecular_function; GO:0005198,structural molecule activity; GO:0006139,nucleobase-containing compound metabolic process; GO:0006396,RNA processing; GO:0006397,mRNA processing; GO:0006725,cellular …	PF13041.6:PPR repeat family	--	--	--
LOC110092139	NW_021319127.1	2704770	2740892	+	LOC110092139	--	K08343 ubiquitin-like-conjugating enzyme ATG3 | (RefSeq) autophagy-related protein 3 (A)	ko04136: Autophagy - other	uncharacterized protein LOC110092139 [Dendrobium catenatum]	IDM1_ARATH RecName: Full=Increased DNA methylation 1 {ECO:0000303|PubMed:22700931}; AltName: Full=Histone H3 acetyltransferase IDM1 {ECO:0000305}; EC=2.3.1.- {ECO:0000255|PROSITE-ProRule:PRU00532}; AltName: Full=Protein ROS4 {ECO:0000303|PubMed:22733760}; AltName: Full=Repressor of silencing 4 {ECO:0000303|PubMed:22733760};	A0A2I0WQ26_9ASPA SubName: Full=Chromodomain-helicase-DNA-binding protein 4 {ECO:0000313|EMBL:PKU77767.1};	At3g53680	GO:0005634,nucleus; GO:0009506,plasmodesma; GO:0010385,double-stranded methylated DNA binding; GO:0004402,histone acetyltransferase activity; GO:0042393,histone binding; GO:0046872,metal ion binding; GO:0080188,gene silencing by RNA-directed DNA methylation; GO:0044154,histone H3-K14 acetylation; GO:0043971,histone H3-K18 acetylation; GO:0043972,histone H3-K23 acetylation; GO:0044030,regulation o…	PF16135.5:TPL-binding domain in jasmonate signalling	PHD	TR	PHD
LOC110092140	NW_021319127.1	3050911	3058122	+	LOC110092140	--	K02906 large subunit ribosomal protein L3 | (RefSeq) 50S ribosomal protein L3, chloroplastic (A)	ko03010: Ribosome	50S ribosomal protein L3, chloroplastic [Dendrobium catenatum]	RK3A_ARATH RecName: Full=50S ribosomal protein L3-1, chloroplastic; Flags: Precursor;	A0A2I0WQ75_9ASPA SubName: Full=50S ribosomal protein L3-1, chloroplastic {ECO:0000313|EMBL:PKU77786.1};	At2g43030	GO:0009507,chloroplast; GO:0009941,chloroplast envelope; GO:0009570,chloroplast stroma; GO:0005829,cytosol; GO:0005840,ribosome; GO:0003729,mRNA binding; GO:0019843,rRNA binding; GO:0003735,structural constituent of ribosome; GO:0006412,translation; GO:0003674,molecular_function; GO:0003676,nucleic acid binding; GO:0003723,RNA binding; GO:0005488,binding; GO:0097159,organic cyclic compound bindin…	PF00297.22:Ribosomal protein L3	--	--	--
LOC110092141	NW_021319127.1	3058518	3069349	-	LOC110092141	--	K03283 heat shock 70kDa protein 1/2/6/8 | (RefSeq) heat shock cognate 70 kDa protein 2-like (A)	ko03040: Spliceosome; ko04141: Protein processing in endoplasmic reticulum; ko04144: Endocytosis	uncharacterized protein LOC110092141 [Dendrobium catenatum]	PSE1_ARATH RecName: Full=Protein LEAD-SENSITIVE 1 {ECO:0000303|PubMed:27335453}; Short=Protein Pb-SENSITIVE 1 {ECO:0000303|PubMed:27335453};	A0A2I0WQ47_9ASPA RecName: Full=LRAT domain-containing protein {ECO:0000259|Pfam:PF04970};	At3g02700	GO:0005737,cytoplasm; GO:0071284,cellular response to lead ion; GO:0015692,lead ion transport; GO:0046938,phytochelatin biosynthetic process; GO:0010288,response to lead ion; GO:0008150,biological_process; GO:0009987,cellular process; GO:0010035,response to inorganic substance; GO:0010038,response to metal ion; GO:0042221,response to chemical; GO:0050896,response to stimulus; GO:0051716,cellular …	PF04970.13:Lecithin retinol acyltransferase	--	--	--
LOC110092142	NW_021319127.1	2891170	2949949	+	LOC110092142	--	--	--	uncharacterized protein LOC110092142 [Dendrobium catenatum]	RSS3_ORYSJ RecName: Full=Protein RICE SALT SENSITIVE 3 {ECO:0000303|PubMed:23715469};	A0A2I0WQ35_9ASPA RecName: Full=bHLH-MYC_N domain-containing protein {ECO:0000259|Pfam:PF14215};	At1g60060	GO:0005737,cytoplasm; GO:0005634,nucleus; GO:0005575,cellular_component; GO:0005622,intracellular anatomical structure; GO:0110165,cellular anatomical entity; GO:0043226,organelle; GO:0043227,membrane-bounded organelle; GO:0043229,intracellular organelle; GO:0043231,intracellular membrane-bounded organelle	PF14215.6:bHLH-MYC and R2R3-MYB transcription factors N-terminal	--	--	--
LOC110092143	NW_021319862.1	671438	672153	+	LOC110092143	--	K14496 abscisic acid receptor PYR/PYL family | (RefSeq) abscisic acid receptor PYL2 (A)	ko04016: MAPK signaling pathway - plant; ko04075: Plant hormone signal transduction	abscisic acid receptor PYL2-like [Dendrobium catenatum]	PYL2_ARATH RecName: Full=Abscisic acid receptor PYL2; AltName: Full=PYR1-like protein 2; AltName: Full=Regulatory components of ABA receptor 14;	A0A2I0VUJ4_9ASPA SubName: Full=Abscisic acid receptor PYL2 {ECO:0000313|EMBL:PKU67064.1};	At2g26040	GO:0005737,cytoplasm; GO:0005634,nucleus; GO:0005886,plasma membrane; GO:0010427,abscisic acid binding; GO:0042802,identical protein binding; GO:0042803,protein homodimerization activity; GO:0004864,protein phosphatase inhibitor activity; GO:0038023,signaling receptor activity; GO:0009738,abscisic acid-activated signaling pathway; GO:0080163,regulation of protein serine/threonine phosphatase acti…	PF10604.9:Polyketide cyclase / dehydrase and lipid transport	--	--	--
LOC110092144	NW_021319127.1	2519089	2537847	+	LOC110092144	--	K15747 beta-ring hydroxylase [EC:1.14.-.-] | (RefSeq) protein LUTEIN DEFICIENT 5, chloroplastic (A)	ko00906: Carotenoid biosynthesis; ko01100: Metabolic pathways; ko01110: Biosynthesis of secondary metabolites	protein LUTEIN DEFICIENT 5, chloroplastic-like [Dendrobium catenatum]	LUT5_ARATH RecName: Full=Protein LUTEIN DEFICIENT 5, chloroplastic; EC=1.14.-.-; AltName: Full=Cytochrome P450 97A3; Flags: Precursor;	A0A6I9SJC6_ELAGV SubName: Full=protein LUTEIN DEFICIENT 5, chloroplastic {ECO:0000313|RefSeq:XP_010940645.1};	At1g31800	GO:0009507,chloroplast; GO:0009941,chloroplast envelope; GO:0010291,carotene beta-ring hydroxylase activity; GO:0020037,heme binding; GO:0005506,iron ion binding; GO:0016705,oxidoreductase activity, acting on paired donors, with incorporation or reduction of molecular oxygen; GO:0016117,carotenoid biosynthetic process; GO:0016123,xanthophyll biosynthetic process; GO:0003674,molecular_function; GO…	PF00067.22:Cytochrome P450	--	--	--
LOC110092145	NW_021319127.1	2301676	2317868	+	LOC110092145	--	K04649 ubiquitin-conjugating enzyme (huntingtin interacting protein 2) [EC:2.3.2.23] | (RefSeq) ubiquitin-conjugating enzyme E2 27 (A)	ko04120: Ubiquitin mediated proteolysis	ubiquitin-conjugating enzyme E2 27 [Dendrobium catenatum]	UBC27_ARATH RecName: Full=Ubiquitin-conjugating enzyme E2 27; EC=2.3.2.23; AltName: Full=E2 ubiquitin-conjugating enzyme 27; AltName: Full=Ubiquitin carrier protein 27;	A0A2I0WQ04_9ASPA RecName: Full=E2 ubiquitin-conjugating enzyme {ECO:0000256|ARBA:ARBA00012486}; EC=2.3.2.23 {ECO:0000256|ARBA:ARBA00012486};	At5g50870	GO:0005634,nucleus; GO:0005524,ATP binding; GO:0061631,ubiquitin conjugating enzyme activity; GO:0043161,proteasome-mediated ubiquitin-dependent protein catabolic process; GO:0000209,protein polyubiquitination; GO:0000166,nucleotide binding; GO:0003674,molecular_function; GO:0005488,binding; GO:0017076,purine nucleotide binding; GO:0030554,adenyl nucleotide binding; GO:0032553,ribonucleotide bind…	PF00179.26:Ubiquitin-conjugating enzyme	--	--	--
LOC110092146	NW_021319127.1	3124476	3145915	-	LOC110092146	--	K12120 phytochrome A | (RefSeq) phytochrome A1 (A)	ko04712: Circadian rhythm - plant	phytochrome A1-like isoform X2 [Dendrobium catenatum]	PHYA1_TOBAC RecName: Full=Phytochrome A1;	A0A2I0WQ71_9ASPA RecName: Full=Phytochrome {ECO:0000256|PIRNR:PIRNR000084};	At1g09570	GO:0005634,nucleus; GO:0000155,phosphorelay sensor kinase activity; GO:0009881,photoreceptor activity; GO:0042803,protein homodimerization activity; GO:0009584,detection of visible light; GO:0018298,protein-chromophore linkage; GO:0017006,protein-tetrapyrrole linkage; GO:0009585,red, far-red light phototransduction; GO:0006355,regulation of transcription, DNA-templated; GO:0003674,molecular_funct…	PF00360.20:Phytochrome region	--	--	--
LOC110092147	NW_021319127.1	3027165	3039366	-	LOC110092147	--	--	--	transmembrane protein 184B isoform X1 [Dendrobium catenatum]	LAZH1_ARATH RecName: Full=Protein LAZ1 homolog 1 {ECO:0000303|PubMed:20830211}; AltName: Full=Lazarus1 homolog 1 {ECO:0000303|PubMed:20830211}; Flags: Precursor;	A0A2I0WQ43_9ASPA SubName: Full=Uncharacterized protein {ECO:0000313|EMBL:PKU77784.1};	At5g26734	GO:0016021,integral component of membrane; GO:0009705,plant-type vacuole membrane; GO:1900458,negative regulation of brassinosteroid mediated signaling pathway; GO:0007033,vacuole organization; GO:0098876,vesicle-mediated transport to the plasma membrane; GO:0007154,cell communication; GO:0007165,signal transduction; GO:0008150,biological_process; GO:0009719,response to endogenous stimulus; GO:00…	PF03619.16:Organic solute transporter Ostalpha	--	--	--
LOC110092148	NW_021319127.1	2826024	2841392	+	LOC110092148	--	K15255 ATP-dependent DNA helicase PIF1 [EC:3.6.4.12] | (RefSeq) uncharacterized protein LOC103644601 (A)	--	uncharacterized protein LOC110092148 [Dendrobium catenatum]	--	A0A2I0WQ42_9ASPA SubName: Full=Uncharacterized protein {ECO:0000313|EMBL:PKU77773.1};	At1g79910	GO:0015031,protein transport; GO:0006810,transport; GO:0006811,ion transport; GO:0006820,anion transport; GO:0008104,protein localization; GO:0008150,biological_process; GO:0015833,peptide transport; GO:0033036,macromolecule localization; GO:0042886,amide transport; GO:0045184,establishment of protein localization; GO:0051179,localization; GO:0051234,establishment of localization; GO:0071702,orga…	PF03398.14:Regulator of Vps4 activity in the MVB pathway	--	--	--
LOC110092149	NW_021319127.1	3151023	3155496	-	LOC110092149	--	--	--	microtubule-associated protein 70-1-like [Dendrobium catenatum]	MP702_ORYSJ RecName: Full=Microtubule-associated protein 70-2; Short=AtMAP70-2; AltName: Full=70 kDa microtubule-associated protein 2;	A0A2I0WQ48_9ASPA SubName: Full=Microtubule-associated protein 70-1 {ECO:0000313|EMBL:PKU77792.1};	At1g68060	GO:0005737,cytoplasm; GO:0005874,microtubule; GO:0008017,microtubule binding; GO:0007010,cytoskeleton organization; GO:0003674,molecular_function; GO:0005488,binding; GO:0005515,protein binding; GO:0008092,cytoskeletal protein binding; GO:0015631,tubulin binding; GO:0006996,organelle organization; GO:0008150,biological_process; GO:0009987,cellular process; GO:0016043,cellular component organizati…	PF07058.11:Microtubule-associated protein 70	--	--	--
LOC110092151	NW_021319127.1	2988337	2999813	+	LOC110092151	--	K01363 cathepsin B [EC:3.4.22.1] | (RefSeq) cathepsin B-like protease 2 isoform X1 (A)	--	cathepsin B-like isoform X1 [Dendrobium catenatum]	CATB2_ARATH RecName: Full=Cathepsin B-like protease 2 {ECO:0000305}; EC=3.4.22.- {ECO:0000305}; AltName: Full=Cathepsin B2 {ECO:0000305}; Short=AtCathB2 {ECO:0000303|PubMed:19453434}; Flags: Precursor;	A0A2I0B5H7_9ASPA SubName: Full=Fruit bromelain {ECO:0000313|EMBL:PKA63048.1}; EC=3.4.22.1 {ECO:0000313|EMBL:PKA63048.1};	At4g01610	GO:0005576,extracellular region; GO:0005615,extracellular space; GO:0005764,lysosome; GO:0005773,vacuole; GO:0004197,cysteine-type endopeptidase activity; GO:0006952,defense response; GO:0051603,proteolysis involved in cellular protein catabolic process; GO:0050790,regulation of catalytic activity; GO:0003674,molecular_function; GO:0003824,catalytic activity; GO:0004175,endopeptidase activity; GO…	PF00112.23:Papain family cysteine protease	--	--	--
LOC110092152	NW_021319127.1	3106285	3110032	-	LOC110092152	--	K13179 ATP-dependent RNA helicase DDX18/HAS1 [EC:3.6.4.13] | (RefSeq) DEAD-box ATP-dependent RNA helicase 50 (A)	--	DEAD-box ATP-dependent RNA helicase 50 [Dendrobium catenatum]	RH50_ORYSJ RecName: Full=DEAD-box ATP-dependent RNA helicase 50; EC=3.6.4.13;	A0A2I0WQ49_9ASPA SubName: Full=DEAD-box ATP-dependent RNA helicase 50 {ECO:0000313|EMBL:PKU77790.1};	At3g06980	GO:0009507,chloroplast; GO:0005524,ATP binding; GO:0003729,mRNA binding; GO:0003724,RNA helicase activity; GO:0006968,cellular defense response; GO:0071369,cellular response to ethylene stimulus; GO:0071395,cellular response to jasmonic acid stimulus; GO:0071446,cellular response to salicylic acid stimulus; GO:0050832,defense response to fungus; GO:0000166,nucleotide binding; GO:0003674,molecular…	PF00270.29:DEAD/DEAH box helicase	--	--	--
LOC110092153	NW_021319127.1	3016974	3026317	+	LOC110092153	--	K24195 xenotropic and polytropic retrovirus receptor 1 | (RefSeq) hypothetical protein (A)	--	SPX domain-containing protein 4 [Dendrobium catenatum]	SPX4_ORYSI RecName: Full=SPX domain-containing protein 4; AltName: Full=Protein SPX DOMAIN GENE 4; Short=OsSPX4;	A0A2I0WQ52_9ASPA SubName: Full=SPX domain-containing protein 4 {ECO:0000313|EMBL:PKU77783.1};	At5g15330	GO:0070417,cellular response to cold; GO:0016036,cellular response to phosphate starvation; GO:0006950,response to stress; GO:0008150,biological_process; GO:0009266,response to temperature stimulus; GO:0009409,response to cold; GO:0009628,response to abiotic stimulus; GO:0009987,cellular process; GO:0033554,cellular response to stress; GO:0050896,response to stimulus; GO:0051716,cellular response…	PF03105.19:SPX domain	--	--	--
LOC110092154	NW_021319127.1	2197025	2211339	+	LOC110092154	--	K22733 magnesium transporter | (RefSeq) uncharacterized protein LOC102612526 (A)	--	Pentatricopeptide repeat-containing protein [Dendrobium catenatum]	PP258_ARATH RecName: Full=Pentatricopeptide repeat-containing protein At3g26782, mitochondrial; Flags: Precursor;	A0A2I0WPZ8_9ASPA SubName: Full=Pentatricopeptide repeat-containing protein {ECO:0000313|EMBL:PKU77744.1};	At3g26780_2	GO:0005739,mitochondrion; GO:0008270,zinc ion binding; GO:0003674,molecular_function; GO:0005488,binding; GO:0043167,ion binding; GO:0043169,cation binding; GO:0046872,metal ion binding; GO:0046914,transition metal ion binding; GO:0005575,cellular_component; GO:0005622,intracellular anatomical structure; GO:0005737,cytoplasm; GO:0043226,organelle; GO:0043227,membrane-bounded organelle; GO:0043229…	PF13041.6:PPR repeat family	--	--	--
LOC110092155	NW_021319127.1	2319134	2333147	-	LOC110092155	--	K00658 2-oxoglutarate dehydrogenase E2 component (dihydrolipoamide succinyltransferase) [EC:2.3.1.61] | (RefSeq) LOW QUALITY PROTEIN: dihydrolipoyllysine-residue succinyltransferase component of 2-oxoglutarate dehydrogenase complex 2, mitochondrial-like (A)	ko00020: Citrate cycle (TCA cycle); ko00310: Lysine degradation; ko00380: Tryptophan metabolism; ko01100: Metabolic pathways; ko01110: Biosynthesis of secondary metabolites; ko01200: Carbon metabolism	uncharacterized protein At2g33490-like isoform X1 [Dendrobium catenatum]	Y2349_ARATH RecName: Full=Uncharacterized protein At2g33490;	A0A2I0WQ18_9ASPA SubName: Full=Uncharacterized protein {ECO:0000313|EMBL:PKU77748.1};	At3g26910	GO:0005886,plasma membrane; GO:0005575,cellular_component; GO:0016020,membrane; GO:0071944,cell periphery; GO:0110165,cellular anatomical entity	PF16746.5:BAR domain of APPL family	--	--	--
LOC110092156	NW_021319127.1	2339216	2350850	-	LOC110092156	--	K00658 2-oxoglutarate dehydrogenase E2 component (dihydrolipoamide succinyltransferase) [EC:2.3.1.61] | (RefSeq) dihydrolipoyllysine-residue succinyltransferase component of 2-oxoglutarate dehydrogenase complex 1, mitochondrial (A)	ko00020: Citrate cycle (TCA cycle); ko00310: Lysine degradation; ko00380: Tryptophan metabolism; ko01100: Metabolic pathways; ko01110: Biosynthesis of secondary metabolites; ko01200: Carbon metabolism	dihydrolipoyllysine-residue succinyltransferase component of 2-oxoglutarate dehydrogenase complex 1, mitochondrial [Dendrobium catenatum]	ODO2B_ARATH RecName: Full=Dihydrolipoyllysine-residue succinyltransferase component of 2-oxoglutarate dehydrogenase complex 2, mitochondrial; EC=2.3.1.61; AltName: Full=2-oxoglutarate dehydrogenase complex component E2-2; Short=OGDC-E2-2; AltName: Full=Dihydrolipoamide succinyltransferase component of 2-oxoglutarate dehydrogenase complex 2; AltName: Full=E2K-2; Flags: Precursor;	A0A6I9SHB2_ELAGV RecName: Full=Dihydrolipoyllysine-residue succinyltransferase {ECO:0000256|ARBA:ARBA00012945}; EC=2.3.1.61 {ECO:0000256|ARBA:ARBA00012945};	At4g26910	GO:0005829,cytosol; GO:0005739,mitochondrion; GO:0045252,oxoglutarate dehydrogenase complex; GO:0004149,dihydrolipoyllysine-residue succinyltransferase activity; GO:0008270,zinc ion binding; GO:0033512,L-lysine catabolic process to acetyl-CoA via saccharopine; GO:0006099,tricarboxylic acid cycle; GO:0003674,molecular_function; GO:0003824,catalytic activity; GO:0016417,S-acyltransferase activity; …	PF00198.23:2-oxoacid dehydrogenases acyltransferase (catalytic domain)	--	--	--
LOC110092157	NW_021320146.1	300481	304658	-	LOC110092157	--	--	--	uncharacterized protein LOC110092157 [Dendrobium catenatum]	--	A0A2I0VIN4_9ASPA SubName: Full=Uncharacterized protein {ECO:0000313|EMBL:PKU63243.1};	--	--	--	--	--	--
LOC110092158	NW_021319127.1	2355763	2357715	-	LOC110092158	--	--	--	hypothetical protein MA16_Dca005582 [Dendrobium catenatum]	--	A0A2I0WQ09_9ASPA SubName: Full=Uncharacterized protein {ECO:0000313|EMBL:PKU77750.1};	--	--	--	--	--	--
LOC110092159	NW_021319127.1	3076517	3087189	-	LOC110092159	--	K09527 DnaJ homolog subfamily C member 7 | (RefSeq) TPR repeat-containing thioredoxin TTL1 (A)	--	inactive TPR repeat-containing thioredoxin TTL3-like isoform X2 [Dendrobium catenatum]	TTL4_ARATH RecName: Full=TPR repeat-containing thioredoxin TTL4; AltName: Full=Tetratricopeptide repeat thioredoxin-like 4;	A0A2I0WQ58_9ASPA SubName: Full=Inactive TPR repeat-containing thioredoxin TTL3 {ECO:0000313|EMBL:PKU77788.1};	At5g65160	GO:0005737,cytoplasm; GO:0005829,cytosol; GO:0006970,response to osmotic stress; GO:0006950,response to stress; GO:0008150,biological_process; GO:0009628,response to abiotic stimulus; GO:0050896,response to stimulus; GO:0005575,cellular_component; GO:0005622,intracellular anatomical structure; GO:0110165,cellular anatomical entity	PF00515.28:Tetratricopeptide repeat	--	--	--
LOC110092160	NW_021319127.1	2816023	2816576	-	LOC110092160	--	--	--	uncharacterized protein LOC110092160 [Dendrobium catenatum]	--	A0A2I0WQ51_9ASPA SubName: Full=Uncharacterized protein {ECO:0000313|EMBL:PKU77771.1};	At4g09890	--	PF12023.8:Domain of unknown function (DUF3511)	--	--	--
LOC110092161	NW_021319127.1	2694195	2696648	+	LOC110092161	--	K19747 BAHD acyltransferase [EC:2.3.1.-] | (RefSeq) BAHD acyltransferase DCR-like (A)	--	BAHD acyltransferase DCR-like [Dendrobium catenatum]	DCR_ARATH RecName: Full=BAHD acyltransferase DCR; EC=2.3.1.-; AltName: Full=Protein DEFECTIVE IN CUTICULAR RIDGES; AltName: Full=Protein PERMEABLE LEAVES 3;	A0A2I0WQ55_9ASPA SubName: Full=BAHD acyltransferase DCR {ECO:0000313|EMBL:PKU77766.1};	At5g23940	GO:0005737,cytoplasm; GO:0005829,cytosol; GO:0016747,transferase activity, transferring acyl groups other than amino-acyl groups; GO:0010143,cutin biosynthetic process; GO:0051179,localization; GO:0090626,plant epidermis morphogenesis; GO:0010090,trichome morphogenesis; GO:0003674,molecular_function; GO:0003824,catalytic activity; GO:0016740,transferase activity; GO:0016746,transferase activity, …	PF02458.15:Transferase family	--	--	--
LOC110092162	NW_021319127.1	3495055	3495591	-	LOC110092162	--	K15100 solute carrier family 25 (mitochondrial citrate transporter), member 1 | (RefSeq) mitochondrial succinate-fumarate transporter 1 (A)	--	mitochondrial succinate-fumarate transporter 1-like [Dendrobium catenatum]	SFC1_ARATH RecName: Full=Mitochondrial succinate-fumarate transporter 1; Short=AtMSFC1;	A0A2I0WQ70_9ASPA SubName: Full=Mitochondrial succinate-fumarate transporter 1 {ECO:0000313|EMBL:PKU77805.1};	At5g01340	GO:0016021,integral component of membrane; GO:0005743,mitochondrial inner membrane; GO:0031966,mitochondrial membrane; GO:0015141,succinate transmembrane transporter activity; GO:0015742,alpha-ketoglutarate transport; GO:0015746,citrate transport; GO:0015741,fumarate transport; GO:0015743,malate transport; GO:0015744,succinate transport; GO:0003674,molecular_function; GO:0005215,transporter activ…	PF00153.27:Mitochondrial carrier protein	--	--	--
LOC110092163	NW_021319127.1	2971186	2974601	+	LOC110092163	--	K20359 PRA1 family protein 1 | (RefSeq) hypothetical protein (A)	--	probable inactive receptor kinase At2g26730 [Dendrobium catenatum]	Y4374_ARATH RecName: Full=Probable inactive receptor kinase At4g23740; Flags: Precursor;	A0A2I0WQ36_9ASPA SubName: Full=Putative inactive receptor kinase {ECO:0000313|EMBL:PKU77779.1};	At4g23740	GO:0016021,integral component of membrane; GO:0005886,plasma membrane; GO:0005524,ATP binding; GO:0004672,protein kinase activity; GO:0000166,nucleotide binding; GO:0003674,molecular_function; GO:0005488,binding; GO:0017076,purine nucleotide binding; GO:0030554,adenyl nucleotide binding; GO:0032553,ribonucleotide binding; GO:0032555,purine ribonucleotide binding; GO:0032559,adenyl ribonucleotide …	PF07714.17:Protein tyrosine kinase	--	--	--
LOC110092165	NW_021319862.1	492353	493122	+	LOC110092165	--	--	--	late embryogenesis abundant protein At1g64065-like [Dendrobium catenatum]	Y1465_ARATH RecName: Full=Late embryogenesis abundant protein At1g64065 {ECO:0000305};	A0A2I0VUI3_9ASPA RecName: Full=LEA_2 domain-containing protein {ECO:0000259|Pfam:PF03168};	At2g46150	GO:0016021,integral component of membrane; GO:0005886,plasma membrane; GO:0005575,cellular_component; GO:0016020,membrane; GO:0031224,intrinsic component of membrane; GO:0110165,cellular anatomical entity; GO:0071944,cell periphery	PF03168.13:Late embryogenesis abundant protein	--	--	--
LOC110092166	NW_021319127.1	2514743	2515782	+	LOC110092166	--	K15747 beta-ring hydroxylase [EC:1.14.-.-] | (RefSeq) protein LUTEIN DEFICIENT 5, chloroplastic (A)	ko00906: Carotenoid biosynthesis; ko01100: Metabolic pathways; ko01110: Biosynthesis of secondary metabolites	protein LUTEIN DEFICIENT 5, chloroplastic-like [Dendrobium catenatum]	LUT5_ARATH RecName: Full=Protein LUTEIN DEFICIENT 5, chloroplastic; EC=1.14.-.-; AltName: Full=Cytochrome P450 97A3; Flags: Precursor;	A0A2I0WQ10_9ASPA SubName: Full=Protein LUTEIN DEFICIENT 5, chloroplastic {ECO:0000313|EMBL:PKU77754.1};	At1g31800	GO:0009507,chloroplast; GO:0009941,chloroplast envelope; GO:0010291,carotene beta-ring hydroxylase activity; GO:0020037,heme binding; GO:0005506,iron ion binding; GO:0016705,oxidoreductase activity, acting on paired donors, with incorporation or reduction of molecular oxygen; GO:0016117,carotenoid biosynthetic process; GO:0016123,xanthophyll biosynthetic process; GO:0003674,molecular_function; GO…	--	--	--	--
LOC110092167	NW_021319127.1	2361664	2505761	-	LOC110092167	--	K03235 elongation factor 3 | (RefSeq) ABC transporter, conserved site (A)	--	protein ILITYHIA [Dendrobium catenatum]	ILA_ARATH RecName: Full=Protein ILITYHIA {ECO:0000312|EMBL:AEE34290.1};	A0A2I0WQ11_9ASPA SubName: Full=Uncharacterized protein {ECO:0000313|EMBL:PKU77752.1};	At1g64790	GO:0005829,cytosol; GO:0005634,nucleus; GO:0019901,protein kinase binding; GO:0019887,protein kinase regulator activity; GO:0043022,ribosome binding; GO:0042742,defense response to bacterium; GO:0009682,induced systemic resistance; GO:0045087,innate immune response; GO:0033674,positive regulation of kinase activity; GO:0006417,regulation of translation; GO:0003674,molecular_function; GO:0005488,b…	PF02985.22:HEAT repeat	--	--	--
LOC110092169	NW_021319127.1	2582655	2614251	+	LOC110092169	--	K06627 cyclin-A | (RefSeq) cyclin-A2-1-like isoform X1 (A)	--	cyclin-A2-1-like isoform X1 [Dendrobium catenatum]	CCA21_ORYSJ RecName: Full=Cyclin-A2-1; AltName: Full=G2/mitotic-specific cyclin-A2-1; Short=CycA2;1;	A0A2I0WQ20_9ASPA SubName: Full=Cyclin-A2-1 {ECO:0000313|EMBL:PKU77760.1};	At1g80370	GO:0000307,cyclin-dependent protein kinase holoenzyme complex; GO:0005737,cytoplasm; GO:0005634,nucleus; GO:0016538,cyclin-dependent protein serine/threonine kinase regulator activity; GO:0051301,cell division; GO:0044772,mitotic cell cycle phase transition; GO:0000079,regulation of cyclin-dependent protein serine/threonine kinase activity; GO:0003674,molecular_function; GO:0019207,kinase regulat…	PF00134.23:Cyclin, N-terminal domain	--	--	--
LOC110092170	NW_021319127.1	2171259	2175027	+	LOC110092170	--	K24418 rRNA N6-adenosine-methyltransferase METTL5 | (RefSeq) methyltransferase-like protein 5 isoform X3 (A)	--	methyltransferase-like protein 5 isoform X1 [Dendrobium catenatum]	--	A0A2I0B6N1_9ASPA RecName: Full=MTS domain-containing protein {ECO:0000259|Pfam:PF05175};	Hs7661792	GO:0008168,methyltransferase activity; GO:0003676,nucleic acid binding; GO:0032259,methylation; GO:0003674,molecular_function; GO:0003824,catalytic activity; GO:0016740,transferase activity; GO:0016741,transferase activity, transferring one-carbon groups; GO:0005488,binding; GO:0097159,organic cyclic compound binding; GO:1901363,heterocyclic compound binding; GO:0008150,biological_process; GO:000…	PF06325.13:Ribosomal protein L11 methyltransferase (PrmA)	--	--	--
LOC110092171	NW_021319127.1	3301272	3324232	+	LOC110092171	--	K01090 protein phosphatase [EC:3.1.3.16] | (RefSeq) protein phosphatase 2C 70 isoform X1 (A)	--	protein phosphatase 2C 70 [Dendrobium catenatum]	P2C70_ARATH RecName: Full=Protein phosphatase 2C 70; Short=AtPP2C70; EC=3.1.3.16; AltName: Full=Kinase-associated protein phosphatase {ECO:0000303|PubMed:7973632}; AltName: Full=Protein ROOT ATTENUATED GROWTH 1 {ECO:0000303|PubMed:18162596};	A0A2I0WQ81_9ASPA RecName: Full=Protein-serine/threonine phosphatase {ECO:0000256|ARBA:ARBA00013081}; EC=3.1.3.16 {ECO:0000256|ARBA:ARBA00013081};	At5g19280_2	GO:0016021,integral component of membrane; GO:0005886,plasma membrane; GO:0050408,[pyruvate kinase]-phosphatase activity; GO:0046872,metal ion binding; GO:0106306,protein serine phosphatase activity; GO:0004722,protein serine/threonine phosphatase activity; GO:0106307,protein threonine phosphatase activity; GO:0006470,protein dephosphorylation; GO:0003674,molecular_function; GO:0003824,catalytic …	PF00481.21:Protein phosphatase 2C	--	--	--
LOC110092172	NW_021319862.1	530547	531544	-	LOC110092172	--	K07052 uncharacterized protein | (RefSeq) uncharacterized LOC109194101 (A)	--	uncharacterized protein LOC110092172 [Dendrobium catenatum]	MAKR6_ARATH RecName: Full=Probable membrane-associated kinase regulator 6;	A0A2I0VUH0_9ASPA SubName: Full=Putative membrane-associated kinase regulator 6 {ECO:0000313|EMBL:PKU67057.1};	At5g52900	GO:0005886,plasma membrane; GO:0009738,abscisic acid-activated signaling pathway; GO:0007154,cell communication; GO:0007165,signal transduction; GO:0008150,biological_process; GO:0009719,response to endogenous stimulus; GO:0009725,response to hormone; GO:0009737,response to abscisic acid; GO:0009755,hormone-mediated signaling pathway; GO:0009987,cellular process; GO:0010033,response to organic su…	--	--	--	--
LOC110092173	NW_021319127.1	3180827	3182681	-	LOC110092173	--	K23541 Ca2+/H+ antiporter, TMEM165/GDT1 family | (RefSeq) putative pentatricopeptide repeat-containing protein At3g23330 (A)	--	pentatricopeptide repeat-containing protein At3g56550 [Dendrobium catenatum]	PP284_ARATH RecName: Full=Pentatricopeptide repeat-containing protein At3g56550;	A0A2I0WQ62_9ASPA SubName: Full=Pentatricopeptide repeat-containing protein {ECO:0000313|EMBL:PKU77793.1};	At3g56550	GO:0009507,chloroplast; GO:0008270,zinc ion binding; GO:1900865,chloroplast RNA modification; GO:0003674,molecular_function; GO:0005488,binding; GO:0043167,ion binding; GO:0043169,cation binding; GO:0046872,metal ion binding; GO:0046914,transition metal ion binding; GO:0006139,nucleobase-containing compound metabolic process; GO:0006725,cellular aromatic compound metabolic process; GO:0006807,nit…	PF13041.6:PPR repeat family	--	--	--
LOC110092174	NW_021319127.1	3170871	3173579	-	LOC110092174	--	--	--	germin-like protein subfamily 2 member 2 isoform X2 [Dendrobium catenatum]	GL22_ARATH RecName: Full=Germin-like protein subfamily 2 member 2; Flags: Precursor;	M0U517_MUSAM RecName: Full=Germin-like protein {ECO:0000256|RuleBase:RU366015};	At3g62020	GO:0048046,apoplast; GO:0005618,cell wall; GO:0009506,plasmodesma; GO:0030145,manganese ion binding; GO:0010497,plasmodesmata-mediated intercellular transport; GO:2000280,regulation of root development; GO:0003674,molecular_function; GO:0005488,binding; GO:0043167,ion binding; GO:0043169,cation binding; GO:0046872,metal ion binding; GO:0046914,transition metal ion binding; GO:0006810,transport; G…	PF00190.22:Cupin	--	--	--
LOC110092175	NW_021319127.1	2571498	2577440	-	LOC110092175	--	K01191 alpha-mannosidase [EC:3.2.1.24] | (RefSeq) alpha-mannosidase At3g26720-like (A)	ko00511: Other glycan degradation	uncharacterized protein LOC110092175 [Dendrobium catenatum]	--	A0A2I0WQ17_9ASPA SubName: Full=Uncharacterized protein {ECO:0000313|EMBL:PKU77759.1};	At3g24740	--	PF07800.12:Protein of unknown function (DUF1644)	--	--	--
LOC110092176	NW_021319127.1	2228479	2249811	+	LOC110092176	--	K14864 tRNA (cytidine32/guanosine34-2'-O)-methyltransferase [EC:2.1.1.205] | (RefSeq) putative tRNA (cytidine(32)/guanosine(34)-2'-O)-methyltransferase isoform X1 (A)	--	putative tRNA (cytidine(32)/guanosine(34)-2'-O)-methyltransferase isoform X1 [Dendrobium catenatum]	--	A0A2I0WQ02_9ASPA RecName: Full=Putative tRNA (cytidine(32)/guanosine(34)-2'-O)-methyltransferase {ECO:0000256|HAMAP-Rule:MF_03162}; EC=2.1.1.205 {ECO:0000256|HAMAP-Rule:MF_03162}; AltName: Full=2'-O-ribose RNA methyltransferase TRM7 homolog {ECO:0000256|HAMAP-Rule:MF_03162};	At5g01230	GO:0005737,cytoplasm; GO:0008175,tRNA methyltransferase activity; GO:0002181,cytoplasmic translation; GO:0002128,tRNA nucleoside ribose methylation; GO:0003674,molecular_function; GO:0003824,catalytic activity; GO:0008168,methyltransferase activity; GO:0008173,RNA methyltransferase activity; GO:0016740,transferase activity; GO:0016741,transferase activity, transferring one-carbon groups; GO:01400…	PF01728.19:FtsJ-like methyltransferase	--	--	--
LOC110092178	NW_021319127.1	2615977	2616474	-	LOC110092178	--	K14516 ethylene-responsive transcription factor 1 | (RefSeq) ethylene-responsive transcription factor 1B (A)	ko04016: MAPK signaling pathway - plant; ko04075: Plant hormone signal transduction	ethylene-responsive transcription factor ERF098-like [Dendrobium catenatum]	ERF95_ARATH RecName: Full=Ethylene-responsive transcription factor ERF095;	A0A2I0WQ41_9ASPA SubName: Full=Ethylene-responsive transcription factor ERF098 {ECO:0000313|EMBL:PKU77761.1};	At3g23230	GO:0005634,nucleus; GO:0003700,DNA-binding transcription factor activity; GO:0000976,transcription regulatory region sequence-specific DNA binding; GO:0009873,ethylene-activated signaling pathway; GO:0003674,molecular_function; GO:0140110,transcription regulator activity; GO:0001067,regulatory region nucleic acid binding; GO:0003676,nucleic acid binding; GO:0003677,DNA binding; GO:0003690,double-…	PF00847.20:AP2 domain	AP2/ERF-ERF	TF	AP2/ERF->AP2/ERF-ERF
LOC110092179	NW_021319939.1	39445	136902	-	LOC110092179	--	K01919 glutamate--cysteine ligase [EC:6.3.2.2] | (RefSeq) glutamate--cysteine ligase, chloroplastic (A)	ko00270: Cysteine and methionine metabolism; ko00480: Glutathione metabolism; ko01100: Metabolic pathways; ko01240: Biosynthesis of cofactors	glutamate--cysteine ligase, chloroplastic [Dendrobium catenatum]	GSH1_TOBAC RecName: Full=Glutamate--cysteine ligase, chloroplastic; EC=6.3.2.2; AltName: Full=Gamma-ECS; Short=GCS; AltName: Full=Gamma-glutamylcysteine synthetase; Flags: Precursor;	A0A2I0VRR7_9ASPA RecName: Full=Glutamate--cysteine ligase {ECO:0000256|ARBA:ARBA00012220}; EC=6.3.2.2 {ECO:0000256|ARBA:ARBA00012220};	At4g23100	GO:0009507,chloroplast; GO:0005524,ATP binding; GO:0004357,glutamate-cysteine ligase activity; GO:0006750,glutathione biosynthetic process; GO:0000166,nucleotide binding; GO:0003674,molecular_function; GO:0005488,binding; GO:0017076,purine nucleotide binding; GO:0030554,adenyl nucleotide binding; GO:0032553,ribonucleotide binding; GO:0032555,purine ribonucleotide binding; GO:0032559,adenyl ribonu…	PF04107.13:Glutamate-cysteine ligase family 2(GCS2)	--	--	--
LOC110092180	NW_021319862.1	778390	781301	-	LOC110092180	--	K00679 phospholipid:diacylglycerol acyltransferase [EC:2.3.1.158] | (RefSeq) hypothetical protein (A)	ko00561: Glycerolipid metabolism; ko01100: Metabolic pathways	GDSL esterase/lipase At1g29670-like [Dendrobium catenatum]	GDL15_ARATH RecName: Full=GDSL esterase/lipase At1g29670; EC=3.1.1.-; AltName: Full=Extracellular lipase At1g29670; Flags: Precursor;	A0A2I0VUG8_9ASPA SubName: Full=GDSL esterase/lipase {ECO:0000313|EMBL:PKU67068.1};	At1g29670	GO:0048046,apoplast; GO:0005618,cell wall; GO:0009534,chloroplast thylakoid; GO:0005634,nucleus; GO:0016788,hydrolase activity, acting on ester bonds; GO:0016042,lipid catabolic process; GO:0003674,molecular_function; GO:0003824,catalytic activity; GO:0016787,hydrolase activity; GO:0006629,lipid metabolic process; GO:0008150,biological_process; GO:0008152,metabolic process; GO:0009056,catabolic p…	PF00657.22:GDSL-like Lipase/Acylhydrolase	--	--	--
LOC110092182	NW_021319083.1	5609181	5616293	-	LOC110092182	--	K10398 kinesin family member 11 | (RefSeq) kinesin-like protein KIN-5C isoform X1 (A)	--	kinesin-like protein KIN-5C isoform X1 [Dendrobium catenatum]	KN5C_ORYSJ RecName: Full=Kinesin-like protein KIN-5C {ECO:0000305};	A0A2I0WT38_9ASPA RecName: Full=Kinesin-like protein {ECO:0000256|RuleBase:RU000394};	At2g36200	GO:0005737,cytoplasm; GO:0005874,microtubule; GO:0005819,spindle; GO:0005524,ATP binding; GO:0008574,ATP-dependent microtubule motor activity, plus-end-directed; GO:0008017,microtubule binding; GO:0007018,microtubule-based movement; GO:0000166,nucleotide binding; GO:0003674,molecular_function; GO:0005488,binding; GO:0017076,purine nucleotide binding; GO:0030554,adenyl nucleotide binding; GO:00325…	PF00225.23:Kinesin motor domain	--	--	--
LOC110092183	NW_021319083.1	6034389	6060113	-	LOC110092183	--	--	--	uncharacterized protein LOC110092183 [Dendrobium catenatum]	--	A0A2I0WT75_9ASPA SubName: Full=Uncharacterized protein {ECO:0000313|EMBL:PKU78856.1};	--	--	--	--	--	--
LOC110092184	NW_021319083.1	5905036	5910090	+	LOC110092184	--	--	--	uncharacterized protein LOC110092184 [Dendrobium catenatum]	--	A0A2I0WT66_9ASPA SubName: Full=Uncharacterized protein {ECO:0000313|EMBL:PKU78847.1};	At5g04000	--	--	--	--	--
LOC110092185	NW_021319083.1	6025044	6026637	-	LOC110092185	--	K10664 E3 ubiquitin-protein ligase ATL6/9/15/31/42/55 [EC:2.3.2.27] | (RefSeq) RING-H2 finger protein ATL34-like (A)	--	RING-H2 finger protein ATL2-like [Dendrobium catenatum]	ATL2_ARATH RecName: Full=RING-H2 finger protein ATL2; EC=2.3.2.27 {ECO:0000305}; AltName: Full=Protein ARABIDOPSIS TOXICOS EN LEVADURA 2; Short=Protein ATL2; AltName: Full=RING-type E3 ubiquitin transferase ATL2 {ECO:0000305};	A0A2I0WT67_9ASPA SubName: Full=RING-H2 finger protein ATL2 {ECO:0000313|EMBL:PKU78855.1};	At3g16720	GO:0016021,integral component of membrane; GO:0046872,metal ion binding; GO:0016740,transferase activity; GO:0006952,defense response; GO:0016567,protein ubiquitination; GO:0010200,response to chitin; GO:0003674,molecular_function; GO:0005488,binding; GO:0043167,ion binding; GO:0043169,cation binding; GO:0003824,catalytic activity; GO:0006950,response to stress; GO:0008150,biological_process; GO:…	PF13639.6:Ring finger domain	--	--	--
LOC110092186	NW_021319083.1	5916256	5918041	-	LOC110092186	--	--	--	basic leucine zipper 23-like [Dendrobium catenatum]	BZP24_ARATH RecName: Full=Basic leucine zipper 24 {ECO:0000303|PubMed:11906833}; Short=AtbZIP24 {ECO:0000303|PubMed:11906833}; Short=bZIP protein 24 {ECO:0000305};	A0A2I0WT61_9ASPA RecName: Full=BZIP domain-containing protein {ECO:0000259|SMART:SM00338};	At3g51960	GO:0005737,cytoplasm; GO:0005634,nucleus; GO:0000981,DNA-binding transcription factor activity, RNA polymerase II-specific; GO:0042803,protein homodimerization activity; GO:0000978,RNA polymerase II cis-regulatory region sequence-specific DNA binding; GO:1901001,negative regulation of response to salt stress; GO:0006357,regulation of transcription by RNA polymerase II; GO:0003674,molecular_functi…	PF07716.15:Basic region leucine zipper	bZIP	TF	bZIP
LOC110092187	NW_021319083.1	5746516	5797768	-	LOC110092187	--	K11126 telomerase reverse transcriptase [EC:2.7.7.49] | (RefSeq) telomerase reverse transcriptase isoform X1 (A)	--	telomerase reverse transcriptase isoform X1 [Dendrobium catenatum]	TERT_ORYSJ RecName: Full=Telomerase reverse transcriptase; EC=2.7.7.49; AltName: Full=OsTERT;	D5MD96_9ASPA RecName: Full=Telomerase reverse transcriptase {ECO:0000256|ARBA:ARBA00016182, ECO:0000256|RuleBase:RU365061}; EC=2.7.7.49 {ECO:0000256|ARBA:ARBA00012493, ECO:0000256|RuleBase:RU365061}; AltName: Full=Telomerase catalytic subunit {ECO:0000256|RuleBase:RU365061};	At5g16850	GO:0000781,chromosome, telomeric region; GO:0000333,telomerase catalytic core complex; GO:0046872,metal ion binding; GO:0070034,telomerase RNA binding; GO:0003721,telomerase RNA reverse transcriptase activity; GO:0042162,telomeric DNA binding; GO:0007004,telomere maintenance via telomerase; GO:0003674,molecular_function; GO:0005488,binding; GO:0043167,ion binding; GO:0043169,cation binding; GO:00…	PF12009.8:Telomerase ribonucleoprotein complex - RNA binding domain	--	--	--
LOC110092188	NW_021319862.1	509647	511435	-	LOC110092188	--	--	--	probable membrane-associated kinase regulator 2 [Dendrobium catenatum]	MAKR2_ARATH RecName: Full=Probable membrane-associated kinase regulator 2;	A0A2I0VUH2_9ASPA SubName: Full=Putative membrane-associated kinase regulator 2 {ECO:0000313|EMBL:PKU67055.1};	At1g64080	GO:0016020,membrane; GO:0005886,plasma membrane; GO:0005575,cellular_component; GO:0110165,cellular anatomical entity; GO:0071944,cell periphery	--	--	--	--
LOC110092189	NW_021319083.1	5970479	5993590	-	LOC110092189	--	K03241 translation initiation factor eIF-2B subunit gamma | (RefSeq) translation initiation factor eIF-2B subunit gamma (A)	ko03013: RNA transport	putative mannose-1-phosphate guanylyltransferase 2 [Dendrobium catenatum]	GMPP2_ARATH RecName: Full=Probable mannose-1-phosphate guanylyltransferase 2; EC=2.7.7.13;	A0A2I0WT68_9ASPA SubName: Full=Putative mannose-1-phosphate guanylyltransferase 2 {ECO:0000313|EMBL:PKU78854.1};	Hs9966779	GO:0005525,GTP binding; GO:0004475,mannose-1-phosphate guanylyltransferase activity; GO:0009298,GDP-mannose biosynthetic process; GO:0000166,nucleotide binding; GO:0001882,nucleoside binding; GO:0001883,purine nucleoside binding; GO:0003674,molecular_function; GO:0005488,binding; GO:0017076,purine nucleotide binding; GO:0019001,guanyl nucleotide binding; GO:0032549,ribonucleoside binding; GO:0032…	PF00483.23:Nucleotidyl transferase	--	--	--
LOC110092190	NW_021319083.1	5834211	5847666	+	LOC110092190	--	K01142 exodeoxyribonuclease III [EC:3.1.11.2] | (RefSeq) DNA-(apurinic or apyrimidinic site) lyase, chloroplastic isoform X1 (A)	ko03410: Base excision repair	DNA-(apurinic or apyrimidinic site) lyase, chloroplastic isoform X3 [Dendrobium catenatum]	ARP_ARATH RecName: Full=DNA-(apurinic or apyrimidinic site) endonuclease, chloroplastic {ECO:0000303|PubMed:7512729}; EC=3.1.-.- {ECO:0000269|PubMed:25228464, ECO:0000269|PubMed:25569774}; AltName: Full=Apurinic endonuclease-redox protein;	A0A2I0WT71_9ASPA RecName: Full=DNA-(apurinic or apyrimidinic site) endonuclease {ECO:0000256|RuleBase:RU362131}; EC=3.1.-.- {ECO:0000256|RuleBase:RU362131};	At2g41460	GO:0042644,chloroplast nucleoid; GO:0005634,nucleus; GO:0008408,3'-5' exonuclease activity; GO:0003677,DNA binding; GO:0003906,DNA-(apurinic or apyrimidinic site) endonuclease activity; GO:0008311,double-stranded DNA 3'-5' exodeoxyribonuclease activity; GO:0004519,endonuclease activity; GO:0046872,metal ion binding; GO:0016791,phosphatase activity; GO:0004528,phosphodiesterase I activity; GO:0006…	PF03372.23:Endonuclease/Exonuclease/phosphatase family	--	--	--
LOC110092191	NW_021319862.1	879035	880434	-	LOC110092191	--	K09422 transcription factor MYB, plant | (RefSeq) transcription factor RAX2 (A)	--	transcription factor RAX2-like [Dendrobium catenatum]	RAX3_ARATH RecName: Full=Transcription factor RAX3; AltName: Full=Myb-related protein 84; Short=AtMYB84; AltName: Full=Protein REGULATOR OF AXILLARY MERISTEMS 3;	A0A2I0VUH4_9ASPA SubName: Full=Transcription factor RAX3 {ECO:0000313|EMBL:PKU67072.1};	At3g49690	GO:0005634,nucleus; GO:0003677,DNA binding; GO:0003700,DNA-binding transcription factor activity; GO:0007275,multicellular organism development; GO:0003674,molecular_function; GO:0003676,nucleic acid binding; GO:0005488,binding; GO:0097159,organic cyclic compound binding; GO:1901363,heterocyclic compound binding; GO:0140110,transcription regulator activity; GO:0008150,biological_process; GO:00325…	PF00249.31:Myb-like DNA-binding domain	MYB	TF	MYB->MYB
LOC110092192	NW_021319083.1	5850250	5854917	+	LOC110092192	--	--	--	uncharacterized protein LOC110092192 [Dendrobium catenatum]	--	A0A2I0WT59_9ASPA SubName: Full=Uncharacterized protein {ECO:0000313|EMBL:PKU78844.1};	At5g03990	--	--	--	--	--
LOC110092193	NW_021319083.1	5918875	5927684	+	LOC110092193	--	--	--	pheophytinase, chloroplastic [Dendrobium catenatum]	PPH_ARATH RecName: Full=Pheophytinase, chloroplastic; EC=3.1.1.-; AltName: Full=Pheophytin pheophorbide hydrolase; AltName: Full=Protein CO-REGULATED WITH NYE1; Flags: Precursor;	A0A2I0WT57_9ASPA RecName: Full=AB hydrolase-1 domain-containing protein {ECO:0000259|Pfam:PF12697};	At5g13800	GO:0009507,chloroplast; GO:0009570,chloroplast stroma; GO:0009535,chloroplast thylakoid membrane; GO:0080124,pheophytinase activity; GO:0015996,chlorophyll catabolic process; GO:0003674,molecular_function; GO:0003824,catalytic activity; GO:0016787,hydrolase activity; GO:0016788,hydrolase activity, acting on ester bonds; GO:0052689,carboxylic ester hydrolase activity; GO:0006725,cellular aromatic …	PF12697.7:Alpha/beta hydrolase family	--	--	--
LOC110092194	NW_021319083.1	5861543	5895780	+	LOC110092194	--	K11292 transcription elongation factor SPT6 | (RefSeq) transcription elongation factor SPT6 homolog isoform X1 (A)	--	transcription elongation factor SPT6-like isoform X1 [Dendrobium catenatum]	SPT61_ARATH RecName: Full=Transcription elongation factor SPT6 homolog {ECO:0000305}; Short=AtSPT6 {ECO:0000303|PubMed:20139304};	A0A2I0WT58_9ASPA RecName: Full=Transcription elongation factor spt6 {ECO:0000256|PIRNR:PIRNR036947};	At1g65440	GO:0005829,cytosol; GO:0009506,plasmodesma; GO:0008023,transcription elongation factor complex; GO:0035327,transcriptionally active chromatin; GO:0042393,histone binding; GO:0031491,nucleosome binding; GO:0003746,translation elongation factor activity; GO:0070827,chromatin maintenance; GO:0009793,embryo development ending in seed dormancy; GO:0042789,mRNA transcription by RNA polymerase II; GO:00…	PF14633.6:SH2 domain	--	--	--
LOC110092195	NW_021319083.1	5595170	5604296	+	LOC110092195	--	K02927 ubiquitin-large subunit ribosomal protein L40e | (RefSeq) ubiquitin-60S ribosomal protein L40-like (A)	ko03010: Ribosome; ko04120: Ubiquitin mediated proteolysis	polyubiquitin 11-like [Prunus avium]	RL40_NICSY RecName: Full=Ubiquitin-60S ribosomal protein L40; Contains: RecName: Full=Ubiquitin; Contains: RecName: Full=60S ribosomal protein L40; AltName: Full=CEP52; Flags: Precursor;	A0A5B6ZBT9_DAVIN RecName: Full=Ubiquitin {ECO:0000256|ARBA:ARBA00019538}; Flags: Fragment;	At2g36170	GO:0005737,cytoplasm; GO:0005634,nucleus; GO:0005840,ribosome; GO:0003735,structural constituent of ribosome; GO:0006412,translation; GO:0003674,molecular_function; GO:0005198,structural molecule activity; GO:0006518,peptide metabolic process; GO:0006807,nitrogen compound metabolic process; GO:0008150,biological_process; GO:0008152,metabolic process; GO:0009058,biosynthetic process; GO:0009059,ma…	PF00240.23:Ubiquitin family	--	--	--
LOC110092196	NW_021319083.1	5638767	5658282	+	LOC110092196	--	--	--	uncharacterized protein LOC110092196 [Dendrobium catenatum]	--	A0A2I0WT41_9ASPA SubName: Full=Uncharacterized protein {ECO:0000313|EMBL:PKU78830.1};	At3g52610	--	--	--	--	--
LOC110092197	NW_021319083.1	5740649	5745719	+	LOC110092197	--	K22390 acid phosphatase type 7 | (RefSeq) probable inactive purple acid phosphatase 27 (A)	--	probable inactive purple acid phosphatase 27 [Dendrobium catenatum]	PPA27_ARATH RecName: Full=Probable inactive purple acid phosphatase 27; Flags: Precursor;	A0A2I0WT47_9ASPA RecName: Full=Purple acid phosphatase {ECO:0000256|RuleBase:RU361203}; EC=3.1.3.2 {ECO:0000256|RuleBase:RU361203};	At1g13750	GO:0005576,extracellular region; GO:0003993,acid phosphatase activity; GO:0046872,metal ion binding; GO:0003674,molecular_function; GO:0003824,catalytic activity; GO:0016787,hydrolase activity; GO:0016788,hydrolase activity, acting on ester bonds; GO:0016791,phosphatase activity; GO:0042578,phosphoric ester hydrolase activity; GO:0005488,binding; GO:0043167,ion binding; GO:0043169,cation binding;…	PF00149.28:Calcineurin-like phosphoesterase	--	--	--
LOC110092198	NW_021319083.1	5961237	5965171	+	LOC110092198	--	K19034 50S ribosomal protein 5 | (RefSeq) 50S ribosomal protein 5, chloroplastic (A)	--	50S ribosomal protein 5, chloroplastic [Dendrobium catenatum]	--	A0A2I0WT86_9ASPA SubName: Full=50S ribosomal protein 5, chloroplastic {ECO:0000313|EMBL:PKU78853.1};	--	GO:0005840,ribosome; GO:0005575,cellular_component; GO:0005622,intracellular anatomical structure; GO:0043226,organelle; GO:0043228,non-membrane-bounded organelle; GO:0043229,intracellular organelle; GO:0043232,intracellular non-membrane-bounded organelle; GO:0110165,cellular anatomical entity	--	--	--	--
LOC110092199	NW_021319862.1	538133	545997	-	LOC110092199	--	K07052 uncharacterized protein | (RefSeq) uncharacterized protein LOC8058827 (A)	--	hypothetical protein BAE44_0003209 [Dichanthelium oligosanthes]	--	A0A1E5WEE5_9POAL SubName: Full=Uncharacterized protein {ECO:0000313|EMBL:OEL35771.1};	At5g60750	GO:0016021,integral component of membrane; GO:0004222,metalloendopeptidase activity; GO:0071586,CAAX-box protein processing; GO:0003674,molecular_function; GO:0003824,catalytic activity; GO:0004175,endopeptidase activity; GO:0008233,peptidase activity; GO:0008237,metallopeptidase activity; GO:0016787,hydrolase activity; GO:0140096,catalytic activity, acting on a protein; GO:0006508,proteolysis; G…	--	--	--	--
LOC110092200	NW_021319083.1	5708376	5709272	-	LOC110092200	--	K14674 TAG lipase / steryl ester hydrolase / phospholipase A2 / LPA acyltransferase [EC:3.1.1.3 3.1.1.13 3.1.1.4 2.3.1.51] | (RefSeq) triacylglycerol lipase SDP1 (A)	ko00100: Steroid biosynthesis; ko00561: Glycerolipid metabolism; ko00564: Glycerophospholipid metabolism; ko00565: Ether lipid metabolism; ko00590: Arachidonic acid metabolism; ko00591: Linoleic acid metabolism; ko00592: alpha-Linolenic acid metabolism; ko01100: Metabolic pathways; ko01110: Biosynthesis of secondary metabolites	triacylglycerol lipase SDP1-like [Dendrobium catenatum]	SDP1_ARATH RecName: Full=Triacylglycerol lipase SDP1 {ECO:0000303|PubMed:16473965}; EC=3.1.1.3 {ECO:0000269|PubMed:16473965}; AltName: Full=Protein SUGAR-DEPENDENT 1 {ECO:0000303|PubMed:16473965};	A0A2I0WT52_9ASPA SubName: Full=Triacylglycerol lipase SDP1 {ECO:0000313|EMBL:PKU78831.1};	At5g04040	GO:0016020,membrane; GO:0012511,monolayer-surrounded lipid storage body; GO:0005777,peroxisome; GO:0004806,triglyceride lipase activity; GO:0006071,glycerol metabolic process; GO:0019433,triglyceride catabolic process; GO:0006641,triglyceride metabolic process; GO:0003674,molecular_function; GO:0003824,catalytic activity; GO:0016298,lipase activity; GO:0016787,hydrolase activity; GO:0016788,hydro…	PF11815.8:Domain of unknown function (DUF3336)	--	--	--
LOC110092201	NW_021319083.1	5727413	5735222	+	LOC110092201	--	K22390 acid phosphatase type 7 | (RefSeq) probable inactive purple acid phosphatase 27 (A)	--	probable inactive purple acid phosphatase 27 [Dendrobium catenatum]	PPA27_ARATH RecName: Full=Probable inactive purple acid phosphatase 27; Flags: Precursor;	A0A5P1EYL9_ASPOF RecName: Full=Purple acid phosphatase {ECO:0000256|RuleBase:RU361203}; EC=3.1.3.2 {ECO:0000256|RuleBase:RU361203};	At1g13750	GO:0005576,extracellular region; GO:0003993,acid phosphatase activity; GO:0046872,metal ion binding; GO:0003674,molecular_function; GO:0003824,catalytic activity; GO:0016787,hydrolase activity; GO:0016788,hydrolase activity, acting on ester bonds; GO:0016791,phosphatase activity; GO:0042578,phosphoric ester hydrolase activity; GO:0005488,binding; GO:0043167,ion binding; GO:0043169,cation binding;…	PF17808.1:Fn3-like domain from Purple Acid Phosphatase	--	--	--
LOC110092202	NW_021319083.1	5716843	5718477	+	LOC110092202	--	--	--	uncharacterized protein LOC110092202 [Dendrobium catenatum]	PICBP_ARATH RecName: Full=Calmodulin binding protein PICBP {ECO:0000305}; AltName: Full=Pathogen-induced CaM-binding protein {ECO:0000303|PubMed:12825696};	A0A2I0WT39_9ASPA RecName: Full=CaM_binding domain-containing protein {ECO:0000259|SMART:SM01054};	At2g38800	GO:0005886,plasma membrane; GO:0005516,calmodulin binding; GO:0006952,defense response; GO:0003674,molecular_function; GO:0005488,binding; GO:0005515,protein binding; GO:0006950,response to stress; GO:0008150,biological_process; GO:0050896,response to stimulus; GO:0005575,cellular_component; GO:0016020,membrane; GO:0071944,cell periphery; GO:0110165,cellular anatomical entity	PF07839.11:Plant calmodulin-binding domain	--	--	--
LOC110092203	NW_021319083.1	5935655	5937050	-	LOC110092203	--	K15280 solute carrier family 35, member C2 | (RefSeq) similar to phosphate/phosphoenolpyruvate translocator protein (A)	--	probable sugar phosphate/phosphate translocator At2g25520 [Dendrobium catenatum]	PT525_ARATH RecName: Full=Probable sugar phosphate/phosphate translocator At5g25400;	A0A2I0WT73_9ASPA SubName: Full=Putative sugar phosphate/phosphate translocator {ECO:0000313|EMBL:PKU78851.1};	At5g25400	GO:0005768,endosome; GO:0005794,Golgi apparatus; GO:0016021,integral component of membrane; GO:0005802,trans-Golgi network; GO:0015297,antiporter activity; GO:0008643,carbohydrate transport; GO:0015780,nucleotide-sugar transmembrane transport; GO:0003674,molecular_function; GO:0005215,transporter activity; GO:0015291,secondary active transmembrane transporter activity; GO:0022804,active transmemb…	PF03151.16:Triose-phosphate Transporter family	--	--	--
LOC110092204	NW_021319083.1	5806866	5825263	-	LOC110092204	--	--	--	uncharacterized protein LOC110092204 [Dendrobium catenatum]	--	A0A2I0WT53_9ASPA SubName: Full=Uncharacterized protein {ECO:0000313|EMBL:PKU78842.1};	At4g13030	--	--	--	--	--
LOC110092205	NW_021319083.1	5955561	5960610	-	LOC110092205	--	K03798 cell division protease FtsH [EC:3.4.24.-] | (RefSeq) ATP-dependent zinc metalloprotease FTSH 6, chloroplastic (A)	--	pentatricopeptide repeat-containing protein At4g21065-like [Dendrobium catenatum]	PPR85_ARATH RecName: Full=Pentatricopeptide repeat-containing protein At1g59720, chloroplastic/mitochondrial {ECO:0000305}; AltName: Full=Protein CHLORORESPIRATORY REDUCTION 28 {ECO:0000303|PubMed:19182104}; Flags: Precursor;	A0A2I0WT62_9ASPA SubName: Full=Pentatricopeptide repeat-containing protein {ECO:0000313|EMBL:PKU78852.1};	At1g59720	GO:0009507,chloroplast; GO:0005739,mitochondrion; GO:0004519,endonuclease activity; GO:0008270,zinc ion binding; GO:0016556,mRNA modification; GO:0006397,mRNA processing; GO:0003674,molecular_function; GO:0003824,catalytic activity; GO:0004518,nuclease activity; GO:0016787,hydrolase activity; GO:0016788,hydrolase activity, acting on ester bonds; GO:0005488,binding; GO:0043167,ion binding; GO:0043…	PF01535.20:PPR repeat	--	--	--
LOC110092206	NW_021319862.1	597898	608232	-	LOC110092206	--	--	--	uncharacterized protein LOC110092206 isoform X1 [Dendrobium catenatum]	--	A0A2I0VUI2_9ASPA SubName: Full=Putative WRKY transcription factor 19 {ECO:0000313|EMBL:PKU67060.1};	At1g64140	--	--	--	--	--
LOC110092207	NW_021319083.1	5897501	5902605	-	LOC110092207	--	K13448 calcium-binding protein CML | (RefSeq) probable calcium-binding protein CML50 (A)	ko04626: Plant-pathogen interaction	probable calcium-binding protein CML50 [Dendrobium catenatum]	CBP_ORYSJ RecName: Full=Calcium-binding protein CBP {ECO:0000303|PubMed:22212404}; Short=OsCBP {ECO:0000303|PubMed:22212404};	A0A2I0WT65_9ASPA SubName: Full=Putative calcium-binding protein CML49 {ECO:0000313|EMBL:PKU78846.1};	At5g04170	GO:0005509,calcium ion binding; GO:0009610,response to symbiotic fungus; GO:0003674,molecular_function; GO:0005488,binding; GO:0043167,ion binding; GO:0043169,cation binding; GO:0046872,metal ion binding; GO:0008150,biological_process; GO:0009605,response to external stimulus; GO:0009607,response to biotic stimulus; GO:0009608,response to symbiont; GO:0009620,response to fungus; GO:0043207,respon…	PF00036.32:EF hand	--	--	--
LOC110092208	NW_021319083.1	5535325	5536353	-	LOC110092208	--	K00521 ferric-chelate reductase [EC:1.16.1.7] | (RefSeq) ferric reduction oxidase 7, chloroplastic-like (A)	--	NAC domain-containing protein 90-like [Dendrobium catenatum]	NAC90_ARATH RecName: Full=NAC domain-containing protein 90; Short=ANAC090;	A0A2I0WT46_9ASPA SubName: Full=NAC domain-containing protein 90 {ECO:0000313|EMBL:PKU78827.1};	At5g22380	GO:0005634,nucleus; GO:0003677,DNA binding; GO:0003700,DNA-binding transcription factor activity; GO:0003674,molecular_function; GO:0003676,nucleic acid binding; GO:0005488,binding; GO:0097159,organic cyclic compound binding; GO:1901363,heterocyclic compound binding; GO:0140110,transcription regulator activity; GO:0005575,cellular_component; GO:0005622,intracellular anatomical structure; GO:00432…	PF02365.15:No apical meristem (NAM) protein	NAC	TF	NAC
LOC110092209	NW_021319750.1	281543	306221	-	LOC110092209	--	--	--	uncharacterized protein LOC110092209 isoform X1 [Dendrobium catenatum]	--	A0A2I0B6U4_9ASPA SubName: Full=Uncharacterized protein {ECO:0000313|EMBL:PKA63502.1};	At1g71110	GO:0016021,integral component of membrane; GO:0005575,cellular_component; GO:0016020,membrane; GO:0031224,intrinsic component of membrane; GO:0110165,cellular anatomical entity	--	--	--	--
LOC110092210	NW_021319750.1	255770	277643	-	LOC110092210	--	K14558 periodic tryptophan protein 2 | (RefSeq) protein TOPLESS isoform X1 (A)	ko03008: Ribosome biogenesis in eukaryotes	protein TPR3-like [Dendrobium catenatum]	TPR1_ARATH RecName: Full=Topless-related protein 1; AltName: Full=Protein MODIFIER OF SNC1 10;	A0A2I0VXZ6_9ASPA SubName: Full=Protein TOPLESS {ECO:0000313|EMBL:PKU68259.1};	At1g15750	GO:0005829,cytosol; GO:0005634,nucleus; GO:0010072,primary shoot apical meristem specification; GO:0006355,regulation of transcription, DNA-templated; GO:0000003,reproduction; GO:0003006,developmental process involved in reproduction; GO:0007275,multicellular organism development; GO:0008150,biological_process; GO:0009653,anatomical structure morphogenesis; GO:0009790,embryo development; GO:00097…	PF00400.32:WD domain, G-beta repeat	--	--	--
LOC110092211	NW_021319750.1	228504	254695	+	LOC110092211	--	K01056 peptidyl-tRNA hydrolase, PTH1 family [EC:3.1.1.29] | (RefSeq) chloroplastic group IIB intron splicing facilitator CRS2-B, chloroplastic (A)	--	chloroplastic group IIB intron splicing facilitator CRS2, chloroplastic isoform X2 [Dendrobium catenatum]	CRS2_MAIZE RecName: Full=Chloroplastic group IIB intron splicing facilitator CRS2, chloroplastic; AltName: Full=Chloroplastic RNA splicing factor 2; AltName: Full=Protein CHLOROPLAST RNA SPLICING 2; Flags: Precursor;	A0A2I0VXX3_9ASPA SubName: Full=Chloroplastic group IIB intron splicing facilitator CRS2, chloroplastic {ECO:0000313|EMBL:PKU68258.1};	At5g38290	GO:0009570,chloroplast stroma; GO:0004045,aminoacyl-tRNA hydrolase activity; GO:0006397,mRNA processing; GO:0008380,RNA splicing; GO:0003674,molecular_function; GO:0003824,catalytic activity; GO:0016787,hydrolase activity; GO:0016788,hydrolase activity, acting on ester bonds; GO:0052689,carboxylic ester hydrolase activity; GO:0140098,catalytic activity, acting on RNA; GO:0140101,catalytic activit…	PF01195.19:Peptidyl-tRNA hydrolase	--	--	--
LOC110092212	NW_021319750.1	31173	48993	+	LOC110092212	--	K02133 F-type H+-transporting ATPase subunit beta [EC:7.1.2.2] | (RefSeq) ATP synthase subunit beta, mitochondrial (A)	ko00190: Oxidative phosphorylation; ko01100: Metabolic pathways	ATP synthase subunit beta, mitochondrial-like [Dendrobium catenatum]	ATPBM_ORYSJ RecName: Full=ATP synthase subunit beta, mitochondrial; EC=7.1.2.2; Flags: Precursor;	A0A2I0VXW6_9ASPA RecName: Full=ATP synthase subunit beta {ECO:0000256|RuleBase:RU003553}; EC=7.1.2.2 {ECO:0000256|RuleBase:RU003553};	Hs4502295	GO:0005753,mitochondrial proton-transporting ATP synthase complex; GO:0000275,mitochondrial proton-transporting ATP synthase complex, catalytic sector F(1); GO:0045261,proton-transporting ATP synthase complex, catalytic core F(1); GO:0005524,ATP binding; GO:0046933,proton-transporting ATP synthase activity, rotational mechanism; GO:0046961,proton-transporting ATPase activity, rotational mechanism…	PF00006.25:ATP synthase alpha/beta family, nucleotide-binding domain	--	--	--
LOC110092213	NW_021319750.1	322545	335948	+	LOC110092213	--	K15172 transcription elongation factor SPT5 | (RefSeq) putative transcription elongation factor SPT5 homolog 1 (A)	--	Putative transcription elongation factor SPT5 like 1 [Dendrobium catenatum]	SPT51_ARATH RecName: Full=Putative transcription elongation factor SPT5 homolog 1;	A0A2I0VXX8_9ASPA RecName: Full=Transcription elongation factor SPT5 {ECO:0000256|PIRNR:PIRNR036945};	At4g08350	GO:0032044,DSIF complex; GO:0005840,ribosome; GO:0003729,mRNA binding; GO:0003735,structural constituent of ribosome; GO:0032784,regulation of DNA-templated transcription, elongation; GO:0006357,regulation of transcription by RNA polymerase II; GO:0006368,transcription elongation from RNA polymerase II promoter; GO:0006412,translation; GO:0003674,molecular_function; GO:0003676,nucleic acid bindin…	PF03439.13:Early transcription elongation factor of RNA pol II, NGN section	--	--	--
LOC110092214	NW_021319750.1	117490	144510	+	LOC110092214	--	K13288 oligoribonuclease [EC:3.1.-.-] | (RefSeq) oligoribonuclease (A)	ko03008: Ribosome biogenesis in eukaryotes	oligoribonuclease isoform X1 [Dendrobium catenatum]	ORN_ARATH RecName: Full=Oligoribonuclease; EC=3.1.-.-;	A0A2I0VXX0_9ASPA SubName: Full=Oligoribonuclease {ECO:0000313|EMBL:PKU68254.1};	At2g26970	GO:0005739,mitochondrion; GO:0000175,3'-5'-exoribonuclease activity; GO:0003676,nucleic acid binding; GO:0003674,molecular_function; GO:0003824,catalytic activity; GO:0004518,nuclease activity; GO:0004527,exonuclease activity; GO:0004532,exoribonuclease activity; GO:0004540,ribonuclease activity; GO:0008408,3'-5' exonuclease activity; GO:0016787,hydrolase activity; GO:0016788,hydrolase activity, …	PF00929.24:Exonuclease	--	--	--
LOC110092215	NW_021319750.1	50312	78994	+	LOC110092215	--	K08150 MFS transporter, SP family, solute carrier family 2 (myo-inositol transporter), member 13 | (GenBank) sugar porter (SP) family MFS transporter (A)	--	plastidic glucose transporter 4 [Dendrobium catenatum]	PLST4_ARATH RecName: Full=Plastidic glucose transporter 4; Short=AtpGlcT;	A0A2I0B6Y1_9ASPA SubName: Full=Plastidic glucose transporter 4 {ECO:0000313|EMBL:PKA63545.1};	At5g16150	GO:0009941,chloroplast envelope; GO:0009706,chloroplast inner membrane; GO:0016021,integral component of membrane; GO:0016020,membrane; GO:0009536,plastid; GO:0005351,carbohydrate:proton symporter activity; GO:0008643,carbohydrate transport; GO:0003674,molecular_function; GO:0005215,transporter activity; GO:0005402,carbohydrate:cation symporter activity; GO:0008324,cation transmembrane transporte…	PF00083.24:Sugar (and other) transporter	--	--	--
LOC110092216	NW_021319862.1	684941	694895	+	LOC110092216	--	K01180 endo-1,3(4)-beta-glucanase [EC:3.2.1.6] | (RefSeq) uncharacterized protein LOC111487562 (A)	--	inactive protein kinase SELMODRAFT_444075-like isoform X1 [Dendrobium catenatum]	Y4407_SELML RecName: Full=Inactive protein kinase SELMODRAFT_444075;	A0A2I0VUI1_9ASPA SubName: Full=Inactive protein kinase {ECO:0000313|EMBL:PKU67065.1};	At3g13690	GO:0005524,ATP binding; GO:0004672,protein kinase activity; GO:0000166,nucleotide binding; GO:0003674,molecular_function; GO:0005488,binding; GO:0017076,purine nucleotide binding; GO:0030554,adenyl nucleotide binding; GO:0032553,ribonucleotide binding; GO:0032555,purine ribonucleotide binding; GO:0032559,adenyl ribonucleotide binding; GO:0035639,purine ribonucleoside triphosphate binding; GO:0036…	PF00069.25:Protein kinase domain	--	--	--
LOC110092217	NW_021319750.1	216718	221380	-	LOC110092217	--	K05350 beta-glucosidase [EC:3.2.1.21] | (RefSeq) beta-glucosidase 1-like (A)	ko00460: Cyanoamino acid metabolism; ko00500: Starch and sucrose metabolism; ko00940: Phenylpropanoid biosynthesis; ko01100: Metabolic pathways; ko01110: Biosynthesis of secondary metabolites	beta-glucosidase 1-like [Dendrobium catenatum]	BGL01_ORYSJ RecName: Full=Beta-glucosidase 1; Short=Os1bglu1; EC=3.2.1.21; Flags: Precursor;	A0A2I0VXW4_9ASPA SubName: Full=Beta-glucosidase 1 {ECO:0000313|EMBL:PKU68257.1};	At3g18080	GO:0008422,beta-glucosidase activity; GO:0102483,scopolin beta-glucosidase activity; GO:0005975,carbohydrate metabolic process; GO:0003674,molecular_function; GO:0003824,catalytic activity; GO:0004553,hydrolase activity, hydrolyzing O-glycosyl compounds; GO:0015926,glucosidase activity; GO:0016787,hydrolase activity; GO:0016798,hydrolase activity, acting on glycosyl bonds; GO:0008150,biological_p…	PF00232.18:Glycosyl hydrolase family 1	--	--	--
LOC110092218	NW_021319750.1	7625	18617	+	LOC110092218	--	K21232 molybdopterin synthase sulfur carrier subunit | (RefSeq) molybdopterin synthase sulfur carrier subunit isoform X1 (A)	ko04122: Sulfur relay system	molybdopterin synthase sulfur carrier subunit isoform X1 [Dendrobium catenatum]	MOC2A_MAIZE RecName: Full=Molybdopterin synthase sulfur carrier subunit {ECO:0000255|HAMAP-Rule:MF_03051}; AltName: Full=Molybdenum cofactor synthesis protein 2 small subunit {ECO:0000255|HAMAP-Rule:MF_03051}; AltName: Full=Molybdenum cofactor synthesis protein 2A {ECO:0000255|HAMAP-Rule:MF_03051}; Short=MOCS2A {ECO:0000255|HAMAP-Rule:MF_03051}; AltName: Full=Protein viviparous15; AltName: Full=S…	A0A2I0VXW9_9ASPA RecName: Full=Molybdopterin synthase sulfur carrier subunit {ECO:0000256|HAMAP-Rule:MF_03051}; AltName: Full=Molybdenum cofactor synthesis protein 2 small subunit {ECO:0000256|HAMAP-Rule:MF_03051}; AltName: Full=Molybdenum cofactor synthesis protein 2A {ECO:0000256|HAMAP-Rule:MF_03051}; Short=MOCS2A {ECO:0000256|HAMAP-Rule:MF_03051}; AltName: Full=Sulfur carrier protein MOCS2A {E…	At4g10100	GO:0005829,cytosol; GO:0019008,molybdopterin synthase complex; GO:0030366,molybdopterin synthase activity; GO:0000166,nucleotide binding; GO:0006777,Mo-molybdopterin cofactor biosynthetic process; GO:0003674,molecular_function; GO:0003824,catalytic activity; GO:0016740,transferase activity; GO:0016782,transferase activity, transferring sulfur-containing groups; GO:0016783,sulfurtransferase activi…	PF02597.20:ThiS family	--	--	--
LOC110092219	NW_021319750.1	337842	340607	+	LOC110092219	--	K01179 endoglucanase [EC:3.2.1.4] | (RefSeq) hypothetical protein (A)	ko00500: Starch and sucrose metabolism; ko01100: Metabolic pathways	endoglucanase 22-like [Dendrobium catenatum]	GUN5_ORYSJ RecName: Full=Endoglucanase 5; EC=3.2.1.4; AltName: Full=Endo-1,4-beta glucanase 5; Flags: Precursor;	A0A2I0VXY0_9ASPA RecName: Full=Endoglucanase {ECO:0000256|RuleBase:RU361166}; EC=3.2.1.4 {ECO:0000256|RuleBase:RU361166};	At2g32990	GO:0005576,extracellular region; GO:0008810,cellulase activity; GO:0071555,cell wall organization; GO:0030245,cellulose catabolic process; GO:0003674,molecular_function; GO:0003824,catalytic activity; GO:0004553,hydrolase activity, hydrolyzing O-glycosyl compounds; GO:0016787,hydrolase activity; GO:0016798,hydrolase activity, acting on glycosyl bonds; GO:0008150,biological_process; GO:0009987,cel…	PF00759.19:Glycosyl hydrolase family 9	--	--	--
LOC110092220	NW_021319750.1	552060	566657	-	LOC110092220	--	K01595 phosphoenolpyruvate carboxylase [EC:4.1.1.31] | (RefSeq) phosphoenolpyruvate carboxylase 2 (A)	ko00620: Pyruvate metabolism; ko00710: Carbon fixation in photosynthetic organisms; ko01100: Metabolic pathways; ko01200: Carbon metabolism	phosphoenolpyruvate carboxylase 2 [Dendrobium catenatum]	CAPPC_FLATR RecName: Full=Phosphoenolpyruvate carboxylase 2; Short=PEPC 2; Short=PEPCase 2; Short=ppcC; EC=4.1.1.31;	A0A2I0VXY6_9ASPA RecName: Full=Phosphoenolpyruvate carboxylase {ECO:0000256|ARBA:ARBA00012305}; EC=4.1.1.31 {ECO:0000256|ARBA:ARBA00012305};	At1g53310	GO:0005737,cytoplasm; GO:0008964,phosphoenolpyruvate carboxylase activity; GO:0015977,carbon fixation; GO:0006099,tricarboxylic acid cycle; GO:0003674,molecular_function; GO:0003824,catalytic activity; GO:0004611,phosphoenolpyruvate carboxykinase activity; GO:0016829,lyase activity; GO:0016830,carbon-carbon lyase activity; GO:0016831,carboxy-lyase activity; GO:0008150,biological_process; GO:00081…	PF00311.17:Phosphoenolpyruvate carboxylase	--	--	--
LOC110092221	NW_021319750.1	80203	88094	-	LOC110092221	--	K20784 arabinosyltransferase [EC:2.4.2.-] | (RefSeq) hypothetical protein (A)	ko00514: Other types of O-glycan biosynthesis	fruit protein pKIWI502 [Dendrobium catenatum]	K502_ACTDE RecName: Full=Fruit protein pKIWI502;	A0A6I9QXX7_ELAGV SubName: Full=fruit protein pKIWI502 {ECO:0000313|RefSeq:XP_010916299.1};	At1g15140	GO:0016491,oxidoreductase activity; GO:0003674,molecular_function; GO:0003824,catalytic activity	PF00175.21:Oxidoreductase NAD-binding domain	--	--	--
LOC110092222	NW_021319750.1	513494	522775	+	LOC110092222	--	K12831 splicing factor 3B subunit 4 | (RefSeq) hypothetical protein (A)	ko03040: Spliceosome	polyadenylate-binding protein-interacting protein 9-like [Dendrobium catenatum]	CID9_ARATH RecName: Full=Polyadenylate-binding protein-interacting protein 9; Short=PABP-interacting protein 9; Short=Poly(A)-binding protein-interacting protein 9; AltName: Full=PAM2-containing protein CID9; AltName: Full=Protein CTC-INTERACTING DOMAIN 9;	A0A2I0VXZ4_9ASPA SubName: Full=Putative polyadenylate-binding protein {ECO:0000313|EMBL:PKU68270.1};	At3g14450	GO:0005634,nucleus; GO:0003723,RNA binding; GO:0003674,molecular_function; GO:0003676,nucleic acid binding; GO:0005488,binding; GO:0097159,organic cyclic compound binding; GO:1901363,heterocyclic compound binding; GO:0005575,cellular_component; GO:0005622,intracellular anatomical structure; GO:0043226,organelle; GO:0043227,membrane-bounded organelle; GO:0043229,intracellular organelle; GO:0043231…	PF00076.22:RNA recognition motif. (a.k.a. RRM, RBD, or RNP domain)	--	--	--
LOC110092223	NW_021319750.1	147362	193788	+	LOC110092223	--	--	--	PI-PLC X domain-containing protein At5g67130 isoform X3 [Dendrobium catenatum]	Y5713_ARATH RecName: Full=PI-PLC X domain-containing protein At5g67130; Flags: Precursor;	A0A2I0VXW5_9ASPA SubName: Full=PI-PLC X domain-containing protein {ECO:0000313|EMBL:PKU68255.1};	At1g49740	GO:0046658,anchored component of plasma membrane; GO:0005886,plasma membrane; GO:0009536,plastid; GO:0008081,phosphoric diester hydrolase activity; GO:0006629,lipid metabolic process; GO:0003674,molecular_function; GO:0003824,catalytic activity; GO:0016787,hydrolase activity; GO:0016788,hydrolase activity, acting on ester bonds; GO:0042578,phosphoric ester hydrolase activity; GO:0008150,biologica…	PF09478.10:Carbohydrate binding domain CBM49	--	--	--
LOC110092225	NW_021319750.1	194560	210931	-	LOC110092225	--	K11344 chromatin modification-related protein EAF6 | (RefSeq) chromatin modification-related protein MEAF6 isoform X1 (A)	--	chromatin modification-related protein MEAF6 isoform X1 [Dendrobium catenatum]	--	A0A2I0VXW8_9ASPA SubName: Full=Uncharacterized protein {ECO:0000313|EMBL:PKU68256.1};	7295444	GO:0000123,histone acetyltransferase complex; GO:0016573,histone acetylation; GO:0006325,chromatin organization; GO:0006464,cellular protein modification process; GO:0006473,protein acetylation; GO:0006475,internal protein amino acid acetylation; GO:0006807,nitrogen compound metabolic process; GO:0006996,organelle organization; GO:0008150,biological_process; GO:0008152,metabolic process; GO:00099…	PF09340.10:Histone acetyltransferase subunit NuA4	--	--	--
LOC110092226	NW_021319750.1	318981	321485	-	LOC110092226	--	K17604 zinc finger SWIM domain-containing protein 3 | (RefSeq) uncharacterized LOC101292032 (A)	--	uncharacterized protein LOC110092226 [Dendrobium catenatum]	--	A0A2I0WFC4_9ASPA RecName: Full=SWIM-type domain-containing protein {ECO:0000259|PROSITE:PS50966};	At3g04605	GO:0008270,zinc ion binding; GO:0003674,molecular_function; GO:0005488,binding; GO:0043167,ion binding; GO:0043169,cation binding; GO:0046872,metal ion binding; GO:0046914,transition metal ion binding	PF10551.9:MULE transposase domain	--	--	--
LOC110092227	NW_021320146.1	263287	282426	-	LOC110092227	--	K13346 peroxin-10 | (RefSeq) peroxisome biogenesis factor 10 isoform X2 (A)	ko04146: Peroxisome	peroxisome biogenesis factor 10 [Dendrobium catenatum]	PEX10_ARATH RecName: Full=Peroxisome biogenesis factor 10; AltName: Full=PER10; AltName: Full=Peroxin-10; AltName: Full=Peroxisomal biogenesis factor 10; Short=AtPEX10; Short=AthPEX10; AltName: Full=Peroxisome assembly protein 10; AltName: Full=Pex10p;	A0A2H9ZV46_9ASPA SubName: Full=Peroxisome biogenesis factor 10 {ECO:0000313|EMBL:PKA47162.1};	At2g26350	GO:0005829,cytosol; GO:0005778,peroxisomal membrane; GO:0005777,peroxisome; GO:0046872,metal ion binding; GO:0004842,ubiquitin-protein transferase activity; GO:0009793,embryo development ending in seed dormancy; GO:0006635,fatty acid beta-oxidation; GO:0007031,peroxisome organization; GO:0010381,peroxisome-chloroplast membrane tethering; GO:0009853,photorespiration; GO:0016558,protein import into…	PF04757.14:Pex2 / Pex12 amino terminal region	--	--	--
LOC110092228	NW_021319862.1	707889	713883	-	LOC110092228	--	K13199 plasminogen activator inhibitor 1 RNA-binding protein | (RefSeq) RGG repeats nuclear RNA binding protein A (A)	--	RGG repeats nuclear RNA binding protein A-like [Dendrobium catenatum]	RGGA_TOBAC RecName: Full=RGG repeats nuclear RNA binding protein A {ECO:0000303|PubMed:11905967}; Flags: Fragment;	A0A2I0VUH3_9ASPA RecName: Full=HABP4_PAI-RBP1 domain-containing protein {ECO:0000259|SMART:SM01233};	At4g16830	GO:0005737,cytoplasm; GO:0005634,nucleus; GO:0048471,perinuclear region of cytoplasm; GO:0003723,RNA binding; GO:0009416,response to light stimulus; GO:0003674,molecular_function; GO:0003676,nucleic acid binding; GO:0005488,binding; GO:0097159,organic cyclic compound binding; GO:1901363,heterocyclic compound binding; GO:0008150,biological_process; GO:0009314,response to radiation; GO:0009628,resp…	PF04774.15:Hyaluronan / mRNA binding family	--	--	--
LOC110092230	NW_021319750.1	465929	480673	+	LOC110092230	--	K14512 mitogen-activated protein kinase 6 [EC:2.7.11.24] | (RefSeq) mitogen-activated protein kinase 1 (A)	ko04016: MAPK signaling pathway - plant; ko04075: Plant hormone signal transduction; ko04626: Plant-pathogen interaction	mitogen-activated protein kinase 1-like [Dendrobium catenatum]	MPK1_ORYSJ RecName: Full=Mitogen-activated protein kinase 1; Short=MAP kinase 1; EC=2.7.11.24; AltName: Full=MAP kinase 6; AltName: Full=OsMAPK6; AltName: Full=OsSIPK;	A0A2I0X361_9ASPA RecName: Full=Mitogen-activated protein kinase {ECO:0000256|ARBA:ARBA00012411, ECO:0000256|RuleBase:RU361165}; EC=2.7.11.24 {ECO:0000256|ARBA:ARBA00012411, ECO:0000256|RuleBase:RU361165};	At2g43790	GO:0005737,cytoplasm; GO:0005634,nucleus; GO:0005524,ATP binding; GO:0004707,MAP kinase activity; GO:0106310,protein serine kinase activity; GO:0004674,protein serine/threonine kinase activity; GO:0106311,protein threonine kinase activity; GO:0009738,abscisic acid-activated signaling pathway; GO:0006952,defense response; GO:0035556,intracellular signal transduction; GO:0000166,nucleotide binding;…	PF00069.25:Protein kinase domain	--	--	--
LOC110092232	NW_021319750.1	88690	111498	-	LOC110092232	--	K17710 pentatricopeptide repeat domain-containing protein 1 | (RefSeq) pentatricopeptide repeat-containing protein At2g18940, chloroplastic-like (A)	--	pentatricopeptide repeat-containing protein At2g31400, chloroplastic [Dendrobium catenatum]	PP178_ARATH RecName: Full=Pentatricopeptide repeat-containing protein At2g31400, chloroplastic; Flags: Precursor;	A0A2I0VXW7_9ASPA SubName: Full=Pentatricopeptide repeat-containing protein {ECO:0000313|EMBL:PKU68253.1};	At2g31400	GO:0009507,chloroplast; GO:0003677,DNA binding; GO:0010019,chloroplast-nucleus signaling pathway; GO:0031930,mitochondria-nucleus signaling pathway; GO:0003674,molecular_function; GO:0003676,nucleic acid binding; GO:0005488,binding; GO:0097159,organic cyclic compound binding; GO:1901363,heterocyclic compound binding; GO:0007154,cell communication; GO:0007165,signal transduction; GO:0008150,biolog…	PF13041.6:PPR repeat family	--	--	--
LOC110092233	NW_021319178.1	14076349	14088066	-	LOC110092233	--	K03260 translation initiation factor 4G | (RefSeq) zinc finger CCCH domain-containing protein 43 (A)	ko03013: RNA transport	zinc finger CCCH domain-containing protein 8-like isoform X1 [Dendrobium catenatum]	C3H8_ORYSJ RecName: Full=Zinc finger CCCH domain-containing protein 8; Short=OsC3H8;	A0A7T0FY52_DENNO SubName: Full=Zinc finger ccch domain-containing protein 37 {ECO:0000313|EMBL:QPJ58219.1};	At3g12680	GO:0003677,DNA binding; GO:0046872,metal ion binding; GO:0003674,molecular_function; GO:0003676,nucleic acid binding; GO:0005488,binding; GO:0097159,organic cyclic compound binding; GO:1901363,heterocyclic compound binding; GO:0043167,ion binding; GO:0043169,cation binding	PF00642.24:Zinc finger C-x8-C-x5-C-x3-H type (and similar)	C3H	TF	C3H
LOC110092234	NW_021319178.1	14060747	14075241	+	LOC110092234	--	K00031 isocitrate dehydrogenase [EC:1.1.1.42] | (RefSeq) cytosolic isocitrate dehydrogenase [NADP] (A)	ko00020: Citrate cycle (TCA cycle); ko00480: Glutathione metabolism; ko01100: Metabolic pathways; ko01110: Biosynthesis of secondary metabolites; ko01200: Carbon metabolism; ko01210: 2-Oxocarboxylic acid metabolism; ko01230: Biosynthesis of amino acids; ko04146: Peroxisome	cytosolic isocitrate dehydrogenase [NADP]	ICDHC_ARATH RecName: Full=Cytosolic isocitrate dehydrogenase [NADP]; EC=1.1.1.42;	A0A2I0WM61_9ASPA RecName: Full=Isocitrate dehydrogenase [NADP] {ECO:0000256|PIRNR:PIRNR000108}; EC=1.1.1.42 {ECO:0000256|PIRNR:PIRNR000108};	At1g65930	GO:0048046,apoplast; GO:0009570,chloroplast stroma; GO:0005829,cytosol; GO:0005739,mitochondrion; GO:0005634,nucleus; GO:0005886,plasma membrane; GO:0009506,plasmodesma; GO:0005507,copper ion binding; GO:0004450,isocitrate dehydrogenase (NADP+) activity; GO:0000287,magnesium ion binding; GO:0051287,NAD binding; GO:0042742,defense response to bacterium; GO:0006102,isocitrate metabolic process; GO:…	PF00180.20:Isocitrate/isopropylmalate dehydrogenase	--	--	--
LOC110092235	NW_021319178.1	14209837	14213769	+	LOC110092235	--	K02995 small subunit ribosomal protein S8e | (RefSeq) 40S ribosomal protein S8 (A)	ko03010: Ribosome	40S ribosomal protein S8-like [Dendrobium catenatum]	RS8_ORYSJ RecName: Full=40S ribosomal protein S8;	A0A2I0WM50_9ASPA RecName: Full=40S ribosomal protein S8 {ECO:0000256|RuleBase:RU000669};	At5g59240	GO:0022627,cytosolic small ribosomal subunit; GO:0003735,structural constituent of ribosome; GO:0000462,maturation of SSU-rRNA from tricistronic rRNA transcript (SSU-rRNA, 5.8S rRNA, LSU-rRNA); GO:0006412,translation; GO:0003674,molecular_function; GO:0005198,structural molecule activity; GO:0006139,nucleobase-containing compound metabolic process; GO:0006364,rRNA processing; GO:0006396,RNA proce…	PF01201.22:Ribosomal protein S8e	--	--	--
LOC110092236	NW_021319178.1	14162259	14175494	+	LOC110092236	--	K14784 protein CMS1 | (RefSeq) uncharacterized protein C3orf26 homolog (A)	--	protein CMSS1 [Dendrobium catenatum]	--	A0A2I0WM53_9ASPA SubName: Full=Uncharacterized protein {ECO:0000313|EMBL:PKU76740.1};	Hs16158889	--	PF14617.6:U3-containing 90S pre-ribosomal complex subunit	--	--	--
LOC110092237	NW_021319178.1	14261423	14271813	-	LOC110092237	--	--	--	protein PRD1 [Dendrobium catenatum]	PRD1_ARATH RecName: Full=Protein PUTATIVE RECOMBINATION INITIATION DEFECT 1 {ECO:0000303|PubMed:17762870}; Short=AtPRD1 {ECO:0000303|PubMed:17762870}; Short=Protein PRD1 {ECO:0000303|PubMed:17762870};	A0A2I0WM56_9ASPA SubName: Full=Protein PRD1 {ECO:0000313|EMBL:PKU76745.1};	At4g14180	GO:0005634,nucleus; GO:0003677,DNA binding; GO:0016787,hydrolase activity; GO:0042138,meiotic DNA double-strand break formation; GO:0003674,molecular_function; GO:0003676,nucleic acid binding; GO:0005488,binding; GO:0097159,organic cyclic compound binding; GO:1901363,heterocyclic compound binding; GO:0003824,catalytic activity; GO:0000003,reproduction; GO:0006139,nucleobase-containing compound me…	--	--	--	--
LOC110092238	NW_021319862.1	790095	825556	-	LOC110092238	--	K22763 deubiquitinase DESI2 [EC:3.4.19.12] | (RefSeq) deSI-like protein At4g17486 (A)	--	deSI-like protein At4g17486 isoform X1 [Dendrobium catenatum]	PPDEX_ARATH RecName: Full=DeSI-like protein At4g17486; EC=3.4.-.-;	A0A2I0VUJ9_9ASPA SubName: Full=DeSI-like protein {ECO:0000313|EMBL:PKU67069.1};	At5g47310	GO:0101005,ubiquitinyl hydrolase activity; GO:0016579,protein deubiquitination; GO:0070646,protein modification by small protein removal; GO:0003674,molecular_function; GO:0003824,catalytic activity; GO:0016787,hydrolase activity; GO:0140096,catalytic activity, acting on a protein; GO:0006464,cellular protein modification process; GO:0006508,proteolysis; GO:0006807,nitrogen compound metabolic pro…	PF05903.14:PPPDE putative peptidase domain	--	--	--
LOC110092239	NW_021319178.1	14179141	14207985	+	LOC110092239	--	K09597 signal peptide peptidase-like 2B [EC:3.4.23.-] | (RefSeq) signal peptide peptidase-like 2 isoform X2 (A)	--	signal peptide peptidase-like 2 [Dendrobium catenatum]	SIPL2_ORYSJ RecName: Full=Signal peptide peptidase-like 2; Short=OsSPPL2; EC=3.4.23.-; Flags: Precursor;	A0A2I0WM59_9ASPA SubName: Full=Signal peptide peptidase-like 2 {ECO:0000313|EMBL:PKU76741.1};	At2g43105	GO:0010008,endosome membrane; GO:0030660,Golgi-associated vesicle membrane; GO:0071458,integral component of cytoplasmic side of endoplasmic reticulum membrane; GO:0071556,integral component of lumenal side of endoplasmic reticulum membrane; GO:0005765,lysosomal membrane; GO:0042500,aspartic endopeptidase activity, intramembrane cleaving; GO:0033619,membrane protein proteolysis; GO:0003674,molecu…	PF04258.13:Signal peptide peptidase	--	--	--
LOC110092240	NW_021319178.1	14225939	14235708	-	LOC110092240	--	--	--	uncharacterized protein LOC110092240 [Dendrobium catenatum]	--	A0A2I0WM66_9ASPA SubName: Full=Uncharacterized protein {ECO:0000313|EMBL:PKU76743.1};	At3g59670	--	--	--	--	--
LOC110092241	NW_021319178.1	14237490	14260274	+	LOC110092241	--	K12862 pleiotropic regulator 1 | (RefSeq) protein pleiotropic regulatory locus 1 (A)	ko03040: Spliceosome	protein pleiotropic regulatory locus 1 isoform X2 [Dendrobium catenatum]	PRL2_ARATH RecName: Full=Protein pleiotropic regulator PRL2;	A0A5J6NB67_CYMEN SubName: Full=Protein pleiotropic regulatory locus 1 isoform X1 {ECO:0000313|EMBL:QEX51195.1};	At3g16650	GO:0071013,catalytic step 2 spliceosome; GO:0080008,Cul4-RING E3 ubiquitin ligase complex; GO:0000974,Prp19 complex; GO:0000398,mRNA splicing, via spliceosome; GO:0000375,RNA splicing, via transesterification reactions; GO:0000377,RNA splicing, via transesterification reactions with bulged adenosine as nucleophile; GO:0006139,nucleobase-containing compound metabolic process; GO:0006396,RNA proces…	PF00400.32:WD domain, G-beta repeat	--	--	--
LOC110092242	NW_021319178.1	14092725	14100946	-	LOC110092242	--	K01937 CTP synthase [EC:6.3.4.2] | (RefSeq) CTP synthase (A)	ko00240: Pyrimidine metabolism; ko01100: Metabolic pathways; ko01240: Biosynthesis of cofactors	CTP synthase-like [Dendrobium catenatum]	--	A0A2I0WM60_9ASPA RecName: Full=CTP synthase {ECO:0000256|RuleBase:RU810713}; EC=6.3.4.2 {ECO:0000256|RuleBase:RU810713}; AltName: Full=UTP--ammonia ligase {ECO:0000256|RuleBase:RU810713};	At3g12670	GO:0005524,ATP binding; GO:0003883,CTP synthase activity; GO:0044210,'de novo' CTP biosynthetic process; GO:0006541,glutamine metabolic process; GO:0000166,nucleotide binding; GO:0003674,molecular_function; GO:0005488,binding; GO:0017076,purine nucleotide binding; GO:0030554,adenyl nucleotide binding; GO:0032553,ribonucleotide binding; GO:0032555,purine ribonucleotide binding; GO:0032559,adenyl r…	PF06418.14:CTP synthase N-terminus	--	--	--
LOC110092243	NW_021319178.1	14134667	14150183	+	LOC110092243	--	K13103 tuftelin-interacting protein 11 | (RefSeq) septin and tuftelin-interacting protein 1 homolog 1 (A)	--	G patch domain-containing protein 8 isoform X1 [Dendrobium catenatum]	STIP1_ARATH RecName: Full=Septin and tuftelin-interacting protein 1 homolog 1 {ECO:0000303|PubMed:23110899}; AltName: Full=Nineteen complex-related protein 1 homolog {ECO:0000303|PubMed:25568310}; Short=AtNTR1 {ECO:0000303|PubMed:25568310}; AltName: Full=Protein SPLICEOSOMAL TIMEKEEPER LOCUS 1 {ECO:0000303|PubMed:23110899};	A0A2I0WM49_9ASPA SubName: Full=SURP and G-patch domain-containing protein 1-like protein {ECO:0000313|EMBL:PKU76739.1};	At5g26605_2	GO:0031981,nuclear lumen; GO:0071008,U2-type post-mRNA release spliceosomal complex; GO:0003677,DNA binding; GO:1990446,U1 snRNP binding; GO:0000398,mRNA splicing, via spliceosome; GO:0042752,regulation of circadian rhythm; GO:0000390,spliceosomal complex disassembly; GO:0003674,molecular_function; GO:0003676,nucleic acid binding; GO:0005488,binding; GO:0097159,organic cyclic compound binding; GO…	PF01585.23:G-patch domain	--	--	--
LOC110092244	NW_021319178.1	14043792	14052180	+	LOC110092244	--	K14491 two-component response regulator ARR-B family | (RefSeq) putative two-component response regulator ARR21 (A)	ko04075: Plant hormone signal transduction	probable transcription factor GLK1 [Dendrobium catenatum]	GLK1_ORYSJ RecName: Full=Probable transcription factor GLK1; AltName: Full=Golden2-like protein 1; Short=OsGLK1;	A0A2I0WM48_9ASPA SubName: Full=Putative transcription factor GLK1 {ECO:0000313|EMBL:PKU76735.1};	At5g44190	GO:0005634,nucleus; GO:0003700,DNA-binding transcription factor activity; GO:0000976,transcription regulatory region sequence-specific DNA binding; GO:0010638,positive regulation of organelle organization; GO:0045893,positive regulation of transcription, DNA-templated; GO:0003674,molecular_function; GO:0140110,transcription regulator activity; GO:0001067,regulatory region nucleic acid binding; GO…	PF00249.31:Myb-like DNA-binding domain	GARP-G2-like	TF	GARP->GARP-G2-like
LOC110092245	NW_021319178.1	14276198	14303317	+	LOC110092245	--	K00924 kinase [EC:2.7.1.-] | (RefSeq) receptor protein kinase TMK1-like (A)	--	receptor-like kinase TMK4 [Dendrobium catenatum]	TMK4_ARATH RecName: Full=Receptor-like kinase TMK4 {ECO:0000303|PubMed:23613767}; EC=2.7.11.1 {ECO:0000305}; AltName: Full=BAK1-associating receptor-like kinase 1 {ECO:0000303|PubMed:23921992}; AltName: Full=Leucine-rich repeat receptor-like kinases TMK4 {ECO:0000303|PubMed:23613767}; AltName: Full=Transmembrane kinase 4 {ECO:0000303|PubMed:23613767}; Flags: Precursor;	A0A2I0WM71_9ASPA SubName: Full=Putative receptor protein kinase TMK1 {ECO:0000313|EMBL:PKU76746.1};	At3g23750	GO:0005794,Golgi apparatus; GO:0016021,integral component of membrane; GO:0005886,plasma membrane; GO:0009506,plasmodesma; GO:0005524,ATP binding; GO:0106310,protein serine kinase activity; GO:0106311,protein threonine kinase activity; GO:0000166,nucleotide binding; GO:0003674,molecular_function; GO:0005488,binding; GO:0017076,purine nucleotide binding; GO:0030554,adenyl nucleotide binding; GO:00…	PF00069.25:Protein kinase domain	--	--	--
LOC110092246	NW_021410695.1	6394	34029	-	LOC110092246	--	K01513 ectonucleotide pyrophosphatase/phosphodiesterase family member 1/3 [EC:3.1.4.1 3.6.1.9] | (RefSeq) uncharacterized protein LOC109769794 (A)	ko00230: Purine metabolism; ko00240: Pyrimidine metabolism; ko00500: Starch and sucrose metabolism; ko00740: Riboflavin metabolism; ko00760: Nicotinate and nicotinamide metabolism; ko00770: Pantothenate and CoA biosynthesis; ko01100: Metabolic pathways; ko01110: Biosynthesis of secondary metabolites	uncharacterized protein LOC110092246 [Dendrobium catenatum]	--	A0A6J0PH00_ELAGV SubName: Full=uncharacterized protein LOC105040707 isoform X3 {ECO:0000313|RefSeq:XP_019705122.1};	At2g46420	--	PF09713.10:Plant protein 1589 of unknown function (A_thal_3526)	--	--	--
LOC110092250	NW_021319550.1	686020	689284	-	LOC110092250	--	K15171 transcription elongation factor SPT4 | (RefSeq) transcription elongation factor SPT4 homolog 2-like (A)	--	transcription elongation factor SPT4 homolog 2-like [Dendrobium catenatum]	SPT42_ARATH RecName: Full=Transcription elongation factor SPT4 homolog 2;	A0A2I0W5F9_9ASPA SubName: Full=Transcription elongation factor SPT4 like 2 {ECO:0000313|EMBL:PKU70898.1};	ECU08g1660	GO:0032044,DSIF complex; GO:0000993,RNA polymerase II complex binding; GO:0008270,zinc ion binding; GO:0006325,chromatin organization; GO:0006397,mRNA processing; GO:0032786,positive regulation of DNA-templated transcription, elongation; GO:0034243,regulation of transcription elongation from RNA polymerase II promoter; GO:0001098,basal transcription machinery binding; GO:0001099,basal RNA polymer…	PF06093.13:Spt4/RpoE2 zinc finger	--	--	--
LOC110092251	NW_021319550.1	580433	583555	-	LOC110092251	--	--	--	uncharacterized protein LOC110092251 isoform X1 [Dendrobium catenatum]	--	A0A2I0W5F4_9ASPA SubName: Full=Putative disease resistance protein {ECO:0000313|EMBL:PKU70892.1};	At1g78230	--	PF13855.6:Leucine rich repeat	--	--	--
LOC110092252	NW_021319862.1	754733	760299	-	LOC110092252	--	--	--	NAC domain-containing protein 10-like [Dendrobium catenatum]	NAC75_ARATH RecName: Full=NAC domain-containing protein 75 {ECO:0000303|PubMed:15029955}; Short=ANAC075 {ECO:0000303|PubMed:15029955};	A0A2I0VUI0_9ASPA SubName: Full=NAC domain-containing protein 8 {ECO:0000313|EMBL:PKU67067.1};	At4g29230	GO:0005634,nucleus; GO:0003700,DNA-binding transcription factor activity; GO:0000976,transcription regulatory region sequence-specific DNA binding; GO:0071555,cell wall organization; GO:0007275,multicellular organism development; GO:0045893,positive regulation of transcription, DNA-templated; GO:0006355,regulation of transcription, DNA-templated; GO:0010321,regulation of vegetative phase change; …	PF02365.15:No apical meristem (NAM) protein	NAC	TF	NAC
LOC110092253	NW_021319550.1	638964	665342	-	LOC110092253	--	K21596 calmodulin-binding transcription activator | (RefSeq) calmodulin-binding transcription activator 3 isoform X1 (A)	--	calmodulin-binding transcription activator 3-like isoform X1 [Dendrobium catenatum]	CMTA3_ARATH RecName: Full=Calmodulin-binding transcription activator 3 {ECO:0000303|PubMed:11925432}; Short=AtCAMTA3 {ECO:0000303|PubMed:11925432}; AltName: Full=Ethylene-induced calmodulin-binding protein 1 {ECO:0000303|PubMed:11162426}; Short=EICBP1 {ECO:0000303|PubMed:11162426}; AltName: Full=Ethylene-induced calmodulin-binding protein a {ECO:0000303|PubMed:11782485}; Short=EICBP.a {ECO:000030…	A0A2I0W5F6_9ASPA SubName: Full=Calmodulin-binding transcription activator 2 {ECO:0000313|EMBL:PKU70895.1};	At5g09410	GO:0005634,nucleus; GO:0005516,calmodulin binding; GO:0003700,DNA-binding transcription factor activity; GO:0003690,double-stranded DNA binding; GO:0043565,sequence-specific DNA binding; GO:0003712,transcription coregulator activity; GO:0070417,cellular response to cold; GO:0042742,defense response to bacterium; GO:0050832,defense response to fungus; GO:0106167,extracellular ATP signaling; GO:001…	PF03859.16:CG-1 domain	--	--	--
LOC110092254	NW_021319550.1	600072	636584	-	LOC110092254	--	K13148 integrator complex subunit 11 [EC:3.1.27.-] | (RefSeq) cleavage and polyadenylation specificity factor subunit 3-II (A)	--	uncharacterized protein LOC110092254 isoform X2 [Dendrobium catenatum]	--	A0A2I0W5F5_9ASPA RecName: Full=TMEM135_C_rich domain-containing protein {ECO:0000259|Pfam:PF15982};	At1g34630	GO:0016021,integral component of membrane; GO:0005575,cellular_component; GO:0016020,membrane; GO:0031224,intrinsic component of membrane; GO:0110165,cellular anatomical entity	PF15982.5:N-terminal cysteine-rich region of Transmembrane protein 135	--	--	--
LOC110092255	NW_021319550.1	589338	598830	-	LOC110092255	--	K17506 protein phosphatase 1L [EC:3.1.3.16] | (RefSeq) probable protein phosphatase 2C 41 (A)	--	probable protein phosphatase 2C 41 [Dendrobium catenatum]	P2C41_ORYSJ RecName: Full=Probable protein phosphatase 2C 41; Short=OsPP2C41; EC=3.1.3.16;	A0A2I0W5G7_9ASPA RecName: Full=Protein-serine/threonine phosphatase {ECO:0000256|ARBA:ARBA00013081}; EC=3.1.3.16 {ECO:0000256|ARBA:ARBA00013081};	At1g22280	GO:0046872,metal ion binding; GO:0106306,protein serine phosphatase activity; GO:0004722,protein serine/threonine phosphatase activity; GO:0106307,protein threonine phosphatase activity; GO:0006470,protein dephosphorylation; GO:0003674,molecular_function; GO:0005488,binding; GO:0043167,ion binding; GO:0043169,cation binding; GO:0003824,catalytic activity; GO:0004721,phosphoprotein phosphatase act…	PF00481.21:Protein phosphatase 2C	--	--	--
LOC110092256	NW_021319550.1	738210	762744	+	LOC110092256	--	K11262 acetyl-CoA carboxylase / biotin carboxylase 1 [EC:6.4.1.2 6.3.4.14 2.1.3.15] | (RefSeq) acetyl-CoA carboxylase 1 (A)	ko00061: Fatty acid biosynthesis; ko00254: Aflatoxin biosynthesis; ko00620: Pyruvate metabolism; ko00640: Propanoate metabolism; ko01100: Metabolic pathways; ko01110: Biosynthesis of secondary metabolites; ko01212: Fatty acid metabolism	acetyl-CoA carboxylase 1-like [Dendrobium catenatum]	ACC1_ORYSJ RecName: Full=Acetyl-CoA carboxylase 1; EC=6.4.1.2; Includes: RecName: Full=Biotin carboxylase; EC=6.3.4.14;	A0A2I0W5G1_9ASPA RecName: Full=Acetyl-CoA carboxylase {ECO:0000256|ARBA:ARBA00013058}; EC=6.4.1.2 {ECO:0000256|ARBA:ARBA00013058};	At1g36160	GO:0005829,cytosol; GO:0003989,acetyl-CoA carboxylase activity; GO:0005524,ATP binding; GO:0004075,biotin carboxylase activity; GO:0046872,metal ion binding; GO:0006633,fatty acid biosynthetic process; GO:2001295,malonyl-CoA biosynthetic process; GO:0003674,molecular_function; GO:0003824,catalytic activity; GO:0016421,CoA carboxylase activity; GO:0016874,ligase activity; GO:0016885,ligase activit…	PF08326.12:Acetyl-CoA carboxylase, central region	--	--	--
LOC110092257	NW_021319550.1	669957	674868	-	LOC110092257	--	K12891 serine/arginine-rich splicing factor 2/8 | (RefSeq) serine/arginine-rich splicing factor SC35 (A)	ko03040: Spliceosome	serine/arginine-rich splicing factor SC35 [Dendrobium catenatum]	SC35_ARATH RecName: Full=Serine/arginine-rich splicing factor SC35; Short=At-SC35; Short=AtSC35; AltName: Full=SC35-like splicing factor;	A0A2I0W5G5_9ASPA SubName: Full=Zinc finger CCCH domain-containing protein 25 {ECO:0000313|EMBL:PKU70896.1};	At5g64200	GO:0005737,cytoplasm; GO:0005829,cytosol; GO:0016607,nuclear speck; GO:0005681,spliceosomal complex; GO:0003729,mRNA binding; GO:0003723,RNA binding; GO:0000398,mRNA splicing, via spliceosome; GO:0008380,RNA splicing; GO:0003674,molecular_function; GO:0003676,nucleic acid binding; GO:0005488,binding; GO:0097159,organic cyclic compound binding; GO:1901363,heterocyclic compound binding; GO:0000375,…	PF00076.22:RNA recognition motif. (a.k.a. RRM, RBD, or RNP domain)	--	--	--
LOC110092258	NW_021319550.1	708342	711481	+	LOC110092258	--	--	--	uncharacterized protein LOC110092258 [Dendrobium catenatum]	FLZ5_ARATH RecName: Full=FCS-Like Zinc finger 5 {ECO:0000303|PubMed:24901469};	A0A2I0W5H5_9ASPA RecName: Full=FLZ-type domain-containing protein {ECO:0000259|PROSITE:PS51795};	At1g22160	GO:0005829,cytosol; GO:0005634,nucleus; GO:0019900,kinase binding; GO:0046872,metal ion binding; GO:0009749,response to glucose; GO:1905582,response to mannose; GO:0042594,response to starvation; GO:0009744,response to sucrose; GO:0003674,molecular_function; GO:0005488,binding; GO:0005515,protein binding; GO:0019899,enzyme binding; GO:0043167,ion binding; GO:0043169,cation binding; GO:0008150,bio…	PF04570.14:zinc-finger of the FCS-type, C2-C2	--	--	--
LOC110092259	NW_021319550.1	792460	793373	-	LOC110092259	--	K10752 histone-binding protein RBBP4 | (RefSeq) LOW QUALITY PROTEIN: WD-40 repeat-containing protein MSI3 (A)	--	heavy metal-associated isoprenylated plant protein 23-like [Dendrobium catenatum]	HIP23_ARATH RecName: Full=Heavy metal-associated isoprenylated plant protein 23 {ECO:0000303|PubMed:21072340, ECO:0000303|PubMed:23368984}; Short=AtHIP23 {ECO:0000303|PubMed:21072340, ECO:0000303|PubMed:23368984}; Flags: Precursor;	A0A2I0W5G4_9ASPA SubName: Full=Heavy metal-associated isoprenylated plant protein 26 {ECO:0000313|EMBL:PKU70904.1};	At4g39700	GO:0046872,metal ion binding; GO:0003674,molecular_function; GO:0005488,binding; GO:0043167,ion binding; GO:0043169,cation binding	PF00403.26:Heavy-metal-associated domain	--	--	--
LOC110092260	NW_021319550.1	718239	728302	+	LOC110092260	--	--	--	TSL-kinase interacting protein 1-like isoform X4 [Dendrobium catenatum]	TKI1_ARATH RecName: Full=TSL-kinase interacting protein 1; AltName: Full=Myb-related protein TKI1;	A0A2I0W5H3_9ASPA SubName: Full=TSL-kinase interacting protein 1 {ECO:0000313|EMBL:PKU70901.1};	At2g36960	GO:0005634,nucleus; GO:0003682,chromatin binding; GO:0003677,DNA binding; GO:0007389,pattern specification process; GO:0003674,molecular_function; GO:0005488,binding; GO:0003676,nucleic acid binding; GO:0097159,organic cyclic compound binding; GO:1901363,heterocyclic compound binding; GO:0007275,multicellular organism development; GO:0008150,biological_process; GO:0032501,multicellular organismal…	--	--	--	--
LOC110092261	NW_021319550.1	773467	777921	-	LOC110092261	--	K17470 sulfate transporter 1, high-affinity | (RefSeq) sulfate transporter 1.2 (A)	--	sulfate transporter 1.2-like [Dendrobium catenatum]	SUT12_ARATH RecName: Full=Sulfate transporter 1.2;	A0A2I0W5H1_9ASPA SubName: Full=Sulfate transporter 1.2 {ECO:0000313|EMBL:PKU70903.1};	At1g78000	GO:0005887,integral component of plasma membrane; GO:0005886,plasma membrane; GO:0015301,anion:anion antiporter activity; GO:0008271,secondary active sulfate transmembrane transporter activity; GO:0015293,symporter activity; GO:0009970,cellular response to sulfate starvation; GO:0003674,molecular_function; GO:0005215,transporter activity; GO:0008509,anion transmembrane transporter activity; GO:00…	PF00916.20:Sulfate permease family	--	--	--
LOC110092263	NW_021319550.1	695696	698080	-	LOC110092263	--	--	--	protein UPSTREAM OF FLC-like [Dendrobium catenatum]	SOK2_ARATH RecName: Full=Protein SOSEKI 2 {ECO:0000303|PubMed:30737509}; Short=AtSOK2 {ECO:0000303|PubMed:32004461}; AltName: Full=Protein UPSTREAM OF FLC {ECO:0000303|PubMed:15186749};	A0A2I0W5F8_9ASPA SubName: Full=Uncharacterized protein {ECO:0000313|EMBL:PKU70899.1};	At5g10150	GO:0009925,basal plasma membrane; GO:0031234,extrinsic component of cytoplasmic side of plasma membrane; GO:0042803,protein homodimerization activity; GO:0007049,cell cycle; GO:0051301,cell division; GO:1905392,plant organ morphogenesis; GO:0051258,protein polymerization; GO:0051302,regulation of cell division; GO:2000067,regulation of root morphogenesis; GO:0090708,specification of plant organ a…	PF06136.13:Domain of unknown function (DUF966)	--	--	--
LOC110092264	NW_021319550.1	575724	577500	-	LOC110092264	--	K23452 UDP-glucosyltransferase 85A [EC:2.4.1.-] | (RefSeq) UDP-glycosyltransferase 85A2 (A)	ko00908: Zeatin biosynthesis; ko01110: Biosynthesis of secondary metabolites	7-deoxyloganetin glucosyltransferase-like [Dendrobium catenatum]	UGT2_GARJA RecName: Full=7-deoxyloganetin glucosyltransferase; EC=2.4.1.324; AltName: Full=Genipin glucosyltransferase; AltName: Full=UDP-glucose glucosyltransferase 2; Short=GjUGT2; AltName: Full=UDP-glycosyltransferase 85A24;	A0A2I0W5G2_9ASPA RecName: Full=Glycosyltransferase {ECO:0000256|RuleBase:RU362057}; EC=2.4.1.- {ECO:0000256|RuleBase:RU362057};	At1g22360	GO:0035251,UDP-glucosyltransferase activity; GO:0003674,molecular_function; GO:0003824,catalytic activity; GO:0008194,UDP-glycosyltransferase activity; GO:0016740,transferase activity; GO:0016757,transferase activity, transferring glycosyl groups; GO:0016758,transferase activity, transferring hexosyl groups; GO:0046527,glucosyltransferase activity	PF00201.18:UDP-glucoronosyl and UDP-glucosyl transferase	--	--	--
LOC110092265	NW_021319550.1	569330	571678	-	LOC110092265	--	K23452 UDP-glucosyltransferase 85A [EC:2.4.1.-] | (RefSeq) UDP-glycosyltransferase 85A2 (A)	ko00908: Zeatin biosynthesis; ko01110: Biosynthesis of secondary metabolites	7-deoxyloganetin glucosyltransferase-like isoform X1 [Dendrobium catenatum]	UGT2_GARJA RecName: Full=7-deoxyloganetin glucosyltransferase; EC=2.4.1.324; AltName: Full=Genipin glucosyltransferase; AltName: Full=UDP-glucose glucosyltransferase 2; Short=GjUGT2; AltName: Full=UDP-glycosyltransferase 85A24;	A0A2I0W5G2_9ASPA RecName: Full=Glycosyltransferase {ECO:0000256|RuleBase:RU362057}; EC=2.4.1.- {ECO:0000256|RuleBase:RU362057};	At1g22400	GO:0035251,UDP-glucosyltransferase activity; GO:0003674,molecular_function; GO:0003824,catalytic activity; GO:0008194,UDP-glycosyltransferase activity; GO:0016740,transferase activity; GO:0016757,transferase activity, transferring glycosyl groups; GO:0016758,transferase activity, transferring hexosyl groups; GO:0046527,glucosyltransferase activity	PF00201.18:UDP-glucoronosyl and UDP-glucosyl transferase	--	--	--
LOC110092266	NW_021319550.1	543351	547498	+	LOC110092266	--	K22706 (R)-mandelonitrile beta-glucosyltransferase [EC:2.4.1.354] | (RefSeq) 7-deoxyloganetin glucosyltransferase-like (A)	ko00460: Cyanoamino acid metabolism; ko01100: Metabolic pathways; ko01110: Biosynthesis of secondary metabolites	7-deoxyloganetin glucosyltransferase-like [Dendrobium catenatum]	UGT2_GARJA RecName: Full=7-deoxyloganetin glucosyltransferase; EC=2.4.1.324; AltName: Full=Genipin glucosyltransferase; AltName: Full=UDP-glucose glucosyltransferase 2; Short=GjUGT2; AltName: Full=UDP-glycosyltransferase 85A24;	A0A2I0W5E9_9ASPA RecName: Full=Glycosyltransferase {ECO:0000256|RuleBase:RU362057}; EC=2.4.1.- {ECO:0000256|RuleBase:RU362057};	At1g22360	GO:0035251,UDP-glucosyltransferase activity; GO:0003674,molecular_function; GO:0003824,catalytic activity; GO:0008194,UDP-glycosyltransferase activity; GO:0016740,transferase activity; GO:0016757,transferase activity, transferring glycosyl groups; GO:0016758,transferase activity, transferring hexosyl groups; GO:0046527,glucosyltransferase activity	PF00201.18:UDP-glucoronosyl and UDP-glucosyl transferase	--	--	--
LOC110092267	NW_021319550.1	567603	569595	+	LOC110092267	--	K22706 (R)-mandelonitrile beta-glucosyltransferase [EC:2.4.1.354] | (RefSeq) 7-deoxyloganetin glucosyltransferase-like (A)	ko00460: Cyanoamino acid metabolism; ko01100: Metabolic pathways; ko01110: Biosynthesis of secondary metabolites	7-deoxyloganetin glucosyltransferase-like [Dendrobium catenatum]	UGT2_GARJA RecName: Full=7-deoxyloganetin glucosyltransferase; EC=2.4.1.324; AltName: Full=Genipin glucosyltransferase; AltName: Full=UDP-glucose glucosyltransferase 2; Short=GjUGT2; AltName: Full=UDP-glycosyltransferase 85A24;	A0A7T0BR37_DENNO SubName: Full=7-deoxyloganetin glucosyltransferase-like protein {ECO:0000313|EMBL:QPJ58139.1};	At1g22360	GO:0035251,UDP-glucosyltransferase activity; GO:0003674,molecular_function; GO:0003824,catalytic activity; GO:0008194,UDP-glycosyltransferase activity; GO:0016740,transferase activity; GO:0016757,transferase activity, transferring glycosyl groups; GO:0016758,transferase activity, transferring hexosyl groups; GO:0046527,glucosyltransferase activity	PF00201.18:UDP-glucoronosyl and UDP-glucosyl transferase	--	--	--
LOC110092268	NW_021319550.1	556995	559807	+	LOC110092268	--	K22706 (R)-mandelonitrile beta-glucosyltransferase [EC:2.4.1.354] | (RefSeq) 7-deoxyloganetin glucosyltransferase-like (A)	ko00460: Cyanoamino acid metabolism; ko01100: Metabolic pathways; ko01110: Biosynthesis of secondary metabolites	7-deoxyloganetin glucosyltransferase-like [Dendrobium catenatum]	UGT2_GARJA RecName: Full=7-deoxyloganetin glucosyltransferase; EC=2.4.1.324; AltName: Full=Genipin glucosyltransferase; AltName: Full=UDP-glucose glucosyltransferase 2; Short=GjUGT2; AltName: Full=UDP-glycosyltransferase 85A24;	A0A7T0BRA8_DENNO SubName: Full=7-deoxyloganetin glucosyltransferase-like protein {ECO:0000313|EMBL:QPJ58140.1};	At1g22360	GO:0035251,UDP-glucosyltransferase activity; GO:0003674,molecular_function; GO:0003824,catalytic activity; GO:0008194,UDP-glycosyltransferase activity; GO:0016740,transferase activity; GO:0016757,transferase activity, transferring glycosyl groups; GO:0016758,transferase activity, transferring hexosyl groups; GO:0046527,glucosyltransferase activity	PF00201.18:UDP-glucoronosyl and UDP-glucosyl transferase	--	--	--
LOC110092269	NW_021318868.1	255599	258448	-	LOC110092269	--	K16196 eukaryotic translation initiation factor 2-alpha kinase 4 [EC:2.7.11.1] | (RefSeq) eIF-2-alpha kinase GCN2-like (A)	ko04141: Protein processing in endoplasmic reticulum	uncharacterized protein LOC110113605, partial [Dendrobium catenatum]	--	A0A2I0X119_9ASPA RecName: Full=RNase H domain-containing protein {ECO:0000259|Pfam:PF13456};	--	GO:0003676,nucleic acid binding; GO:0004523,RNA-DNA hybrid ribonuclease activity; GO:0003674,molecular_function; GO:0005488,binding; GO:0097159,organic cyclic compound binding; GO:1901363,heterocyclic compound binding; GO:0003824,catalytic activity; GO:0004518,nuclease activity; GO:0004519,endonuclease activity; GO:0004521,endoribonuclease activity; GO:0004540,ribonuclease activity; GO:0016787,hy…	PF13456.6:Reverse transcriptase-like	--	--	--
LOC110092270	NW_021318868.1	266456	267352	-	LOC110092270	--	--	--	uncharacterized protein LOC110092270 [Dendrobium catenatum]	--	A0A2I0X1A4_9ASPA SubName: Full=Uncharacterized protein {ECO:0000313|EMBL:PKU81692.1};	At5g66440	GO:0016021,integral component of membrane; GO:0005575,cellular_component; GO:0016020,membrane; GO:0031224,intrinsic component of membrane; GO:0110165,cellular anatomical entity	PF14364.6:Domain of unknown function (DUF4408)	--	--	--
LOC110092271	NW_021319862.1	583959	587969	+	LOC110092271	--	K03695 ATP-dependent Clp protease ATP-binding subunit ClpB | (RefSeq) chaperone protein ClpB1-like (A)	--	aluminum-activated malate transporter 9-like [Dendrobium catenatum]	ALMT9_ARATH RecName: Full=Aluminum-activated malate transporter 9; Short=AtALMT9;	A0A2I0B6E1_9ASPA SubName: Full=Aluminum-activated malate transporter 9 {ECO:0000313|EMBL:PKA63368.1};	At3g18440	GO:0016021,integral component of membrane; GO:0009705,plant-type vacuole membrane; GO:0005253,anion channel activity; GO:0015743,malate transport; GO:0003674,molecular_function; GO:0005215,transporter activity; GO:0005216,ion channel activity; GO:0008509,anion transmembrane transporter activity; GO:0015075,ion transmembrane transporter activity; GO:0015103,inorganic anion transmembrane transporte…	PF11744.8:Aluminium activated malate transporter	--	--	--
[truncated: 34,293 more rows]
