# Supplementary material for: Transcriptome and metabolome analysis reveals the effect of flavonoids on flower color variation in Dendrobium nobile Lindl
Source: Front Plant Sci. 2023 Aug 23;14:1220507. doi: 10.3389/fpls.2023.1220507 (PMC10481954; doi:10.3389/fpls.2023.1220507)
Supplement: Supplementary file 1 [file DataSheet_1.zip › Additional files - tables/ST 5.xlsx]

## Sheet: Sheet1
		Gene ID
KEGG pathway ID	ko00941	LOC110092466	LOC110092467	LOC110093422	LOC110093424	LOC110097388	LOC110098484	LOC110098587	LOC110101632	LOC110102334	LOC110105160	LOC110107310	LOC110113109	LOC110113968	novel.3590	novel.9804
	ko00942	LOC110096304
	ko00943	LOC110094935	LOC110096887	LOC110098877	LOC110107482	LOC110107486	LOC110109268	LOC110110860	LOC110112139	LOC110115092	novel.10807
	ko00944	LOC110100597	LOC110109268	LOC110098877
