# Supplementary material for: Transcriptome and metabolome analysis reveals the effect of flavonoids on flower color variation in Dendrobium nobile Lindl
Source: Front Plant Sci. 2023 Aug 23;14:1220507. doi: 10.3389/fpls.2023.1220507 (PMC10481954; doi:10.3389/fpls.2023.1220507)
Supplement: Supplementary file 1 [file DataSheet_1.zip › Additional files - tables/ST 6.xlsx]

## Sheet: PFS1-WFS1 + Meta.
KEGG_map	Description	Index_meta	CID_meta	Count_meta	Index_gene	KO_gene	Count_gene	Hyperlink
ko01110	Biosynthesis of secondary metabolites	mws0042;mws0032;mws0744;MWSHY0136;Lmsn002815	C12136+C10107+C02906+C12249+C21833	5	LOC110096519;LOC110113765;LOC110103062;novel.8785;novel.9685;LOC110101799;LOC110105655;LOC110116766;LOC110112782;LOC110103015;LOC110111165;LOC110095381;LOC110094663;novel.4210;LOC110091906;novel.4379;LOC110101366;LOC110113497;LOC110110096;novel.5297;LOC110097841;novel.1191;novel.2930;LOC110096053;LOC110111027;LOC110099000;LOC110106660;LOC110115944;novel.5557;LOC110099802;LOC110111041;LOC110104597…	K00059+K00059+K00083+K00128+K00128+K00162+K00224+K00422+K00422+K00430+K00430+K00454+K00454+K00559+K00655+K00655+K00764+K00873+K00873+K00939+K01114+K01115+K01115+K01176+K01176+K01177+K01188+K01188+K01188+K01193+K01513+K01641+K01648+K01657+K01754+K01757+K01850+K01853+K01899+K01904+K01904+K01963+K02293+K03428+K03794+K04125+K04125+K05349+K05349+K06127+K07024+K08081+K08081+K09753+K09753+K10046+K10760+…	84	https:\\www.genome.jp\dbget-bin\www_bget?map01110
ko00941	Flavonoid biosynthesis	MWSHY0049;mws0042;mws0032;mws0744;mws1179	C01709+C12136+C10107+C02906+C09099	5	LOC110107310	K13065	1	https:\\www.genome.jp\dbget-bin\www_bget?map00941

## Sheet: PFS2-WFS2 + Meta.
KEGG_map	Description	Index_meta	CID_meta	Count_meta	Index_gene	KO_gene	Count_gene	Hyperlink
ko01110	Biosynthesis of secondary metabolites	mws0042;mws0032;mws0744;MWSHY0136;Lmsn002815	C12136+C10107+C02906+C12249+C21833	5	LOC110114175;LOC110093981;novel.8767;LOC110101511;LOC110094345;LOC110092855;LOC110098448;novel.9623;novel.3131;novel.4782;novel.8785;novel.9685;LOC110103462;novel.11983;LOC110108874;LOC110116724;LOC110099290;novel.3273;LOC110098653;LOC110096932;LOC110107330;LOC110099301;LOC110109321;LOC110110756;LOC110111165;LOC110106362;LOC110094199;LOC110094663;novel.4210;LOC110092467;LOC110092466;LOC110105160;…	K00002+K00002+K00002+K00006+K00059+K00083+K00083+K00121+K00121+K00128+K00128+K00128+K00162+K00162+K00227+K00318+K00422+K00422+K00430+K00430+K00430+K00430+K00430+K00430+K00430+K00454+K00454+K00454+K00559+K00588+K00588+K00588+K00655+K00655+K00764+K00811+K00815+K00830+K00850+K00850+K00850+K00850+K00895+K00895+K00927+K00939+K00940+K00966+K00975+K00975+K00975+K00975+K01087+K01087+K01087+K01092+K01114+…	193	https:\\www.genome.jp\dbget-bin\www_bget?map01110
ko00941	Flavonoid biosynthesis	MWSHY0049;mws0042;mws0032;mws0744;mws1179	C01709+C12136+C10107+C02906+C09099	5	LOC110092467;LOC110092466;LOC110105160;LOC110101632;LOC110093422;LOC110098587;LOC110113968;LOC110113109;novel.9804;LOC110096304	K00588+K00588+K00588+K09754+K13065+K13065+K13065+K13065+K13082+K22845	10	https:\\www.genome.jp\dbget-bin\www_bget?map00941
ko00944	Flavone and flavonol biosynthesis	mws0032;MWSHY0136;mws0913;mws0045;MWSHY0104;Lmsn002815;Hmcp001618;Lmqp002170	C10107+C12249+C12626+C01750+C03951+C21833+C10175+C12635	8	LOC110098877;LOC110109268;LOC110100597	K13264+K13264+K22772	3	https:\\www.genome.jp\dbget-bin\www_bget?map00944

## Sheet: PFS3-WFS3 + Meta.
KEGG_map	Description	Index_meta	CID_meta	Count_meta	Index_gene	KO_gene	Count_gene	Hyperlink
ko01110	Biosynthesis of secondary metabolites	mws0042;mws0032;mws0744;MWSHY0136;Lmsn002815	C12136+C10107+C02906+C12249+C21833	5	LOC110095136;LOC110110381;LOC110097083;novel.203;LOC110107330;LOC110095178;LOC110094199;LOC110097388;LOC110115472;novel.10781;novel.4210;novel.11109;novel.10727;novel.3590;novel.1422;LOC110101366;LOC110105555;LOC110109169;LOC110098230;LOC110112637;LOC114579479;LOC110110040;novel.2384;LOC110110222;LOC110106284;LOC110106639;LOC110106660;LOC110105931;LOC110100117;LOC110116694;novel.12506;LOC11011007…	K00002+K00106+K00276+K00422+K00430+K00430+K00454+K00475+K00511+K00514+K00559+K00600+K00626+K00660+K00700+K00764+K00811+K00815+K00873+K00939+K00940+K00975+K01115+K01176+K01176+K01188+K01188+K01188+K01188+K01214+K01513+K01613+K01719+K01757+K01904+K01933+K02293+K03404+K03794+K03794+K04122+K05277+K05917+K07024+K08081+K09588+K09753+K09838+K10960+K11262+K11262+K12447+K12447+K12742+K13034+K13051+K13065+…	73	https:\\www.genome.jp\dbget-bin\www_bget?map01110
ko00941	Flavonoid biosynthesis	MWSHY0049;mws0042;mws0032;mws0744;mws1179	C01709+C12136+C10107+C02906+C09099	5	LOC110097388;novel.3590;LOC110098484;LOC110093424;LOC110098587;LOC110102334	K00475+K00660+K05277+K13065+K13065+K13065	6	https:\\www.genome.jp\dbget-bin\www_bget?map00941
