# Supplementary material for: Transcriptome and metabolome analysis reveals the effect of flavonoids on flower color variation in Dendrobium nobile Lindl
Source: Front Plant Sci. 2023 Aug 23;14:1220507. doi: 10.3389/fpls.2023.1220507 (PMC10481954; doi:10.3389/fpls.2023.1220507)
Supplement: Supplementary file 1 [file DataSheet_1.zip › Additional files - tables/ST 7.xlsx]

## Sheet: PFS1-WFS1 + Meta.
geneID	KEGG_map_gene	metaID	Compounds	KEGG_map_meta	coefficient	pvalue
DDH38_pgp002	--	pmp000344	3',4',7-Trihydroxyflavone	--	0.90204	0.0139241
LOC110091824	ko04016,ko04075	pmp000344	3',4',7-Trihydroxyflavone	--	-0.882394	0.0199335
LOC110091844	--	pmp000344	3',4',7-Trihydroxyflavone	--	-0.887737	0.0181971
LOC110091883	ko00460,ko01100,ko01110	pmp000344	3',4',7-Trihydroxyflavone	--	0.866432	0.0255693
LOC110091896	--	pmp000344	3',4',7-Trihydroxyflavone	--	-0.990112	0.000146162
LOC110091906	ko00561,ko00564,ko01100,ko01110	pmp000344	3',4',7-Trihydroxyflavone	--	0.907686	0.0123893
LOC110091958	--	pmp000344	3',4',7-Trihydroxyflavone	--	-0.862091	0.0272171
LOC110091968	ko03440	pmp000344	3',4',7-Trihydroxyflavone	--	-0.916821	0.0100904
LOC110091984	ko03410	pmp000344	3',4',7-Trihydroxyflavone	--	-0.977738	0.000737879
LOC110092013	ko04075	pmp000344	3',4',7-Trihydroxyflavone	--	0.880028	0.0207265
LOC110092032	--	pmp000344	3',4',7-Trihydroxyflavone	--	0.98193	0.000486815
LOC110092054	--	pmp000344	3',4',7-Trihydroxyflavone	--	0.955568	0.00291746
LOC110092218	ko04122	pmp000344	3',4',7-Trihydroxyflavone	--	-0.915415	0.0104294
LOC110092264	ko00908,ko01110	pmp000344	3',4',7-Trihydroxyflavone	--	-0.877728	0.0215118
LOC110092295	--	pmp000344	3',4',7-Trihydroxyflavone	--	-0.883372	0.0196098
LOC110092355	--	pmp000344	3',4',7-Trihydroxyflavone	--	-0.97191	0.00117252
LOC110092377	ko00270,ko01100	pmp000344	3',4',7-Trihydroxyflavone	--	-0.95978	0.00239397
LOC110092382	ko00900,ko01110	pmp000344	3',4',7-Trihydroxyflavone	--	0.855595	0.0297735
LOC110092486	--	pmp000344	3',4',7-Trihydroxyflavone	--	-0.992276	8.92544e-05
LOC110092548	ko04144	pmp000344	3',4',7-Trihydroxyflavone	--	-0.996589	1.74322e-05
LOC110092637	--	pmp000344	3',4',7-Trihydroxyflavone	--	-0.903827	0.0134292
LOC110092783	--	pmp000344	3',4',7-Trihydroxyflavone	--	-0.895071	0.0159376
LOC110092787	--	pmp000344	3',4',7-Trihydroxyflavone	--	-0.934372	0.00631931
LOC110092806	--	pmp000344	3',4',7-Trihydroxyflavone	--	0.967983	0.0015212
LOC110093012	ko00563,ko01100	pmp000344	3',4',7-Trihydroxyflavone	--	0.993512	6.29967e-05
LOC110093068	ko03010	pmp000344	3',4',7-Trihydroxyflavone	--	-0.948765	0.00387028
LOC110093098	ko03040,ko04141,ko04144	pmp000344	3',4',7-Trihydroxyflavone	--	-0.900371	0.0143944
LOC110093161	--	pmp000344	3',4',7-Trihydroxyflavone	--	-0.902194	0.0138813
LOC110093239	--	pmp000344	3',4',7-Trihydroxyflavone	--	0.855937	0.0296364
LOC110093247	--	pmp000344	3',4',7-Trihydroxyflavone	--	0.987326	0.000239916
LOC110093382	ko04626	pmp000344	3',4',7-Trihydroxyflavone	--	-0.959076	0.00247788
LOC110093455	ko00514	pmp000344	3',4',7-Trihydroxyflavone	--	-0.836445	0.0379379
LOC110093479	--	pmp000344	3',4',7-Trihydroxyflavone	--	0.982442	0.000459739
LOC110093488	--	pmp000344	3',4',7-Trihydroxyflavone	--	-0.842784	0.0351323
LOC110093506	--	pmp000344	3',4',7-Trihydroxyflavone	--	-0.915143	0.0104956
LOC110093589	ko04144	pmp000344	3',4',7-Trihydroxyflavone	--	-0.819832	0.0457665
LOC110093590	--	pmp000344	3',4',7-Trihydroxyflavone	--	0.980382	0.000573503
LOC110093597	--	pmp000344	3',4',7-Trihydroxyflavone	--	0.835504	0.0383627
LOC110093696	--	pmp000344	3',4',7-Trihydroxyflavone	--	-0.876184	0.0220467
LOC110093802	--	pmp000344	3',4',7-Trihydroxyflavone	--	-0.969799	0.00135438
LOC110093820	ko03030	pmp000344	3',4',7-Trihydroxyflavone	--	-0.836228	0.0380357
LOC110093823	ko04141	pmp000344	3',4',7-Trihydroxyflavone	--	0.893392	0.0164422
LOC110093850	ko00040,ko01100	pmp000344	3',4',7-Trihydroxyflavone	--	-0.953868	0.00314313
LOC110093939	--	pmp000344	3',4',7-Trihydroxyflavone	--	0.945378	0.00439392
LOC110094003	--	pmp000344	3',4',7-Trihydroxyflavone	--	0.919359	0.00949218
LOC110094029	--	pmp000344	3',4',7-Trihydroxyflavone	--	-0.954553	0.00305127
LOC110094037	ko00970	pmp000344	3',4',7-Trihydroxyflavone	--	0.911326	0.0114459
LOC110094069	ko00901,ko01100,ko01110	pmp000344	3',4',7-Trihydroxyflavone	--	0.863092	0.0268325
LOC110094147	--	pmp000344	3',4',7-Trihydroxyflavone	--	0.940409	0.00522083
LOC110094150	--	pmp000344	3',4',7-Trihydroxyflavone	--	-0.941816	0.0049795
LOC110094334	--	pmp000344	3',4',7-Trihydroxyflavone	--	-0.915282	0.0104618
LOC110094373	--	pmp000344	3',4',7-Trihydroxyflavone	--	-0.840421	0.0361662
LOC110094449	--	pmp000344	3',4',7-Trihydroxyflavone	--	-0.914389	0.0106801
LOC110094452	--	pmp000344	3',4',7-Trihydroxyflavone	--	-0.891573	0.0169974
LOC110094471	--	pmp000344	3',4',7-Trihydroxyflavone	--	-0.841572	0.0356611
LOC110094512	--	pmp000344	3',4',7-Trihydroxyflavone	--	0.948956	0.00384169
LOC110094531	ko00630,ko01100,ko01110,ko01200	pmp000344	3',4',7-Trihydroxyflavone	--	0.998249	4.59678e-06
LOC110094663	ko00591,ko00592,ko01100,ko01110	pmp000344	3',4',7-Trihydroxyflavone	--	-0.894663	0.0160595
LOC110094682	ko00970	pmp000344	3',4',7-Trihydroxyflavone	--	-0.972077	0.00115869
LOC110094771	--	pmp000344	3',4',7-Trihydroxyflavone	--	-0.90741	0.0124625
LOC110094842	--	pmp000344	3',4',7-Trihydroxyflavone	--	-0.881419	0.0202584
LOC110094858	--	pmp000344	3',4',7-Trihydroxyflavone	--	-0.926443	0.00791688
LOC110094865	--	pmp000344	3',4',7-Trihydroxyflavone	--	-0.896449	0.0155291
LOC110094925	--	pmp000344	3',4',7-Trihydroxyflavone	--	0.920654	0.00919381
LOC110095010	--	pmp000344	3',4',7-Trihydroxyflavone	--	-0.901466	0.0140851
LOC110095015	--	pmp000344	3',4',7-Trihydroxyflavone	--	-0.869461	0.0244484
LOC110095017	ko00904,ko01110	pmp000344	3',4',7-Trihydroxyflavone	--	0.974456	0.000970383
LOC110095142	--	pmp000344	3',4',7-Trihydroxyflavone	--	-0.882015	0.0200595
LOC110095195	--	pmp000344	3',4',7-Trihydroxyflavone	--	-0.958183	0.00258649
LOC110095216	--	pmp000344	3',4',7-Trihydroxyflavone	--	0.849732	0.0321742
LOC110095348	--	pmp000344	3',4',7-Trihydroxyflavone	--	-0.933499	0.00648643
LOC110095381	ko00591,ko00592,ko01100,ko01110	pmp000344	3',4',7-Trihydroxyflavone	--	0.906399	0.0127316
LOC110095424	--	pmp000344	3',4',7-Trihydroxyflavone	--	0.923048	0.0086546
LOC110095450	--	pmp000344	3',4',7-Trihydroxyflavone	--	0.936339	0.00595006
LOC110095456	ko00620,ko01100	pmp000344	3',4',7-Trihydroxyflavone	--	0.844764	0.0342769
LOC110095718	--	pmp000344	3',4',7-Trihydroxyflavone	--	0.994382	4.72556e-05
LOC110095738	--	pmp000344	3',4',7-Trihydroxyflavone	--	0.960744	0.00228128
LOC110095756	ko03020	pmp000344	3',4',7-Trihydroxyflavone	--	0.974931	0.00093478
LOC110095787	ko00010,ko00071,ko00350,ko00592,ko00620,ko01100,ko01110	pmp000344	3',4',7-Trihydroxyflavone	--	0.905181	0.0130598
LOC110095897	--	pmp000344	3',4',7-Trihydroxyflavone	--	-0.944805	0.00448564
LOC110095939	ko03060	pmp000344	3',4',7-Trihydroxyflavone	--	0.962204	0.00211579
LOC110095961	--	pmp000344	3',4',7-Trihydroxyflavone	--	-0.928553	0.00747474
LOC110096053	ko00500,ko01100,ko01110	pmp000344	3',4',7-Trihydroxyflavone	--	0.99469	4.2223e-05
LOC110096122	--	pmp000344	3',4',7-Trihydroxyflavone	--	0.919219	0.00952486
LOC110096189	--	pmp000344	3',4',7-Trihydroxyflavone	--	0.956887	0.00274802
LOC110096325	ko04120	pmp000344	3',4',7-Trihydroxyflavone	--	0.977914	0.000726315
LOC110096353	--	pmp000344	3',4',7-Trihydroxyflavone	--	0.846982	0.0333301
LOC110096359	--	pmp000344	3',4',7-Trihydroxyflavone	--	-0.849324	0.0323447
LOC110096467	ko00270,ko01100	pmp000344	3',4',7-Trihydroxyflavone	--	0.847708	0.0330234
LOC110096472	ko04626	pmp000344	3',4',7-Trihydroxyflavone	--	-0.981007	0.000537677
LOC110096519	ko00061,ko00780,ko01100,ko01110,ko01212,ko01240	pmp000344	3',4',7-Trihydroxyflavone	--	0.847561	0.0330855
LOC110096554	--	pmp000344	3',4',7-Trihydroxyflavone	--	0.947779	0.00401929
LOC110096556	--	pmp000344	3',4',7-Trihydroxyflavone	--	-0.931963	0.00678615
LOC110096601	--	pmp000344	3',4',7-Trihydroxyflavone	--	0.909377	0.0119466
LOC110096626	--	pmp000344	3',4',7-Trihydroxyflavone	--	-0.904555	0.0132298
LOC110096836	--	pmp000344	3',4',7-Trihydroxyflavone	--	-0.9421	0.00493153
LOC110096860	ko03420	pmp000344	3',4',7-Trihydroxyflavone	--	0.985648	0.000307497
LOC110096882	ko00591	pmp000344	3',4',7-Trihydroxyflavone	--	-0.856193	0.0295335
LOC110096887	ko00943,ko01100,ko01110	pmp000344	3',4',7-Trihydroxyflavone	--	-0.859587	0.0281895
LOC110096905	--	pmp000344	3',4',7-Trihydroxyflavone	--	0.889117	0.0177608
LOC110096908	--	pmp000344	3',4',7-Trihydroxyflavone	--	0.931122	0.00695292
LOC110096973	--	pmp000344	3',4',7-Trihydroxyflavone	--	-0.977305	0.000766748
LOC110096988	--	pmp000344	3',4',7-Trihydroxyflavone	--	-0.941989	0.00495029
LOC110097024	ko00520,ko01100	pmp000344	3',4',7-Trihydroxyflavone	--	0.89436	0.0161503
LOC110097043	--	pmp000344	3',4',7-Trihydroxyflavone	--	0.927159	0.00776547
LOC110097090	--	pmp000344	3',4',7-Trihydroxyflavone	--	-0.816932	0.0472031
LOC110097154	--	pmp000344	3',4',7-Trihydroxyflavone	--	0.962105	0.00212687
LOC110097199	--	pmp000344	3',4',7-Trihydroxyflavone	--	-0.906217	0.0127804
LOC110097227	--	pmp000344	3',4',7-Trihydroxyflavone	--	0.968619	0.00146168
LOC110097389	ko00073,ko01100	pmp000344	3',4',7-Trihydroxyflavone	--	-0.836722	0.0378129
LOC110097456	ko00511	pmp000344	3',4',7-Trihydroxyflavone	--	0.851683	0.0313654
LOC110097585	ko04075	pmp000344	3',4',7-Trihydroxyflavone	--	0.974249	0.000986142
LOC110097753	--	pmp000344	3',4',7-Trihydroxyflavone	--	0.831602	0.0401493
LOC110097841	ko00562,ko00564,ko00565,ko01100,ko01110	pmp000344	3',4',7-Trihydroxyflavone	--	-0.986526	0.000271087
LOC110097888	--	pmp000344	3',4',7-Trihydroxyflavone	--	0.98565	0.000307426
LOC110097952	--	pmp000344	3',4',7-Trihydroxyflavone	--	0.869081	0.0245876
LOC110098050	ko03440	pmp000344	3',4',7-Trihydroxyflavone	--	0.94491	0.00446869
LOC110098101	--	pmp000344	3',4',7-Trihydroxyflavone	--	-0.931873	0.00680374
LOC110098110	--	pmp000344	3',4',7-Trihydroxyflavone	--	0.991231	0.000115009
LOC110098240	--	pmp000344	3',4',7-Trihydroxyflavone	--	-0.982973	0.000432409
LOC110098335	--	pmp000344	3',4',7-Trihydroxyflavone	--	-0.974218	0.000988473
LOC110098336	--	pmp000344	3',4',7-Trihydroxyflavone	--	-0.90955	0.0119017
LOC110098382	--	pmp000344	3',4',7-Trihydroxyflavone	--	-0.903891	0.0134114
LOC110098424	--	pmp000344	3',4',7-Trihydroxyflavone	--	-0.95748	0.00267351
LOC110098429	--	pmp000344	3',4',7-Trihydroxyflavone	--	-0.880681	0.0205061
LOC110098442	--	pmp000344	3',4',7-Trihydroxyflavone	--	0.815019	0.0481619
LOC110098445	ko00600	pmp000344	3',4',7-Trihydroxyflavone	--	-0.846974	0.0333339
LOC110098536	--	pmp000344	3',4',7-Trihydroxyflavone	--	-0.813183	0.0490907
LOC110098594	--	pmp000344	3',4',7-Trihydroxyflavone	--	-0.936851	0.00585579
LOC110098604	--	pmp000344	3',4',7-Trihydroxyflavone	--	-0.857424	0.0290427
LOC110098662	ko00073	pmp000344	3',4',7-Trihydroxyflavone	--	0.925839	0.00804583
LOC110098942	--	pmp000344	3',4',7-Trihydroxyflavone	--	0.90858	0.0121545
LOC110098966	ko03020	pmp000344	3',4',7-Trihydroxyflavone	--	-0.945169	0.00442717
LOC110099039	--	pmp000344	3',4',7-Trihydroxyflavone	--	0.924387	0.00835979
LOC110099042	--	pmp000344	3',4',7-Trihydroxyflavone	--	-0.931488	0.00688014
LOC110099045	--	pmp000344	3',4',7-Trihydroxyflavone	--	-0.903276	0.0135808
LOC110099060	--	pmp000344	3',4',7-Trihydroxyflavone	--	0.9567	0.00277179
LOC110099144	--	pmp000344	3',4',7-Trihydroxyflavone	--	-0.932548	0.00667126
LOC110099151	ko04120	pmp000344	3',4',7-Trihydroxyflavone	--	-0.941078	0.00510544
LOC110099252	ko00908,ko01110	pmp000344	3',4',7-Trihydroxyflavone	--	-0.982153	0.000474915
LOC110099283	--	pmp000344	3',4',7-Trihydroxyflavone	--	-0.950585	0.00360238
LOC110099326	--	pmp000344	3',4',7-Trihydroxyflavone	--	0.974968	0.000932034
LOC110099404	ko00040,ko01100	pmp000344	3',4',7-Trihydroxyflavone	--	-0.93724	0.00578461
LOC110099412	--	pmp000344	3',4',7-Trihydroxyflavone	--	0.976637	0.000812338
LOC110099661	--	pmp000344	3',4',7-Trihydroxyflavone	--	-0.863112	0.0268249
LOC110099711	--	pmp000344	3',4',7-Trihydroxyflavone	--	0.95911	0.00247377
LOC110099712	--	pmp000344	3',4',7-Trihydroxyflavone	--	0.934905	0.00621805
LOC110099740	--	pmp000344	3',4',7-Trihydroxyflavone	--	-0.917898	0.00983443
LOC110099763	--	pmp000344	3',4',7-Trihydroxyflavone	--	-0.875511	0.0222818
LOC110099811	ko04120	pmp000344	3',4',7-Trihydroxyflavone	--	0.971973	0.00116727
LOC110099870	ko00590,ko01100,ko04146	pmp000344	3',4',7-Trihydroxyflavone	--	0.93643	0.00593335
LOC110100005	--	pmp000344	3',4',7-Trihydroxyflavone	--	0.97561	0.000885051
LOC110100058	--	pmp000344	3',4',7-Trihydroxyflavone	--	0.919498	0.00946012
LOC110100095	--	pmp000344	3',4',7-Trihydroxyflavone	--	0.957321	0.00269333
LOC110100197	--	pmp000344	3',4',7-Trihydroxyflavone	--	0.935878	0.0060356
LOC110100217	ko00940,ko01100,ko01110	pmp000344	3',4',7-Trihydroxyflavone	--	0.931807	0.00681677
LOC110100244	--	pmp000344	3',4',7-Trihydroxyflavone	--	-0.967106	0.00160523
LOC110100268	--	pmp000344	3',4',7-Trihydroxyflavone	--	-0.851294	0.0315259
LOC110100345	ko03010	pmp000344	3',4',7-Trihydroxyflavone	--	-0.941965	0.00495431
LOC110100378	--	pmp000344	3',4',7-Trihydroxyflavone	--	-0.931596	0.00685869
LOC110100634	--	pmp000344	3',4',7-Trihydroxyflavone	--	0.88933	0.0176941
LOC110100647	--	pmp000344	3',4',7-Trihydroxyflavone	--	-0.818169	0.0465879
LOC110100669	ko04075	pmp000344	3',4',7-Trihydroxyflavone	--	-0.919678	0.00941835
LOC110100692	--	pmp000344	3',4',7-Trihydroxyflavone	--	0.955153	0.00297178
LOC110100701	--	pmp000344	3',4',7-Trihydroxyflavone	--	0.987317	0.000240252
LOC110100703	--	pmp000344	3',4',7-Trihydroxyflavone	--	0.814834	0.0482554
LOC110100713	--	pmp000344	3',4',7-Trihydroxyflavone	--	0.980743	0.000552658
LOC110100718	ko00380,ko01100	pmp000344	3',4',7-Trihydroxyflavone	--	0.925871	0.00803891
LOC110100730	--	pmp000344	3',4',7-Trihydroxyflavone	--	-0.952922	0.00327233
LOC110100798	--	pmp000344	3',4',7-Trihydroxyflavone	--	0.818184	0.0465805
LOC110100899	ko04626	pmp000344	3',4',7-Trihydroxyflavone	--	0.928938	0.00739529
LOC110100973	--	pmp000344	3',4',7-Trihydroxyflavone	--	-0.971365	0.00121817
LOC110101053	--	pmp000344	3',4',7-Trihydroxyflavone	--	-0.960675	0.00228931
LOC110101076	ko04144	pmp000344	3',4',7-Trihydroxyflavone	--	-0.965275	0.00178783
LOC110101160	ko04016,ko04075	pmp000344	3',4',7-Trihydroxyflavone	--	-0.853015	0.0308191
LOC110101181	--	pmp000344	3',4',7-Trihydroxyflavone	--	-0.984924	0.000339233
LOC110101265	--	pmp000344	3',4',7-Trihydroxyflavone	--	0.95409	0.00311318
LOC110101280	--	pmp000344	3',4',7-Trihydroxyflavone	--	-0.931207	0.00693592
LOC110101288	--	pmp000344	3',4',7-Trihydroxyflavone	--	0.818263	0.0465411
LOC110101319	--	pmp000344	3',4',7-Trihydroxyflavone	--	0.957239	0.00270362
LOC110101366	ko00230,ko00250,ko01100,ko01110	pmp000344	3',4',7-Trihydroxyflavone	--	0.959067	0.00247898
LOC110101435	--	pmp000344	3',4',7-Trihydroxyflavone	--	0.975966	0.000859497
LOC110101464	--	pmp000344	3',4',7-Trihydroxyflavone	--	-0.94223	0.00490962
LOC110101506	--	pmp000344	3',4',7-Trihydroxyflavone	--	0.96292	0.00203689
LOC110101547	ko00040,ko00051,ko01100	pmp000344	3',4',7-Trihydroxyflavone	--	-0.889705	0.0175766
LOC110101594	--	pmp000344	3',4',7-Trihydroxyflavone	--	-0.971466	0.00120969
LOC110101822	ko02010	pmp000344	3',4',7-Trihydroxyflavone	--	0.872015	0.023522
LOC110101843	--	pmp000344	3',4',7-Trihydroxyflavone	--	-0.909403	0.0119399
LOC110101859	--	pmp000344	3',4',7-Trihydroxyflavone	--	-0.9255	0.00811872
LOC110101892	--	pmp000344	3',4',7-Trihydroxyflavone	--	0.945915	0.00430863
LOC110101923	--	pmp000344	3',4',7-Trihydroxyflavone	--	0.948493	0.00391107
LOC110101944	ko00908,ko01110	pmp000344	3',4',7-Trihydroxyflavone	--	-0.888164	0.0180616
LOC110101964	ko02010	pmp000344	3',4',7-Trihydroxyflavone	--	-0.875514	0.0222807
LOC110102157	ko00460,ko01100,ko01110	pmp000344	3',4',7-Trihydroxyflavone	--	-0.934665	0.00626358
LOC110102268	--	pmp000344	3',4',7-Trihydroxyflavone	--	-0.991118	0.000117974
LOC110102271	ko03060	pmp000344	3',4',7-Trihydroxyflavone	--	0.947507	0.004061
LOC110102292	--	pmp000344	3',4',7-Trihydroxyflavone	--	0.817663	0.046839
LOC110102379	--	pmp000344	3',4',7-Trihydroxyflavone	--	0.889444	0.0176583
LOC110102403	ko01100	pmp000344	3',4',7-Trihydroxyflavone	--	-0.936207	0.00597447
LOC110102468	--	pmp000344	3',4',7-Trihydroxyflavone	--	-0.897496	0.0152221
LOC110102496	--	pmp000344	3',4',7-Trihydroxyflavone	--	-0.890328	0.0173825
LOC110102556	--	pmp000344	3',4',7-Trihydroxyflavone	--	-0.91788	0.00983872
LOC110102563	--	pmp000344	3',4',7-Trihydroxyflavone	--	-0.940936	0.00512979
LOC110102724	ko00910,ko01100	pmp000344	3',4',7-Trihydroxyflavone	--	-0.944755	0.00449372
LOC110102750	--	pmp000344	3',4',7-Trihydroxyflavone	--	-0.965562	0.00175852
LOC110102770	ko03010	pmp000344	3',4',7-Trihydroxyflavone	--	-0.950937	0.00355176
LOC110102810	--	pmp000344	3',4',7-Trihydroxyflavone	--	-0.840215	0.0362569
LOC110102881	--	pmp000344	3',4',7-Trihydroxyflavone	--	-0.911063	0.0115129
LOC110103003	ko03050	pmp000344	3',4',7-Trihydroxyflavone	--	-0.89714	0.0153262
LOC110103015	ko00940,ko01100,ko01110	pmp000344	3',4',7-Trihydroxyflavone	--	0.959816	0.00238971
LOC110103062	ko00940,ko01100,ko01110	pmp000344	3',4',7-Trihydroxyflavone	--	0.963637	0.00195935
LOC110103185	--	pmp000344	3',4',7-Trihydroxyflavone	--	-0.825081	0.0432191
LOC110103249	ko00270,ko01100	pmp000344	3',4',7-Trihydroxyflavone	--	0.867171	0.0252935
LOC110103266	ko00053,ko00520,ko01100,ko01110,ko01240	pmp000344	3',4',7-Trihydroxyflavone	--	0.876174	0.0220502
LOC110103356	--	pmp000344	3',4',7-Trihydroxyflavone	--	0.999713	1.23239e-07
LOC110103411	--	pmp000344	3',4',7-Trihydroxyflavone	--	0.842594	0.035215
LOC110103421	ko03010	pmp000344	3',4',7-Trihydroxyflavone	--	0.920131	0.00931386
LOC110103495	ko04626	pmp000344	3',4',7-Trihydroxyflavone	--	-0.878567	0.0212238
LOC110103524	--	pmp000344	3',4',7-Trihydroxyflavone	--	-0.944203	0.00458309
LOC110103557	ko00740,ko01100,ko01110,ko01240	pmp000344	3',4',7-Trihydroxyflavone	--	-0.934875	0.00622373
LOC110103693	ko03013	pmp000344	3',4',7-Trihydroxyflavone	--	0.928296	0.00752777
LOC110103702	--	pmp000344	3',4',7-Trihydroxyflavone	--	-0.909974	0.0117921
LOC110103703	--	pmp000344	3',4',7-Trihydroxyflavone	--	0.973604	0.00103594
LOC110103718	--	pmp000344	3',4',7-Trihydroxyflavone	--	0.949989	0.00368909
LOC110103721	--	pmp000344	3',4',7-Trihydroxyflavone	--	0.895854	0.0157046
LOC110103808	--	pmp000344	3',4',7-Trihydroxyflavone	--	0.941701	0.00499913
LOC110103851	ko03060	pmp000344	3',4',7-Trihydroxyflavone	--	0.946576	0.00420497
LOC110103900	--	pmp000344	3',4',7-Trihydroxyflavone	--	0.956522	0.00279446
LOC110104115	--	pmp000344	3',4',7-Trihydroxyflavone	--	0.910815	0.0115762
LOC110104132	ko00563,ko01100	pmp000344	3',4',7-Trihydroxyflavone	--	0.940525	0.00520081
LOC110104318	--	pmp000344	3',4',7-Trihydroxyflavone	--	0.959661	0.00240806
LOC110104325	ko00590,ko01100,ko04146	pmp000344	3',4',7-Trihydroxyflavone	--	0.936161	0.00598304
LOC110104404	--	pmp000344	3',4',7-Trihydroxyflavone	--	0.911149	0.0114911
LOC110104421	--	pmp000344	3',4',7-Trihydroxyflavone	--	-0.970266	0.00131299
LOC110104475	--	pmp000344	3',4',7-Trihydroxyflavone	--	-0.834818	0.0386742
LOC110104597	ko00072,ko00280,ko00650,ko00900,ko01100,ko01110	pmp000344	3',4',7-Trihydroxyflavone	--	0.941075	0.00510588
LOC110104598	ko03022	pmp000344	3',4',7-Trihydroxyflavone	--	0.927763	0.00763878
LOC110104696	--	pmp000344	3',4',7-Trihydroxyflavone	--	-0.947076	0.00412723
LOC110104716	--	pmp000344	3',4',7-Trihydroxyflavone	--	0.949532	0.00375626
LOC110104744	--	pmp000344	3',4',7-Trihydroxyflavone	--	-0.897011	0.0153638
LOC110104791	--	pmp000344	3',4',7-Trihydroxyflavone	--	0.996342	2.00495e-05
LOC110104810	--	pmp000344	3',4',7-Trihydroxyflavone	--	-0.950307	0.00364275
LOC110104822	ko03008	pmp000344	3',4',7-Trihydroxyflavone	--	0.961407	0.00220535
LOC110104870	ko04626	pmp000344	3',4',7-Trihydroxyflavone	--	0.941322	0.0050636
LOC110104959	--	pmp000344	3',4',7-Trihydroxyflavone	--	0.971345	0.00121986
LOC110104969	--	pmp000344	3',4',7-Trihydroxyflavone	--	-0.903085	0.0136335
LOC110104986	ko00945	pmp000344	3',4',7-Trihydroxyflavone	--	-0.883927	0.0194276
LOC110104989	ko04141,ko04145	pmp000344	3',4',7-Trihydroxyflavone	--	-0.95112	0.00352543
LOC110105020	ko00904,ko01110	pmp000344	3',4',7-Trihydroxyflavone	--	0.877028	0.0217534
LOC110105030	--	pmp000344	3',4',7-Trihydroxyflavone	--	-0.886266	0.0186674
LOC110105111	--	pmp000344	3',4',7-Trihydroxyflavone	--	-0.822224	0.0445973
LOC110105137	--	pmp000344	3',4',7-Trihydroxyflavone	--	0.963089	0.0020185
LOC110105148	ko03440	pmp000344	3',4',7-Trihydroxyflavone	--	0.840087	0.0363136
LOC110105229	--	pmp000344	3',4',7-Trihydroxyflavone	--	-0.942529	0.0048595
LOC110105393	--	pmp000344	3',4',7-Trihydroxyflavone	--	-0.930266	0.00712463
LOC110105416	--	pmp000344	3',4',7-Trihydroxyflavone	--	-0.870215	0.0241733
LOC110105420	--	pmp000344	3',4',7-Trihydroxyflavone	--	-0.911017	0.0115247
LOC110105522	--	pmp000344	3',4',7-Trihydroxyflavone	--	-0.860665	0.0277687
LOC110105538	--	pmp000344	3',4',7-Trihydroxyflavone	--	0.896344	0.01556
LOC110105576	--	pmp000344	3',4',7-Trihydroxyflavone	--	0.90641	0.0127288
LOC110105655	ko00592,ko01110	pmp000344	3',4',7-Trihydroxyflavone	--	0.890696	0.017268
LOC110105766	--	pmp000344	3',4',7-Trihydroxyflavone	--	0.895993	0.0156637
LOC110105782	--	pmp000344	3',4',7-Trihydroxyflavone	--	0.973176	0.00106966
LOC110105885	ko00900,ko01100,ko01110	pmp000344	3',4',7-Trihydroxyflavone	--	-0.961865	0.0021537
LOC110105923	ko00510	pmp000344	3',4',7-Trihydroxyflavone	--	0.924452	0.00834561
LOC110105960	--	pmp000344	3',4',7-Trihydroxyflavone	--	-0.989852	0.000153957
LOC110106021	ko00020,ko00640,ko01100,ko01110,ko01200	pmp000344	3',4',7-Trihydroxyflavone	--	-0.906172	0.0127926
LOC110106032	ko04626	pmp000344	3',4',7-Trihydroxyflavone	--	0.949865	0.00370723
LOC110106042	ko04016	pmp000344	3',4',7-Trihydroxyflavone	--	0.943915	0.00463001
LOC110106123	ko00860,ko01100,ko01110	pmp000344	3',4',7-Trihydroxyflavone	--	-0.819829	0.0457679
LOC110106194	--	pmp000344	3',4',7-Trihydroxyflavone	--	-0.901215	0.0141557
LOC110106219	--	pmp000344	3',4',7-Trihydroxyflavone	--	-0.898034	0.0150656
LOC110106254	ko03008	pmp000344	3',4',7-Trihydroxyflavone	--	-0.970489	0.0012935
LOC110106302	--	pmp000344	3',4',7-Trihydroxyflavone	--	-0.93818	0.00561453
LOC110106332	--	pmp000344	3',4',7-Trihydroxyflavone	--	0.909164	0.0120019
LOC110106353	--	pmp000344	3',4',7-Trihydroxyflavone	--	0.964629	0.00185455
LOC110106384	ko04016	pmp000344	3',4',7-Trihydroxyflavone	--	-0.990029	0.00014864
LOC110106386	--	pmp000344	3',4',7-Trihydroxyflavone	--	-0.850266	0.0319518
LOC110106420	ko04141	pmp000344	3',4',7-Trihydroxyflavone	--	-0.936486	0.00592285
LOC110106421	ko00062,ko01100,ko01212	pmp000344	3',4',7-Trihydroxyflavone	--	-0.987673	0.000227003
LOC110106428	--	pmp000344	3',4',7-Trihydroxyflavone	--	-0.920645	0.00919608
LOC110106437	--	pmp000344	3',4',7-Trihydroxyflavone	--	0.989976	0.000150228
LOC110106439	--	pmp000344	3',4',7-Trihydroxyflavone	--	0.960429	0.00231776
LOC110106520	ko00040,ko01100	pmp000344	3',4',7-Trihydroxyflavone	--	-0.848013	0.0328948
LOC110106598	--	pmp000344	3',4',7-Trihydroxyflavone	--	-0.873704	0.0229186
LOC110106602	--	pmp000344	3',4',7-Trihydroxyflavone	--	0.861663	0.027382
LOC110106612	--	pmp000344	3',4',7-Trihydroxyflavone	--	-0.860666	0.0277684
LOC110106655	--	pmp000344	3',4',7-Trihydroxyflavone	--	-0.968694	0.00145474
LOC110106660	ko00460,ko00500,ko00940,ko01100,ko01110	pmp000344	3',4',7-Trihydroxyflavone	--	0.978852	0.000666112
LOC110106670	--	pmp000344	3',4',7-Trihydroxyflavone	--	-0.96178	0.00216324
LOC110106731	--	pmp000344	3',4',7-Trihydroxyflavone	--	0.969482	0.00138284
LOC110106735	--	pmp000344	3',4',7-Trihydroxyflavone	--	-0.847496	0.0331127
LOC110106809	ko03440	pmp000344	3',4',7-Trihydroxyflavone	--	0.92862	0.00746082
LOC110106840	--	pmp000344	3',4',7-Trihydroxyflavone	--	-0.933362	0.00651306
LOC110106907	ko00790,ko01240	pmp000344	3',4',7-Trihydroxyflavone	--	-0.956343	0.00281731
LOC110107031	--	pmp000344	3',4',7-Trihydroxyflavone	--	0.926265	0.00795478
LOC110107069	--	pmp000344	3',4',7-Trihydroxyflavone	--	0.911782	0.0113303
LOC110107163	--	pmp000344	3',4',7-Trihydroxyflavone	--	0.964836	0.00183301
LOC110107179	ko00563,ko01100	pmp000344	3',4',7-Trihydroxyflavone	--	-0.892428	0.0167352
LOC110107195	ko03440	pmp000344	3',4',7-Trihydroxyflavone	--	0.874929	0.0224859
LOC110107205	--	pmp000344	3',4',7-Trihydroxyflavone	--	0.979427	0.00063054
LOC110107257	--	pmp000344	3',4',7-Trihydroxyflavone	--	0.903299	0.0135744
LOC110107266	--	pmp000344	3',4',7-Trihydroxyflavone	--	0.976658	0.000810938
LOC110107310	ko00940,ko00941,ko00945,ko01100,ko01110	pmp000344	3',4',7-Trihydroxyflavone	--	0.872713	0.0232717
LOC110107314	--	pmp000344	3',4',7-Trihydroxyflavone	--	-0.941676	0.00500334
LOC110107390	ko04626	pmp000344	3',4',7-Trihydroxyflavone	--	0.899901	0.0145282
LOC110107491	ko00230,ko00240,ko00480,ko01100	pmp000344	3',4',7-Trihydroxyflavone	--	-0.932163	0.00674679
LOC110107546	--	pmp000344	3',4',7-Trihydroxyflavone	--	0.942852	0.00480557
LOC110107582	--	pmp000344	3',4',7-Trihydroxyflavone	--	0.823407	0.0440241
LOC110107585	--	pmp000344	3',4',7-Trihydroxyflavone	--	-0.852005	0.031233
LOC110107661	--	pmp000344	3',4',7-Trihydroxyflavone	--	-0.893058	0.0165434
LOC110107700	--	pmp000344	3',4',7-Trihydroxyflavone	--	0.976572	0.00081685
LOC110107732	--	pmp000344	3',4',7-Trihydroxyflavone	--	0.946562	0.00420712
LOC110107753	--	pmp000344	3',4',7-Trihydroxyflavone	--	0.940005	0.00529118
LOC110107853	--	pmp000344	3',4',7-Trihydroxyflavone	--	-0.912053	0.0112619
LOC110107854	--	pmp000344	3',4',7-Trihydroxyflavone	--	-0.933392	0.00650717
LOC110107897	--	pmp000344	3',4',7-Trihydroxyflavone	--	0.954134	0.00310727
LOC110108057	ko00400,ko01100,ko01110,ko01230	pmp000344	3',4',7-Trihydroxyflavone	--	0.946734	0.00418036
LOC110108105	--	pmp000344	3',4',7-Trihydroxyflavone	--	-0.884675	0.0191827
LOC110108163	--	pmp000344	3',4',7-Trihydroxyflavone	--	0.973134	0.00107301
LOC110108179	--	pmp000344	3',4',7-Trihydroxyflavone	--	0.862355	0.0271153
LOC110108286	--	pmp000344	3',4',7-Trihydroxyflavone	--	0.869962	0.0242654
LOC110108299	--	pmp000344	3',4',7-Trihydroxyflavone	--	0.97653	0.000819769
LOC110108316	ko03010	pmp000344	3',4',7-Trihydroxyflavone	--	-0.926171	0.00797485
LOC110108340	--	pmp000344	3',4',7-Trihydroxyflavone	--	0.840064	0.0363236
LOC110108348	--	pmp000344	3',4',7-Trihydroxyflavone	--	-0.913855	0.0108119
LOC110108425	--	pmp000344	3',4',7-Trihydroxyflavone	--	-0.92697	0.00780528
LOC110108495	--	pmp000344	3',4',7-Trihydroxyflavone	--	0.918617	0.00966529
LOC110108513	--	pmp000344	3',4',7-Trihydroxyflavone	--	0.983872	0.000388094
LOC110108562	--	pmp000344	3',4',7-Trihydroxyflavone	--	-0.841779	0.0355702
LOC110108567	--	pmp000344	3',4',7-Trihydroxyflavone	--	-0.962694	0.00206162
LOC110108568	--	pmp000344	3',4',7-Trihydroxyflavone	--	-0.948447	0.00391802
LOC110108604	ko00040,ko01100	pmp000344	3',4',7-Trihydroxyflavone	--	0.940656	0.00517814
LOC110108838	--	pmp000344	3',4',7-Trihydroxyflavone	--	0.922927	0.00868136
LOC110108888	--	pmp000344	3',4',7-Trihydroxyflavone	--	0.919053	0.0095635
LOC110108962	ko04626	pmp000344	3',4',7-Trihydroxyflavone	--	-0.921795	0.0089349
LOC110108985	ko00190,ko01100	pmp000344	3',4',7-Trihydroxyflavone	--	-0.861034	0.0276257
LOC110109014	--	pmp000344	3',4',7-Trihydroxyflavone	--	0.947793	0.00401722
LOC110109092	ko04626	pmp000344	3',4',7-Trihydroxyflavone	--	0.955624	0.00291014
LOC110109131	ko00905,ko01100,ko01110	pmp000344	3',4',7-Trihydroxyflavone	--	-0.962477	0.00208553
LOC110109147	--	pmp000344	3',4',7-Trihydroxyflavone	--	-0.89598	0.0156674
LOC110109174	--	pmp000344	3',4',7-Trihydroxyflavone	--	0.959703	0.002403
LOC110109202	ko03015	pmp000344	3',4',7-Trihydroxyflavone	--	0.958417	0.00255777
LOC110109231	--	pmp000344	3',4',7-Trihydroxyflavone	--	0.988073	0.00021252
LOC110109259	--	pmp000344	3',4',7-Trihydroxyflavone	--	0.981203	0.000526669
LOC110109269	--	pmp000344	3',4',7-Trihydroxyflavone	--	0.990887	0.000124182
LOC110109359	--	pmp000344	3',4',7-Trihydroxyflavone	--	-0.907059	0.0125556
LOC110109369	--	pmp000344	3',4',7-Trihydroxyflavone	--	-0.961535	0.0021909
LOC110109372	--	pmp000344	3',4',7-Trihydroxyflavone	--	-0.84537	0.0340169
LOC110109418	--	pmp000344	3',4',7-Trihydroxyflavone	--	0.993145	7.03229e-05
LOC110109497	ko04626	pmp000344	3',4',7-Trihydroxyflavone	--	-0.848298	0.0327748
LOC110109616	--	pmp000344	3',4',7-Trihydroxyflavone	--	-0.950502	0.00361443
LOC110109629	--	pmp000344	3',4',7-Trihydroxyflavone	--	0.951178	0.00351724
LOC110109672	ko04016,ko04075,ko04626	pmp000344	3',4',7-Trihydroxyflavone	--	0.820962	0.0452123
LOC110109712	--	pmp000344	3',4',7-Trihydroxyflavone	--	0.918716	0.00964217
LOC110109754	--	pmp000344	3',4',7-Trihydroxyflavone	--	-0.941581	0.00501949
LOC110109794	--	pmp000344	3',4',7-Trihydroxyflavone	--	0.88867	0.0179017
LOC110109806	ko04016,ko04075	pmp000344	3',4',7-Trihydroxyflavone	--	-0.951345	0.0034933
LOC110109887	--	pmp000344	3',4',7-Trihydroxyflavone	--	-0.887713	0.0182048
LOC110109900	--	pmp000344	3',4',7-Trihydroxyflavone	--	-0.953181	0.00323672
LOC110109914	--	pmp000344	3',4',7-Trihydroxyflavone	--	0.989738	0.000157414
LOC110110022	--	pmp000344	3',4',7-Trihydroxyflavone	--	-0.983523	0.000404983
LOC110110024	ko02010	pmp000344	3',4',7-Trihydroxyflavone	--	0.932882	0.0066061
LOC110110031	--	pmp000344	3',4',7-Trihydroxyflavone	--	0.981022	0.000536853
LOC110110049	ko00561,ko00564,ko01110	pmp000344	3',4',7-Trihydroxyflavone	--	0.872992	0.0231722
LOC110110096	ko00010,ko00230,ko00620,ko01100,ko01110,ko01200,ko01230,ko01240	pmp000344	3',4',7-Trihydroxyflavone	--	-0.921162	0.00907803
LOC110110109	ko00520,ko01100	pmp000344	3',4',7-Trihydroxyflavone	--	-0.843512	0.0348168
LOC110110262	ko00561,ko01100	pmp000344	3',4',7-Trihydroxyflavone	--	-0.91512	0.0105011
LOC110110275	--	pmp000344	3',4',7-Trihydroxyflavone	--	-0.982025	0.000481725
LOC110110354	--	pmp000344	3',4',7-Trihydroxyflavone	--	-0.832484	0.039742
LOC110110380	--	pmp000344	3',4',7-Trihydroxyflavone	--	-0.959274	0.00245409
LOC110110426	--	pmp000344	3',4',7-Trihydroxyflavone	--	0.910994	0.0115306
LOC110110442	--	pmp000344	3',4',7-Trihydroxyflavone	--	-0.892401	0.0167434
LOC110110554	ko04141	pmp000344	3',4',7-Trihydroxyflavone	--	0.970915	0.00125663
LOC110110596	--	pmp000344	3',4',7-Trihydroxyflavone	--	-0.866471	0.0255547
LOC110110631	--	pmp000344	3',4',7-Trihydroxyflavone	--	0.989129	0.000176629
LOC110110854	--	pmp000344	3',4',7-Trihydroxyflavone	--	0.973929	0.00101068
LOC110110903	--	pmp000344	3',4',7-Trihydroxyflavone	--	0.857928	0.0288428
LOC110110937	ko04626	pmp000344	3',4',7-Trihydroxyflavone	--	-0.902289	0.0138548
LOC110110946	--	pmp000344	3',4',7-Trihydroxyflavone	--	0.915529	0.0104018
LOC110110987	--	pmp000344	3',4',7-Trihydroxyflavone	--	-0.977962	0.00072313
LOC110111027	ko00500,ko01100,ko01110	pmp000344	3',4',7-Trihydroxyflavone	--	-0.822149	0.0446334
LOC110111041	ko00230,ko00240,ko00500,ko00740,ko00760,ko00770,ko01100,ko01110	pmp000344	3',4',7-Trihydroxyflavone	--	0.9297	0.00723949
LOC110111062	ko00960,ko01100,ko01110	pmp000344	3',4',7-Trihydroxyflavone	--	-0.869096	0.024582
LOC110111113	--	pmp000344	3',4',7-Trihydroxyflavone	--	0.988178	0.000208816
LOC110111121	--	pmp000344	3',4',7-Trihydroxyflavone	--	0.972707	0.00110716
LOC110111130	--	pmp000344	3',4',7-Trihydroxyflavone	--	0.920094	0.00932241
LOC110111144	--	pmp000344	3',4',7-Trihydroxyflavone	--	0.95401	0.00312403
LOC110111165	ko00940,ko01100,ko01110	pmp000344	3',4',7-Trihydroxyflavone	--	0.947833	0.00401111
LOC110111195	--	pmp000344	3',4',7-Trihydroxyflavone	--	0.982815	0.000440424
LOC110111389	--	pmp000344	3',4',7-Trihydroxyflavone	--	0.979112	0.000649896
LOC110111434	--	pmp000344	3',4',7-Trihydroxyflavone	--	-0.837547	0.0374429
LOC110111449	ko03008	pmp000344	3',4',7-Trihydroxyflavone	--	-0.916552	0.0101548
LOC110111485	--	pmp000344	3',4',7-Trihydroxyflavone	--	-0.858779	0.028507
LOC110111552	--	pmp000344	3',4',7-Trihydroxyflavone	--	0.868243	0.0248962
LOC110111566	--	pmp000344	3',4',7-Trihydroxyflavone	--	0.986186	0.000284922
LOC110111679	--	pmp000344	3',4',7-Trihydroxyflavone	--	-0.926334	0.00794005
LOC110111725	--	pmp000344	3',4',7-Trihydroxyflavone	--	-0.925433	0.00813312
LOC110111809	--	pmp000344	3',4',7-Trihydroxyflavone	--	-0.840334	0.0362046
LOC110111913	--	pmp000344	3',4',7-Trihydroxyflavone	--	0.875002	0.0224604
LOC110111924	--	pmp000344	3',4',7-Trihydroxyflavone	--	-0.979402	0.000632042
LOC110112002	ko04141	pmp000344	3',4',7-Trihydroxyflavone	--	0.902467	0.013805
LOC110112022	ko03040	pmp000344	3',4',7-Trihydroxyflavone	--	0.935057	0.00618941
LOC110112079	ko00310,ko01100	pmp000344	3',4',7-Trihydroxyflavone	--	-0.946221	0.00426049
LOC110112177	ko00480,ko01100	pmp000344	3',4',7-Trihydroxyflavone	--	-0.959579	0.00241778
LOC110112226	--	pmp000344	3',4',7-Trihydroxyflavone	--	0.823448	0.0440044
LOC110112284	ko03013	pmp000344	3',4',7-Trihydroxyflavone	--	-0.840441	0.0361574
LOC110112298	ko04120	pmp000344	3',4',7-Trihydroxyflavone	--	0.862138	0.0271989
LOC110112320	--	pmp000344	3',4',7-Trihydroxyflavone	--	-0.932125	0.00675408
LOC110112396	--	pmp000344	3',4',7-Trihydroxyflavone	--	0.854006	0.0304155
LOC110112402	--	pmp000344	3',4',7-Trihydroxyflavone	--	0.997984	6.08993e-06
LOC110112418	--	pmp000344	3',4',7-Trihydroxyflavone	--	0.945253	0.0044138
LOC110112422	--	pmp000344	3',4',7-Trihydroxyflavone	--	-0.873335	0.02305
LOC110112437	--	pmp000344	3',4',7-Trihydroxyflavone	--	0.91396	0.010786
LOC110112482	ko00670,ko01100,ko01240	pmp000344	3',4',7-Trihydroxyflavone	--	-0.864966	0.0261202
LOC110112513	--	pmp000344	3',4',7-Trihydroxyflavone	--	0.934123	0.00636673
LOC110112546	--	pmp000344	3',4',7-Trihydroxyflavone	--	0.886295	0.0186584
LOC110112553	--	pmp000344	3',4',7-Trihydroxyflavone	--	0.956077	0.00285144
LOC110112556	ko04120	pmp000344	3',4',7-Trihydroxyflavone	--	-0.936694	0.0058846
LOC110112588	--	pmp000344	3',4',7-Trihydroxyflavone	--	-0.953258	0.00322613
LOC110112592	ko03010	pmp000344	3',4',7-Trihydroxyflavone	--	0.883477	0.0195754
LOC110112655	--	pmp000344	3',4',7-Trihydroxyflavone	--	0.988957	0.000182253
LOC110112686	--	pmp000344	3',4',7-Trihydroxyflavone	--	-0.919502	0.00945898
LOC110112705	--	pmp000344	3',4',7-Trihydroxyflavone	--	-0.972173	0.00115075
LOC110112845	--	pmp000344	3',4',7-Trihydroxyflavone	--	0.878862	0.0211228
LOC110112926	--	pmp000344	3',4',7-Trihydroxyflavone	--	0.899271	0.0147085
LOC110112929	--	pmp000344	3',4',7-Trihydroxyflavone	--	-0.96804	0.00151588
LOC110112990	ko00450	pmp000344	3',4',7-Trihydroxyflavone	--	0.977628	0.000745184
LOC110113168	--	pmp000344	3',4',7-Trihydroxyflavone	--	-0.910001	0.0117852
LOC110113333	--	pmp000344	3',4',7-Trihydroxyflavone	--	0.82085	0.0452674
LOC110113354	--	pmp000344	3',4',7-Trihydroxyflavone	--	-0.910954	0.0115406
LOC110113363	ko04626	pmp000344	3',4',7-Trihydroxyflavone	--	-0.967762	0.00154214
LOC110113408	--	pmp000344	3',4',7-Trihydroxyflavone	--	0.885225	0.0190038
LOC110113432	ko01100	pmp000344	3',4',7-Trihydroxyflavone	--	-0.907808	0.0123572
LOC110113533	--	pmp000344	3',4',7-Trihydroxyflavone	--	-0.921233	0.00906208
LOC110113543	--	pmp000344	3',4',7-Trihydroxyflavone	--	0.906876	0.0126044
LOC110113587	--	pmp000344	3',4',7-Trihydroxyflavone	--	0.898376	0.0149663
LOC110113661	ko00940,ko01100,ko01110	pmp000344	3',4',7-Trihydroxyflavone	--	0.993681	5.97683e-05
LOC110113708	--	pmp000344	3',4',7-Trihydroxyflavone	--	0.906572	0.0126855
LOC110113712	--	pmp000344	3',4',7-Trihydroxyflavone	--	0.967181	0.00159797
LOC110113718	ko00062,ko01100,ko01110,ko04626	pmp000344	3',4',7-Trihydroxyflavone	--	-0.903758	0.0134482
LOC110113744	--	pmp000344	3',4',7-Trihydroxyflavone	--	0.848496	0.0326913
LOC110113789	--	pmp000344	3',4',7-Trihydroxyflavone	--	0.963681	0.00195464
LOC110113906	--	pmp000344	3',4',7-Trihydroxyflavone	--	0.945785	0.00432926
LOC110114168	--	pmp000344	3',4',7-Trihydroxyflavone	--	-0.953254	0.00322675
LOC110114180	--	pmp000344	3',4',7-Trihydroxyflavone	--	-0.971307	0.00122316
LOC110114217	--	pmp000344	3',4',7-Trihydroxyflavone	--	0.88972	0.0175721
LOC110114232	--	pmp000344	3',4',7-Trihydroxyflavone	--	0.988093	0.000211832
LOC110114267	--	pmp000344	3',4',7-Trihydroxyflavone	--	0.857245	0.0291139
LOC110114356	--	pmp000344	3',4',7-Trihydroxyflavone	--	0.829096	0.0413164
LOC110114402	--	pmp000344	3',4',7-Trihydroxyflavone	--	0.987766	0.000223585
LOC110114431	ko00052,ko01100	pmp000344	3',4',7-Trihydroxyflavone	--	0.880426	0.0205922
LOC110114451	--	pmp000344	3',4',7-Trihydroxyflavone	--	-0.834551	0.0387958
LOC110114537	--	pmp000344	3',4',7-Trihydroxyflavone	--	0.812146	0.0496193
LOC110114591	--	pmp000344	3',4',7-Trihydroxyflavone	--	0.862806	0.0269421
LOC110114599	--	pmp000344	3',4',7-Trihydroxyflavone	--	0.957479	0.00267362
LOC110114673	--	pmp000344	3',4',7-Trihydroxyflavone	--	0.858806	0.0284961
LOC110114747	--	pmp000344	3',4',7-Trihydroxyflavone	--	-0.937693	0.00570223
LOC110114751	ko03013,ko03015	pmp000344	3',4',7-Trihydroxyflavone	--	-0.884871	0.019119
LOC110114779	--	pmp000344	3',4',7-Trihydroxyflavone	--	-0.858491	0.0286203
LOC110114888	ko00750,ko01100	pmp000344	3',4',7-Trihydroxyflavone	--	-0.979953	0.000598793
LOC110114922	ko04626	pmp000344	3',4',7-Trihydroxyflavone	--	-0.83914	0.0367328
LOC110114964	--	pmp000344	3',4',7-Trihydroxyflavone	--	0.892049	0.016851
LOC110115012	--	pmp000344	3',4',7-Trihydroxyflavone	--	-0.870322	0.0241341
LOC110115066	--	pmp000344	3',4',7-Trihydroxyflavone	--	0.998604	2.91991e-06
LOC110115091	--	pmp000344	3',4',7-Trihydroxyflavone	--	-0.950274	0.00364747
LOC110115092	ko00943,ko01100,ko01110	pmp000344	3',4',7-Trihydroxyflavone	--	-0.850177	0.031989
LOC110115277	--	pmp000344	3',4',7-Trihydroxyflavone	--	-0.935283	0.00614686
LOC110115279	--	pmp000344	3',4',7-Trihydroxyflavone	--	-0.974499	0.000967135
LOC110115350	ko03018	pmp000344	3',4',7-Trihydroxyflavone	--	0.846344	0.0336012
LOC110115543	ko00052,ko00561,ko00600,ko00603,ko01100	pmp000344	3',4',7-Trihydroxyflavone	--	-0.960335	0.00232874
LOC110115551	--	pmp000344	3',4',7-Trihydroxyflavone	--	-0.938774	0.00550824
LOC110115621	--	pmp000344	3',4',7-Trihydroxyflavone	--	0.973442	0.00104861
LOC110115772	ko03010	pmp000344	3',4',7-Trihydroxyflavone	--	-0.983326	0.000414716
LOC110115788	--	pmp000344	3',4',7-Trihydroxyflavone	--	0.916751	0.0101071
LOC110115795	ko00380	pmp000344	3',4',7-Trihydroxyflavone	--	-0.854422	0.030247
LOC110115856	--	pmp000344	3',4',7-Trihydroxyflavone	--	0.888528	0.0179464
LOC110115929	ko00040,ko01100	pmp000344	3',4',7-Trihydroxyflavone	--	-0.939849	0.00531837
LOC110115944	ko00460,ko00500,ko00940,ko01100,ko01110	pmp000344	3',4',7-Trihydroxyflavone	--	-0.933143	0.00655541
LOC110116124	--	pmp000344	3',4',7-Trihydroxyflavone	--	0.8615	0.0274449
LOC110116144	ko00040,ko01100	pmp000344	3',4',7-Trihydroxyflavone	--	0.879868	0.0207808
LOC110116159	ko00460,ko00500,ko00940,ko01100,ko01110	pmp000344	3',4',7-Trihydroxyflavone	--	-0.898339	0.014977
LOC110116177	ko00920,ko01100	pmp000344	3',4',7-Trihydroxyflavone	--	0.962204	0.00211586
LOC110116237	--	pmp000344	3',4',7-Trihydroxyflavone	--	0.899369	0.0146805
LOC110116252	--	pmp000344	3',4',7-Trihydroxyflavone	--	0.960811	0.00227354
LOC110116254	--	pmp000344	3',4',7-Trihydroxyflavone	--	-0.885783	0.0188231
LOC110116289	--	pmp000344	3',4',7-Trihydroxyflavone	--	0.951175	0.00351766
LOC110116345	ko00073	pmp000344	3',4',7-Trihydroxyflavone	--	0.889997	0.0174856
LOC110116353	ko00330,ko01100	pmp000344	3',4',7-Trihydroxyflavone	--	-0.904768	0.0131719
LOC110116437	--	pmp000344	3',4',7-Trihydroxyflavone	--	-0.960814	0.0022732
LOC110116616	--	pmp000344	3',4',7-Trihydroxyflavone	--	0.926579	0.00788807
LOC110116653	--	pmp000344	3',4',7-Trihydroxyflavone	--	-0.815263	0.0480393
LOC110116716	ko00460,ko01100,ko01110	pmp000344	3',4',7-Trihydroxyflavone	--	-0.944946	0.00446305
LOC110116717	--	pmp000344	3',4',7-Trihydroxyflavone	--	0.972931	0.00108921
LOC114578340	--	pmp000344	3',4',7-Trihydroxyflavone	--	0.90957	0.0118967
LOC114578352	--	pmp000344	3',4',7-Trihydroxyflavone	--	0.935167	0.00616881
LOC114578379	--	pmp000344	3',4',7-Trihydroxyflavone	--	-0.829355	0.0411949
LOC114578381	--	pmp000344	3',4',7-Trihydroxyflavone	--	0.972138	0.00115365
LOC114578574	--	pmp000344	3',4',7-Trihydroxyflavone	--	0.993419	6.48292e-05
LOC114578578	ko00010,ko00071,ko00350,ko00592,ko00620,ko01100,ko01110	pmp000344	3',4',7-Trihydroxyflavone	--	-0.982325	0.000465847
LOC114578675	--	pmp000344	3',4',7-Trihydroxyflavone	--	-0.939769	0.00533243
LOC114578807	ko00670,ko01100,ko01200	pmp000344	3',4',7-Trihydroxyflavone	--	0.858626	0.028567
LOC114578814	ko04016,ko04075	pmp000344	3',4',7-Trihydroxyflavone	--	0.969437	0.00138687
LOC114578870	ko04626	pmp000344	3',4',7-Trihydroxyflavone	--	0.920633	0.00919866
LOC114578871	--	pmp000344	3',4',7-Trihydroxyflavone	--	0.977904	0.000726956
LOC114578902	--	pmp000344	3',4',7-Trihydroxyflavone	--	0.976625	0.000813189
LOC114579057	--	pmp000344	3',4',7-Trihydroxyflavone	--	0.930332	0.00711146
LOC114579102	--	pmp000344	3',4',7-Trihydroxyflavone	--	0.989615	0.000161211
LOC114579193	--	pmp000344	3',4',7-Trihydroxyflavone	--	0.900931	0.0142357
LOC114579234	--	pmp000344	3',4',7-Trihydroxyflavone	--	-0.940031	0.0052866
LOC114579263	--	pmp000344	3',4',7-Trihydroxyflavone	--	0.867741	0.0250818
LOC114579282	--	pmp000344	3',4',7-Trihydroxyflavone	--	0.986346	0.000278381
LOC114579284	--	pmp000344	3',4',7-Trihydroxyflavone	--	0.933159	0.00655233
LOC114579322	--	pmp000344	3',4',7-Trihydroxyflavone	--	-0.817889	0.0467269
LOC114579360	--	pmp000344	3',4',7-Trihydroxyflavone	--	0.839795	0.0364428
LOC114579445	ko03015	pmp000344	3',4',7-Trihydroxyflavone	--	-0.958119	0.00259428
LOC114579507	ko04146	pmp000344	3',4',7-Trihydroxyflavone	--	-0.875258	0.0223704
LOC114579544	--	pmp000344	3',4',7-Trihydroxyflavone	--	0.91046	0.0116672
LOC114579557	--	pmp000344	3',4',7-Trihydroxyflavone	--	0.962691	0.00206196
LOC114579688	--	pmp000344	3',4',7-Trihydroxyflavone	--	0.945932	0.00430603
LOC114579924	--	pmp000344	3',4',7-Trihydroxyflavone	--	0.82497	0.043272
LOC114580023	ko04626	pmp000344	3',4',7-Trihydroxyflavone	--	-0.828444	0.0416227
LOC114580268	ko00563,ko01100	pmp000344	3',4',7-Trihydroxyflavone	--	0.918261	0.00974885
LOC114580390	ko03060,ko04141,ko04145	pmp000344	3',4',7-Trihydroxyflavone	--	0.924005	0.00844334
LOC114580424	--	pmp000344	3',4',7-Trihydroxyflavone	--	0.925109	0.00820305
LOC114580455	--	pmp000344	3',4',7-Trihydroxyflavone	--	-0.94307	0.0047692
LOC114580463	--	pmp000344	3',4',7-Trihydroxyflavone	--	0.995812	2.62663e-05
LOC114580479	--	pmp000344	3',4',7-Trihydroxyflavone	--	-0.82064	0.04537
LOC114580483	--	pmp000344	3',4',7-Trihydroxyflavone	--	-0.862168	0.0271873
LOC114580500	ko03010	pmp000344	3',4',7-Trihydroxyflavone	--	0.874717	0.0225605
LOC114580702	--	pmp000344	3',4',7-Trihydroxyflavone	--	-0.921891	0.00891324
LOC114580771	ko03040	pmp000344	3',4',7-Trihydroxyflavone	--	0.972222	0.0011467
LOC114580831	--	pmp000344	3',4',7-Trihydroxyflavone	--	0.995718	2.74647e-05
LOC114580955	--	pmp000344	3',4',7-Trihydroxyflavone	--	0.963513	0.00197265
LOC114580991	ko00260,ko00290,ko01100,ko01110,ko01200,ko01230	pmp000344	3',4',7-Trihydroxyflavone	--	-0.85332	0.0306944
LOC114581082	--	pmp000344	3',4',7-Trihydroxyflavone	--	0.997442	9.80643e-06
LOC114581171	ko03018	pmp000344	3',4',7-Trihydroxyflavone	--	-0.835982	0.0381466
LOC114581179	--	pmp000344	3',4',7-Trihydroxyflavone	--	-0.85596	0.0296271
LOC114581325	--	pmp000344	3',4',7-Trihydroxyflavone	--	-0.838934	0.0368243
LOC114581355	--	pmp000344	3',4',7-Trihydroxyflavone	--	0.955243	0.0029599
LOC114581386	--	pmp000344	3',4',7-Trihydroxyflavone	--	0.904751	0.0131764
novel.10013	ko04626	pmp000344	3',4',7-Trihydroxyflavone	--	0.978913	0.000662332
novel.10015	--	pmp000344	3',4',7-Trihydroxyflavone	--	0.998552	3.14149e-06
novel.1002	ko00020,ko01100,ko01110	pmp000344	3',4',7-Trihydroxyflavone	--	0.893433	0.0164296
novel.10061	--	pmp000344	3',4',7-Trihydroxyflavone	--	-0.82937	0.0411882
novel.10091	--	pmp000344	3',4',7-Trihydroxyflavone	--	-0.835159	0.0385193
novel.10099	--	pmp000344	3',4',7-Trihydroxyflavone	--	-0.946953	0.00414628
novel.10131	--	pmp000344	3',4',7-Trihydroxyflavone	--	-0.944323	0.00456356
novel.10150	--	pmp000344	3',4',7-Trihydroxyflavone	--	-0.822534	0.0444465
novel.10175	ko04145	pmp000344	3',4',7-Trihydroxyflavone	--	0.977175	0.000775504
novel.10176	--	pmp000344	3',4',7-Trihydroxyflavone	--	-0.956501	0.00279708
novel.10178	--	pmp000344	3',4',7-Trihydroxyflavone	--	0.915413	0.0104298
novel.10262	ko04712	pmp000344	3',4',7-Trihydroxyflavone	--	0.917904	0.00983304
novel.10274	--	pmp000344	3',4',7-Trihydroxyflavone	--	0.98354	0.000404152
novel.10276	--	pmp000344	3',4',7-Trihydroxyflavone	--	0.990436	0.000136781
novel.10283	--	pmp000344	3',4',7-Trihydroxyflavone	--	0.980865	0.000545711
novel.10299	--	pmp000344	3',4',7-Trihydroxyflavone	--	0.982804	0.000441005
novel.10311	--	pmp000344	3',4',7-Trihydroxyflavone	--	-0.933998	0.00639054
novel.10329	--	pmp000344	3',4',7-Trihydroxyflavone	--	-0.964941	0.00182213
novel.10361	--	pmp000344	3',4',7-Trihydroxyflavone	--	-0.937153	0.0058005
novel.10374	ko04141	pmp000344	3',4',7-Trihydroxyflavone	--	-0.914497	0.0106536
novel.10384	--	pmp000344	3',4',7-Trihydroxyflavone	--	-0.922927	0.00868142
novel.10413	--	pmp000344	3',4',7-Trihydroxyflavone	--	-0.955469	0.00293033
novel.1042	--	pmp000344	3',4',7-Trihydroxyflavone	--	-0.955198	0.00296583
novel.10422	--	pmp000344	3',4',7-Trihydroxyflavone	--	0.94892	0.00384712
novel.10453	--	pmp000344	3',4',7-Trihydroxyflavone	--	-0.904299	0.0132999
novel.10541	--	pmp000344	3',4',7-Trihydroxyflavone	--	-0.85087	0.0317015
novel.10575	--	pmp000344	3',4',7-Trihydroxyflavone	--	-0.867113	0.0253153
novel.10605	--	pmp000344	3',4',7-Trihydroxyflavone	--	0.818433	0.0464572
novel.10615	--	pmp000344	3',4',7-Trihydroxyflavone	--	0.955549	0.00291987
novel.10621	--	pmp000344	3',4',7-Trihydroxyflavone	--	0.942687	0.00483304
novel.10672	--	pmp000344	3',4',7-Trihydroxyflavone	--	-0.819711	0.045826
novel.10679	--	pmp000344	3',4',7-Trihydroxyflavone	--	-0.836164	0.0380644
novel.10681	--	pmp000344	3',4',7-Trihydroxyflavone	--	0.920464	0.00923747
novel.10705	--	pmp000344	3',4',7-Trihydroxyflavone	--	0.979001	0.000656812
novel.10739	--	pmp000344	3',4',7-Trihydroxyflavone	--	-0.891952	0.0168809
novel.10740	--	pmp000344	3',4',7-Trihydroxyflavone	--	-0.912605	0.011123
novel.10741	--	pmp000344	3',4',7-Trihydroxyflavone	--	0.923891	0.00846848
novel.10771	--	pmp000344	3',4',7-Trihydroxyflavone	--	0.931147	0.00694792
novel.10792	--	pmp000344	3',4',7-Trihydroxyflavone	--	0.96266	0.00206541
novel.1080	--	pmp000344	3',4',7-Trihydroxyflavone	--	-0.879164	0.0210197
novel.10816	--	pmp000344	3',4',7-Trihydroxyflavone	--	-0.927384	0.00771823
novel.10849	--	pmp000344	3',4',7-Trihydroxyflavone	--	0.977604	0.000746753
novel.10883	--	pmp000344	3',4',7-Trihydroxyflavone	--	-0.847553	0.0330888
novel.10904	--	pmp000344	3',4',7-Trihydroxyflavone	--	0.8689	0.0246542
novel.10925	--	pmp000344	3',4',7-Trihydroxyflavone	--	0.964315	0.00188737
novel.10946	--	pmp000344	3',4',7-Trihydroxyflavone	--	-0.923475	0.00856001
novel.10950	--	pmp000344	3',4',7-Trihydroxyflavone	--	0.956223	0.00283273
novel.10952	--	pmp000344	3',4',7-Trihydroxyflavone	--	0.949901	0.00370201
novel.1097	--	pmp000344	3',4',7-Trihydroxyflavone	--	0.837991	0.0372443
novel.10997	--	pmp000344	3',4',7-Trihydroxyflavone	--	0.921044	0.00910499
novel.11010	--	pmp000344	3',4',7-Trihydroxyflavone	--	0.962035	0.00213461
novel.11037	--	pmp000344	3',4',7-Trihydroxyflavone	--	0.987239	0.000243221
novel.1104	--	pmp000344	3',4',7-Trihydroxyflavone	--	0.94403	0.00461132
novel.11067	--	pmp000344	3',4',7-Trihydroxyflavone	--	-0.813176	0.0490945
novel.11090	--	pmp000344	3',4',7-Trihydroxyflavone	--	-0.875575	0.0222592
novel.11096	--	pmp000344	3',4',7-Trihydroxyflavone	--	0.973392	0.0010526
novel.1113	ko00940	pmp000344	3',4',7-Trihydroxyflavone	--	-0.920805	0.00915953
novel.11136	--	pmp000344	3',4',7-Trihydroxyflavone	--	0.977755	0.000736774
novel.1115	--	pmp000344	3',4',7-Trihydroxyflavone	--	-0.865323	0.0259853
novel.11206	ko04075	pmp000344	3',4',7-Trihydroxyflavone	--	0.992683	8.01135e-05
novel.11216	--	pmp000344	3',4',7-Trihydroxyflavone	--	0.947479	0.00406531
novel.11217	--	pmp000344	3',4',7-Trihydroxyflavone	--	0.99799	6.05382e-06
novel.11313	--	pmp000344	3',4',7-Trihydroxyflavone	--	0.887637	0.0182287
novel.11336	--	pmp000344	3',4',7-Trihydroxyflavone	--	0.946684	0.00418806
novel.11373	ko00195,ko01100	pmp000344	3',4',7-Trihydroxyflavone	--	-0.908661	0.0121331
novel.11427	--	pmp000344	3',4',7-Trihydroxyflavone	--	0.961348	0.00221207
novel.11453	--	pmp000344	3',4',7-Trihydroxyflavone	--	0.944837	0.00448053
novel.11468	--	pmp000344	3',4',7-Trihydroxyflavone	--	0.906305	0.0127568
novel.11478	--	pmp000344	3',4',7-Trihydroxyflavone	--	-0.908027	0.0122995
novel.1148	ko04144	pmp000344	3',4',7-Trihydroxyflavone	--	-0.829942	0.0409207
novel.11563	--	pmp000344	3',4',7-Trihydroxyflavone	--	0.928385	0.0075094
novel.1157	--	pmp000344	3',4',7-Trihydroxyflavone	--	-0.846542	0.0335169
novel.11602	--	pmp000344	3',4',7-Trihydroxyflavone	--	0.975467	0.000895411
novel.11611	--	pmp000344	3',4',7-Trihydroxyflavone	--	-0.977741	0.00073766
novel.11636	ko00564	pmp000344	3',4',7-Trihydroxyflavone	--	-0.835271	0.0384685
novel.11639	--	pmp000344	3',4',7-Trihydroxyflavone	--	0.914737	0.0105948
novel.11702	--	pmp000344	3',4',7-Trihydroxyflavone	--	0.995593	2.9086e-05
novel.11705	--	pmp000344	3',4',7-Trihydroxyflavone	--	-0.902693	0.0137424
novel.118	--	pmp000344	3',4',7-Trihydroxyflavone	--	-0.984956	0.000337779
novel.11816	--	pmp000344	3',4',7-Trihydroxyflavone	--	0.984809	0.000344376
novel.1182	--	pmp000344	3',4',7-Trihydroxyflavone	--	-0.917273	0.00998255
novel.11834	--	pmp000344	3',4',7-Trihydroxyflavone	--	0.883825	0.0194608
novel.11888	--	pmp000344	3',4',7-Trihydroxyflavone	--	-0.963083	0.00201913
novel.1190	--	pmp000344	3',4',7-Trihydroxyflavone	--	0.916326	0.010209
novel.1191	ko00564,ko00565,ko01100,ko01110,ko04144	pmp000344	3',4',7-Trihydroxyflavone	--	0.976083	0.000851185
novel.11933	--	pmp000344	3',4',7-Trihydroxyflavone	--	0.952222	0.00336951
novel.1194	--	pmp000344	3',4',7-Trihydroxyflavone	--	0.995199	3.45138e-05
novel.11997	--	pmp000344	3',4',7-Trihydroxyflavone	--	-0.817496	0.046922
novel.12036	ko03440	pmp000344	3',4',7-Trihydroxyflavone	--	-0.911248	0.0114659
novel.12042	--	pmp000344	3',4',7-Trihydroxyflavone	--	-0.96186	0.00215428
novel.12050	--	pmp000344	3',4',7-Trihydroxyflavone	--	0.904589	0.0132207
novel.12057	ko03013	pmp000344	3',4',7-Trihydroxyflavone	--	0.922895	0.00868854
novel.12058	--	pmp000344	3',4',7-Trihydroxyflavone	--	0.972104	0.00115642
novel.12068	--	pmp000344	3',4',7-Trihydroxyflavone	--	0.845095	0.0341347
novel.1207	--	pmp000344	3',4',7-Trihydroxyflavone	--	0.99043	0.000136926
novel.12070	--	pmp000344	3',4',7-Trihydroxyflavone	--	-0.922942	0.00867819
novel.12092	--	pmp000344	3',4',7-Trihydroxyflavone	--	0.991886	9.84837e-05
novel.12097	--	pmp000344	3',4',7-Trihydroxyflavone	--	0.894982	0.0159642
novel.12101	--	pmp000344	3',4',7-Trihydroxyflavone	--	0.986512	0.000271653
novel.12111	ko00909,ko01100	pmp000344	3',4',7-Trihydroxyflavone	--	-0.924084	0.00842599
novel.12168	ko00940	pmp000344	3',4',7-Trihydroxyflavone	--	-0.8865	0.0185924
novel.12183	--	pmp000344	3',4',7-Trihydroxyflavone	--	-0.842108	0.0354265
novel.12223	--	pmp000344	3',4',7-Trihydroxyflavone	--	0.996874	1.46423e-05
novel.12260	--	pmp000344	3',4',7-Trihydroxyflavone	--	-0.89389	0.0162916
novel.123	--	pmp000344	3',4',7-Trihydroxyflavone	--	0.986581	0.000268903
novel.12324	--	pmp000344	3',4',7-Trihydroxyflavone	--	0.981868	0.000490159
novel.12365	--	pmp000344	3',4',7-Trihydroxyflavone	--	0.972917	0.00109026
novel.12393	--	pmp000344	3',4',7-Trihydroxyflavone	--	-0.954097	0.00311227
novel.12415	ko03013,ko03015,ko03040	pmp000344	3',4',7-Trihydroxyflavone	--	-0.869191	0.0245475
novel.12445	ko04626	pmp000344	3',4',7-Trihydroxyflavone	--	0.992914	7.51396e-05
novel.1249	--	pmp000344	3',4',7-Trihydroxyflavone	--	0.899202	0.0147284
novel.12550	--	pmp000344	3',4',7-Trihydroxyflavone	--	-0.918112	0.00978385
novel.1256	--	pmp000344	3',4',7-Trihydroxyflavone	--	-0.941779	0.00498579
novel.12675	ko03060	pmp000344	3',4',7-Trihydroxyflavone	--	-0.875701	0.0222153
novel.12676	--	pmp000344	3',4',7-Trihydroxyflavone	--	0.939456	0.00538733
novel.12716	ko00100,ko01100,ko01110	pmp000344	3',4',7-Trihydroxyflavone	--	-0.913366	0.0109331
novel.12735	--	pmp000344	3',4',7-Trihydroxyflavone	--	0.893635	0.0163685
novel.12828	--	pmp000344	3',4',7-Trihydroxyflavone	--	-0.964311	0.00188782
novel.1310	--	pmp000344	3',4',7-Trihydroxyflavone	--	-0.964739	0.00184308
novel.1328	--	pmp000344	3',4',7-Trihydroxyflavone	--	0.887027	0.0184235
novel.134	--	pmp000344	3',4',7-Trihydroxyflavone	--	0.887336	0.0183247
novel.1343	ko00564	pmp000344	3',4',7-Trihydroxyflavone	--	-0.971696	0.00119035
novel.1345	--	pmp000344	3',4',7-Trihydroxyflavone	--	0.985171	0.000328208
novel.1434	ko04016,ko04626	pmp000344	3',4',7-Trihydroxyflavone	--	0.935814	0.00604747
novel.1471	--	pmp000344	3',4',7-Trihydroxyflavone	--	0.849937	0.0320887
novel.1512	--	pmp000344	3',4',7-Trihydroxyflavone	--	0.908466	0.0121843
novel.1515	--	pmp000344	3',4',7-Trihydroxyflavone	--	-0.894063	0.0162395
novel.1536	--	pmp000344	3',4',7-Trihydroxyflavone	--	0.892692	0.0166546
novel.1570	--	pmp000344	3',4',7-Trihydroxyflavone	--	-0.831537	0.0401792
novel.1587	--	pmp000344	3',4',7-Trihydroxyflavone	--	0.975804	0.000871057
novel.1611	--	pmp000344	3',4',7-Trihydroxyflavone	--	-0.946611	0.00419947
novel.162	--	pmp000344	3',4',7-Trihydroxyflavone	--	0.981018	0.000537072
novel.1646	--	pmp000344	3',4',7-Trihydroxyflavone	--	0.951616	0.00345489
novel.1705	--	pmp000344	3',4',7-Trihydroxyflavone	--	-0.929091	0.00736385
novel.1763	--	pmp000344	3',4',7-Trihydroxyflavone	--	-0.845785	0.0338397
novel.1786	--	pmp000344	3',4',7-Trihydroxyflavone	--	0.96681	0.00163405
novel.1789	--	pmp000344	3',4',7-Trihydroxyflavone	--	0.981721	0.000498119
novel.1824	--	pmp000344	3',4',7-Trihydroxyflavone	--	0.952287	0.00336048
novel.1836	ko00500,ko01110	pmp000344	3',4',7-Trihydroxyflavone	--	0.967279	0.00158848
novel.1877	--	pmp000344	3',4',7-Trihydroxyflavone	--	0.989739	0.000157398
novel.1888	--	pmp000344	3',4',7-Trihydroxyflavone	--	-0.885326	0.0189712
novel.1921	--	pmp000344	3',4',7-Trihydroxyflavone	--	0.961057	0.00224526
novel.1970	--	pmp000344	3',4',7-Trihydroxyflavone	--	-0.870176	0.0241874
novel.20	--	pmp000344	3',4',7-Trihydroxyflavone	--	0.978443	0.000692075
novel.2007	--	pmp000344	3',4',7-Trihydroxyflavone	--	0.902684	0.0137449
novel.206	--	pmp000344	3',4',7-Trihydroxyflavone	--	0.948852	0.00385732
novel.208	--	pmp000344	3',4',7-Trihydroxyflavone	--	0.991247	0.000114574
novel.2107	--	pmp000344	3',4',7-Trihydroxyflavone	--	0.927899	0.00761034
novel.2120	ko00500,ko01100	pmp000344	3',4',7-Trihydroxyflavone	--	0.969867	0.00134835
novel.2122	--	pmp000344	3',4',7-Trihydroxyflavone	--	0.987813	0.000221868
novel.2134	--	pmp000344	3',4',7-Trihydroxyflavone	--	-0.838156	0.0371705
novel.214	ko03010	pmp000344	3',4',7-Trihydroxyflavone	--	0.94544	0.00438401
novel.2193	--	pmp000344	3',4',7-Trihydroxyflavone	--	-0.85956	0.0282002
novel.2205	--	pmp000344	3',4',7-Trihydroxyflavone	--	-0.958585	0.00253733
novel.2256	--	pmp000344	3',4',7-Trihydroxyflavone	--	-0.944365	0.0045568
novel.2265	--	pmp000344	3',4',7-Trihydroxyflavone	--	0.967417	0.00157516
novel.2269	--	pmp000344	3',4',7-Trihydroxyflavone	--	0.975801	0.000871271
novel.2270	--	pmp000344	3',4',7-Trihydroxyflavone	--	0.878443	0.0212661
novel.2274	--	pmp000344	3',4',7-Trihydroxyflavone	--	0.915632	0.0103766
novel.2281	ko04144	pmp000344	3',4',7-Trihydroxyflavone	--	0.915501	0.0104085
novel.2307	ko00520,ko01100	pmp000344	3',4',7-Trihydroxyflavone	--	-0.921221	0.00906483
novel.2354	--	pmp000344	3',4',7-Trihydroxyflavone	--	-0.872404	0.0233826
novel.2379	--	pmp000344	3',4',7-Trihydroxyflavone	--	-0.827687	0.0419793
novel.2417	ko03010	pmp000344	3',4',7-Trihydroxyflavone	--	0.922791	0.00871163
novel.2440	ko03040,ko04141,ko04144	pmp000344	3',4',7-Trihydroxyflavone	--	-0.845793	0.033836
novel.2445	--	pmp000344	3',4',7-Trihydroxyflavone	--	-0.981539	0.000508074
novel.2449	--	pmp000344	3',4',7-Trihydroxyflavone	--	-0.924268	0.0083859
novel.2452	--	pmp000344	3',4',7-Trihydroxyflavone	--	0.93272	0.00663769
novel.2469	--	pmp000344	3',4',7-Trihydroxyflavone	--	0.986851	0.000258196
novel.2472	--	pmp000344	3',4',7-Trihydroxyflavone	--	0.986693	0.000264423
novel.2487	--	pmp000344	3',4',7-Trihydroxyflavone	--	-0.873309	0.0230591
novel.2512	ko04626	pmp000344	3',4',7-Trihydroxyflavone	--	-0.903065	0.0136393
novel.2545	--	pmp000344	3',4',7-Trihydroxyflavone	--	-0.864441	0.0263189
novel.2554	--	pmp000344	3',4',7-Trihydroxyflavone	--	-0.859117	0.0283741
novel.2558	--	pmp000344	3',4',7-Trihydroxyflavone	--	-0.886456	0.0186065
novel.2605	--	pmp000344	3',4',7-Trihydroxyflavone	--	-0.907781	0.0123644
novel.2612	--	pmp000344	3',4',7-Trihydroxyflavone	--	0.938828	0.00549858
novel.2620	--	pmp000344	3',4',7-Trihydroxyflavone	--	0.917085	0.0100274
novel.2621	--	pmp000344	3',4',7-Trihydroxyflavone	--	0.886159	0.0187021
novel.2649	ko04130	pmp000344	3',4',7-Trihydroxyflavone	--	-0.912549	0.0111371
novel.2756	--	pmp000344	3',4',7-Trihydroxyflavone	--	0.990301	0.000140656
novel.2758	--	pmp000344	3',4',7-Trihydroxyflavone	--	-0.98002	0.000594809
novel.2759	ko04626	pmp000344	3',4',7-Trihydroxyflavone	--	-0.903151	0.0136155
novel.2778	--	pmp000344	3',4',7-Trihydroxyflavone	--	-0.956844	0.00275346
novel.2785	--	pmp000344	3',4',7-Trihydroxyflavone	--	0.988174	0.000208945
novel.2803	--	pmp000344	3',4',7-Trihydroxyflavone	--	0.941191	0.00508604
novel.2827	--	pmp000344	3',4',7-Trihydroxyflavone	--	0.955554	0.00291922
novel.2853	--	pmp000344	3',4',7-Trihydroxyflavone	--	-0.960182	0.00234661
novel.2856	--	pmp000344	3',4',7-Trihydroxyflavone	--	0.987178	0.000245562
novel.2868	--	pmp000344	3',4',7-Trihydroxyflavone	--	0.943386	0.00471696
novel.287	--	pmp000344	3',4',7-Trihydroxyflavone	--	0.81146	0.04997
novel.2908	--	pmp000344	3',4',7-Trihydroxyflavone	--	-0.933182	0.00654779
novel.2925	--	pmp000344	3',4',7-Trihydroxyflavone	--	-0.950968	0.0035473
novel.2930	ko00564,ko00565,ko01100,ko01110,ko04144	pmp000344	3',4',7-Trihydroxyflavone	--	0.987427	0.000236114
novel.294	ko00061,ko00620,ko00640,ko01100,ko01110,ko01200,ko01212	pmp000344	3',4',7-Trihydroxyflavone	--	-0.914073	0.010758
novel.2971	--	pmp000344	3',4',7-Trihydroxyflavone	--	0.977409	0.000759764
novel.3005	--	pmp000344	3',4',7-Trihydroxyflavone	--	0.966859	0.00162925
novel.3006	--	pmp000344	3',4',7-Trihydroxyflavone	--	0.989922	0.00015184
novel.3007	--	pmp000344	3',4',7-Trihydroxyflavone	--	0.918118	0.00978248
novel.3037	--	pmp000344	3',4',7-Trihydroxyflavone	--	0.883523	0.0195602
novel.3051	--	pmp000344	3',4',7-Trihydroxyflavone	--	0.860207	0.0279472
novel.3052	--	pmp000344	3',4',7-Trihydroxyflavone	--	0.920206	0.00929656
novel.3068	--	pmp000344	3',4',7-Trihydroxyflavone	--	0.951339	0.00349421
novel.3096	ko03020	pmp000344	3',4',7-Trihydroxyflavone	--	-0.847101	0.0332797
novel.3108	--	pmp000344	3',4',7-Trihydroxyflavone	--	-0.823939	0.0437674
novel.3129	--	pmp000344	3',4',7-Trihydroxyflavone	--	0.948711	0.0038784
novel.3145	ko02010	pmp000344	3',4',7-Trihydroxyflavone	--	-0.919554	0.00944693
novel.3150	--	pmp000344	3',4',7-Trihydroxyflavone	--	0.945269	0.00441126
novel.3159	--	pmp000344	3',4',7-Trihydroxyflavone	--	0.941081	0.00510483
novel.3193	--	pmp000344	3',4',7-Trihydroxyflavone	--	0.988458	0.000199053
novel.3212	--	pmp000344	3',4',7-Trihydroxyflavone	--	0.986234	0.000282946
novel.3218	--	pmp000344	3',4',7-Trihydroxyflavone	--	0.962722	0.00205852
novel.3227	--	pmp000344	3',4',7-Trihydroxyflavone	--	0.981834	0.000492014
novel.3292	--	pmp000344	3',4',7-Trihydroxyflavone	--	0.973279	0.00106149
novel.331	--	pmp000344	3',4',7-Trihydroxyflavone	--	0.982722	0.000445204
novel.333	--	pmp000344	3',4',7-Trihydroxyflavone	--	0.993513	6.29836e-05
novel.3349	--	pmp000344	3',4',7-Trihydroxyflavone	--	0.996922	1.41927e-05
novel.3414	--	pmp000344	3',4',7-Trihydroxyflavone	--	-0.812324	0.0495281
novel.3424	--	pmp000344	3',4',7-Trihydroxyflavone	--	-0.828152	0.0417603
novel.3428	--	pmp000344	3',4',7-Trihydroxyflavone	--	-0.83811	0.0371912
novel.3430	--	pmp000344	3',4',7-Trihydroxyflavone	--	0.898281	0.0149938
novel.3439	--	pmp000344	3',4',7-Trihydroxyflavone	--	-0.846554	0.033512
novel.3441	--	pmp000344	3',4',7-Trihydroxyflavone	--	-0.986856	0.000257995
novel.3442	--	pmp000344	3',4',7-Trihydroxyflavone	--	-0.874814	0.0225265
novel.3558	--	pmp000344	3',4',7-Trihydroxyflavone	--	0.914414	0.010674
novel.3584	ko00940	pmp000344	3',4',7-Trihydroxyflavone	--	-0.900806	0.0142712
novel.3585	ko00250,ko00520,ko01100	pmp000344	3',4',7-Trihydroxyflavone	--	-0.910714	0.0116021
novel.359	--	pmp000344	3',4',7-Trihydroxyflavone	--	0.985076	0.00033244
novel.3613	--	pmp000344	3',4',7-Trihydroxyflavone	--	0.985387	0.000318761
novel.3622	--	pmp000344	3',4',7-Trihydroxyflavone	--	0.871374	0.0237528
novel.364	--	pmp000344	3',4',7-Trihydroxyflavone	--	0.919566	0.00944418
novel.3680	ko00940	pmp000344	3',4',7-Trihydroxyflavone	--	-0.832998	0.0395056
novel.3682	--	pmp000344	3',4',7-Trihydroxyflavone	--	0.974875	0.000938988
novel.3683	--	pmp000344	3',4',7-Trihydroxyflavone	--	0.913286	0.010953
novel.3685	--	pmp000344	3',4',7-Trihydroxyflavone	--	0.966855	0.00162968
novel.3688	ko03013,ko03015	pmp000344	3',4',7-Trihydroxyflavone	--	-0.867331	0.0252342
novel.3698	--	pmp000344	3',4',7-Trihydroxyflavone	--	0.998101	5.40583e-06
novel.3704	--	pmp000344	3',4',7-Trihydroxyflavone	--	0.993751	5.84618e-05
novel.3705	--	pmp000344	3',4',7-Trihydroxyflavone	--	0.995221	3.42028e-05
novel.3712	--	pmp000344	3',4',7-Trihydroxyflavone	--	-0.894861	0.0160002
novel.3722	--	pmp000344	3',4',7-Trihydroxyflavone	--	-0.839998	0.036353
novel.3738	--	pmp000344	3',4',7-Trihydroxyflavone	--	0.959693	0.00240419
novel.374	--	pmp000344	3',4',7-Trihydroxyflavone	--	-0.962168	0.00211979
novel.3741	--	pmp000344	3',4',7-Trihydroxyflavone	--	0.942042	0.00494135
novel.3765	--	pmp000344	3',4',7-Trihydroxyflavone	--	0.979886	0.000602794
novel.3768	--	pmp000344	3',4',7-Trihydroxyflavone	--	-0.904522	0.013239
novel.3779	--	pmp000344	3',4',7-Trihydroxyflavone	--	0.951507	0.00347027
novel.3821	--	pmp000344	3',4',7-Trihydroxyflavone	--	0.88771	0.0182056
novel.3825	--	pmp000344	3',4',7-Trihydroxyflavone	--	-0.896533	0.0155044
novel.3870	--	pmp000344	3',4',7-Trihydroxyflavone	--	0.890676	0.0172743
novel.3880	--	pmp000344	3',4',7-Trihydroxyflavone	--	0.944699	0.0045028
novel.3886	--	pmp000344	3',4',7-Trihydroxyflavone	--	-0.880922	0.0204251
novel.3906	--	pmp000344	3',4',7-Trihydroxyflavone	--	0.896839	0.0154143
novel.3924	--	pmp000344	3',4',7-Trihydroxyflavone	--	0.949021	0.00383199
novel.396	ko00190,ko01100	pmp000344	3',4',7-Trihydroxyflavone	--	-0.912861	0.0110589
novel.3962	--	pmp000344	3',4',7-Trihydroxyflavone	--	0.973568	0.00103871
novel.4	--	pmp000344	3',4',7-Trihydroxyflavone	--	0.961962	0.00214277
novel.4013	--	pmp000344	3',4',7-Trihydroxyflavone	--	0.884328	0.0192962
novel.4014	--	pmp000344	3',4',7-Trihydroxyflavone	--	0.859964	0.0280421
novel.4015	--	pmp000344	3',4',7-Trihydroxyflavone	--	0.968299	0.00149153
novel.4032	--	pmp000344	3',4',7-Trihydroxyflavone	--	0.970175	0.001321
novel.4033	--	pmp000344	3',4',7-Trihydroxyflavone	--	0.940169	0.00526247
novel.4119	--	pmp000344	3',4',7-Trihydroxyflavone	--	0.997768	7.4694e-06
novel.412	--	pmp000344	3',4',7-Trihydroxyflavone	--	0.949851	0.00370933
novel.4149	--	pmp000344	3',4',7-Trihydroxyflavone	--	0.921721	0.00895162
novel.4172	--	pmp000344	3',4',7-Trihydroxyflavone	--	0.987671	0.000227056
novel.4210	ko00100,ko01100,ko01110	pmp000344	3',4',7-Trihydroxyflavone	--	-0.936247	0.00596711
novel.4220	--	pmp000344	3',4',7-Trihydroxyflavone	--	-0.930231	0.00713185
novel.4223	--	pmp000344	3',4',7-Trihydroxyflavone	--	0.913382	0.0109292
novel.4249	--	pmp000344	3',4',7-Trihydroxyflavone	--	-0.891236	0.017101
novel.4257	ko00860,ko01100,ko01110,ko01240	pmp000344	3',4',7-Trihydroxyflavone	--	0.836707	0.0378197
novel.4281	--	pmp000344	3',4',7-Trihydroxyflavone	--	0.927449	0.00770446
novel.4294	--	pmp000344	3',4',7-Trihydroxyflavone	--	0.921881	0.00891558
novel.43	--	pmp000344	3',4',7-Trihydroxyflavone	--	0.884455	0.0192548
novel.4314	--	pmp000344	3',4',7-Trihydroxyflavone	--	0.989511	0.00016445
novel.4330	ko04144	pmp000344	3',4',7-Trihydroxyflavone	--	0.957568	0.00266256
novel.434	--	pmp000344	3',4',7-Trihydroxyflavone	--	0.969113	0.00141626
novel.4379	ko00561,ko00564,ko01100,ko01110	pmp000344	3',4',7-Trihydroxyflavone	--	-0.871447	0.0237267
novel.4393	--	pmp000344	3',4',7-Trihydroxyflavone	--	-0.986548	0.000270228
novel.4408	--	pmp000344	3',4',7-Trihydroxyflavone	--	0.989103	0.00017746
novel.441	--	pmp000344	3',4',7-Trihydroxyflavone	--	0.988824	0.000186671
novel.4453	ko00563,ko01100	pmp000344	3',4',7-Trihydroxyflavone	--	-0.916495	0.0101684
novel.4469	--	pmp000344	3',4',7-Trihydroxyflavone	--	0.951521	0.00346838
novel.4471	--	pmp000344	3',4',7-Trihydroxyflavone	--	0.955248	0.00295926
novel.4567	--	pmp000344	3',4',7-Trihydroxyflavone	--	0.957119	0.00271876
novel.4571	--	pmp000344	3',4',7-Trihydroxyflavone	--	-0.865873	0.0257787
novel.4593	--	pmp000344	3',4',7-Trihydroxyflavone	--	-0.84618	0.0336711
novel.4633	--	pmp000344	3',4',7-Trihydroxyflavone	--	0.994426	4.65178e-05
novel.4651	--	pmp000344	3',4',7-Trihydroxyflavone	--	-0.944349	0.0045594
novel.4660	--	pmp000344	3',4',7-Trihydroxyflavone	--	-0.87181	0.0235957
novel.4662	--	pmp000344	3',4',7-Trihydroxyflavone	--	-0.871829	0.023589
novel.4692	--	pmp000344	3',4',7-Trihydroxyflavone	--	0.853928	0.0304472
novel.4701	--	pmp000344	3',4',7-Trihydroxyflavone	--	-0.924377	0.00836204
novel.4721	--	pmp000344	3',4',7-Trihydroxyflavone	--	-0.963714	0.00195108
novel.4730	--	pmp000344	3',4',7-Trihydroxyflavone	--	0.950675	0.00358948
novel.4740	ko03013	pmp000344	3',4',7-Trihydroxyflavone	--	0.963715	0.00195106
novel.4743	ko04626	pmp000344	3',4',7-Trihydroxyflavone	--	0.994778	4.08365e-05
novel.4771	ko00970	pmp000344	3',4',7-Trihydroxyflavone	--	0.995516	3.01121e-05
novel.4772	--	pmp000344	3',4',7-Trihydroxyflavone	--	0.929369	0.0073069
novel.4825	ko00600	pmp000344	3',4',7-Trihydroxyflavone	--	-0.944059	0.00460648
novel.4833	--	pmp000344	3',4',7-Trihydroxyflavone	--	0.991516	0.000107669
novel.4836	--	pmp000344	3',4',7-Trihydroxyflavone	--	0.984585	0.000354602
novel.4865	--	pmp000344	3',4',7-Trihydroxyflavone	--	-0.92741	0.00771265
novel.4887	--	pmp000344	3',4',7-Trihydroxyflavone	--	0.95672	0.00276919
novel.4930	--	pmp000344	3',4',7-Trihydroxyflavone	--	0.962988	0.00202949
novel.4943	--	pmp000344	3',4',7-Trihydroxyflavone	--	-0.838423	0.0370515
novel.4946	--	pmp000344	3',4',7-Trihydroxyflavone	--	-0.929462	0.00728784
novel.4948	--	pmp000344	3',4',7-Trihydroxyflavone	--	-0.858511	0.0286123
novel.4961	--	pmp000344	3',4',7-Trihydroxyflavone	--	0.988988	0.000181232
novel.5001	--	pmp000344	3',4',7-Trihydroxyflavone	--	-0.886499	0.0185926
novel.5016	--	pmp000344	3',4',7-Trihydroxyflavone	--	0.994223	4.99592e-05
novel.5085	--	pmp000344	3',4',7-Trihydroxyflavone	--	0.962077	0.00213001
novel.5090	--	pmp000344	3',4',7-Trihydroxyflavone	--	0.96196	0.00214309
novel.5104	--	pmp000344	3',4',7-Trihydroxyflavone	--	0.861648	0.0273879
novel.5116	--	pmp000344	3',4',7-Trihydroxyflavone	--	0.929868	0.00720535
novel.5128	ko03020	pmp000344	3',4',7-Trihydroxyflavone	--	-0.831177	0.0403461
novel.5138	--	pmp000344	3',4',7-Trihydroxyflavone	--	-0.900483	0.0143627
novel.5220	ko03010	pmp000344	3',4',7-Trihydroxyflavone	--	-0.866969	0.0253687
novel.5223	--	pmp000344	3',4',7-Trihydroxyflavone	--	-0.948278	0.00394361
novel.5225	--	pmp000344	3',4',7-Trihydroxyflavone	--	-0.878996	0.021077
novel.5242	--	pmp000344	3',4',7-Trihydroxyflavone	--	0.99069	0.000129606
novel.5248	--	pmp000344	3',4',7-Trihydroxyflavone	--	0.897334	0.0152694
novel.5255	--	pmp000344	3',4',7-Trihydroxyflavone	--	0.966321	0.00168235
novel.5266	--	pmp000344	3',4',7-Trihydroxyflavone	--	-0.849643	0.0322111
novel.5297	ko00230,ko00730,ko01100,ko01110,ko01240	pmp000344	3',4',7-Trihydroxyflavone	--	0.859154	0.0283594
novel.530	--	pmp000344	3',4',7-Trihydroxyflavone	--	0.993064	7.19921e-05
novel.5303	--	pmp000344	3',4',7-Trihydroxyflavone	--	0.977366	0.000762677
novel.5384	--	pmp000344	3',4',7-Trihydroxyflavone	--	0.97381	0.00101991
novel.5393	--	pmp000344	3',4',7-Trihydroxyflavone	--	0.840689	0.0360483
novel.5441	--	pmp000344	3',4',7-Trihydroxyflavone	--	0.992356	8.74274e-05
novel.5448	--	pmp000344	3',4',7-Trihydroxyflavone	--	0.920802	0.00916012
novel.5475	--	pmp000344	3',4',7-Trihydroxyflavone	--	0.910771	0.0115874
novel.5481	--	pmp000344	3',4',7-Trihydroxyflavone	--	0.977212	0.000773015
novel.5485	--	pmp000344	3',4',7-Trihydroxyflavone	--	0.953866	0.00314349
novel.5512	--	pmp000344	3',4',7-Trihydroxyflavone	--	0.918505	0.0096915
novel.5517	--	pmp000344	3',4',7-Trihydroxyflavone	--	0.935236	0.00615571
novel.5529	--	pmp000344	3',4',7-Trihydroxyflavone	--	0.927355	0.00772428
novel.553	--	pmp000344	3',4',7-Trihydroxyflavone	--	-0.924862	0.00825642
novel.5536	--	pmp000344	3',4',7-Trihydroxyflavone	--	0.840956	0.035931
novel.5541	--	pmp000344	3',4',7-Trihydroxyflavone	--	0.970267	0.00131297
novel.5555	--	pmp000344	3',4',7-Trihydroxyflavone	--	0.952199	0.00337279
novel.5557	ko00460,ko00500,ko00940,ko01100,ko01110	pmp000344	3',4',7-Trihydroxyflavone	--	-0.961333	0.00221381
novel.559	ko04712	pmp000344	3',4',7-Trihydroxyflavone	--	-0.897754	0.0151469
novel.563	--	pmp000344	3',4',7-Trihydroxyflavone	--	0.971448	0.00121115
novel.5650	--	pmp000344	3',4',7-Trihydroxyflavone	--	0.910368	0.0116909
novel.5653	--	pmp000344	3',4',7-Trihydroxyflavone	--	-0.815711	0.0478143
novel.5680	--	pmp000344	3',4',7-Trihydroxyflavone	--	0.915881	0.0103165
novel.5775	--	pmp000344	3',4',7-Trihydroxyflavone	--	-0.919317	0.00950196
novel.5797	--	pmp000344	3',4',7-Trihydroxyflavone	--	0.991177	0.000116421
novel.5804	--	pmp000344	3',4',7-Trihydroxyflavone	--	0.971358	0.0012188
novel.5815	--	pmp000344	3',4',7-Trihydroxyflavone	--	0.915188	0.0104845
novel.5824	--	pmp000344	3',4',7-Trihydroxyflavone	--	-0.943153	0.00475554
novel.5841	--	pmp000344	3',4',7-Trihydroxyflavone	--	-0.843298	0.0349092
novel.5845	--	pmp000344	3',4',7-Trihydroxyflavone	--	-0.815182	0.0480801
novel.5846	--	pmp000344	3',4',7-Trihydroxyflavone	--	-0.947114	0.00412143
novel.5891	--	pmp000344	3',4',7-Trihydroxyflavone	--	0.964448	0.00187341
novel.5894	--	pmp000344	3',4',7-Trihydroxyflavone	--	-0.86655	0.025525
novel.592	--	pmp000344	3',4',7-Trihydroxyflavone	--	-0.854302	0.0302955
novel.5920	--	pmp000344	3',4',7-Trihydroxyflavone	--	-0.823267	0.0440918
novel.5939	--	pmp000344	3',4',7-Trihydroxyflavone	--	-0.902992	0.0136593
novel.595	ko04626	pmp000344	3',4',7-Trihydroxyflavone	--	0.988914	0.000183662
novel.5988	--	pmp000344	3',4',7-Trihydroxyflavone	--	0.866613	0.0255016
novel.6006	--	pmp000344	3',4',7-Trihydroxyflavone	--	0.948201	0.00395529
novel.6040	ko03060	pmp000344	3',4',7-Trihydroxyflavone	--	-0.890766	0.0172465
novel.6061	--	pmp000344	3',4',7-Trihydroxyflavone	--	0.89112	0.017137
novel.6069	ko04626	pmp000344	3',4',7-Trihydroxyflavone	--	-0.910075	0.0117662
novel.6085	--	pmp000344	3',4',7-Trihydroxyflavone	--	-0.914817	0.0105751
novel.6152	--	pmp000344	3',4',7-Trihydroxyflavone	--	0.992397	8.64864e-05
novel.6185	--	pmp000344	3',4',7-Trihydroxyflavone	--	0.992016	9.53612e-05
novel.6187	--	pmp000344	3',4',7-Trihydroxyflavone	--	-0.976204	0.000842659
novel.6246	--	pmp000344	3',4',7-Trihydroxyflavone	--	0.959454	0.00243269
novel.6303	--	pmp000344	3',4',7-Trihydroxyflavone	--	-0.832051	0.0399414
novel.6313	--	pmp000344	3',4',7-Trihydroxyflavone	--	0.97877	0.000671279
novel.6339	--	pmp000344	3',4',7-Trihydroxyflavone	--	-0.935713	0.00606642
novel.640	--	pmp000344	3',4',7-Trihydroxyflavone	--	0.994368	4.74916e-05
novel.641	--	pmp000344	3',4',7-Trihydroxyflavone	--	0.982609	0.000451046
novel.642	--	pmp000344	3',4',7-Trihydroxyflavone	--	0.994626	4.32496e-05
novel.643	--	pmp000344	3',4',7-Trihydroxyflavone	--	0.932978	0.00658738
novel.6449	--	pmp000344	3',4',7-Trihydroxyflavone	--	-0.847751	0.0330051
novel.648	--	pmp000344	3',4',7-Trihydroxyflavone	--	0.858512	0.028612
novel.649	--	pmp000344	3',4',7-Trihydroxyflavone	--	0.872273	0.0234294
novel.6497	--	pmp000344	3',4',7-Trihydroxyflavone	--	0.998248	4.59923e-06
novel.6501	--	pmp000344	3',4',7-Trihydroxyflavone	--	-0.860405	0.0278699
novel.6570	ko03010	pmp000344	3',4',7-Trihydroxyflavone	--	0.893663	0.0163601
novel.6579	--	pmp000344	3',4',7-Trihydroxyflavone	--	-0.949375	0.00377953
novel.6583	ko04626	pmp000344	3',4',7-Trihydroxyflavone	--	0.83023	0.0407861
novel.6623	--	pmp000344	3',4',7-Trihydroxyflavone	--	0.990049	0.000148043
novel.6676	--	pmp000344	3',4',7-Trihydroxyflavone	--	0.875306	0.0223534
novel.6694	--	pmp000344	3',4',7-Trihydroxyflavone	--	0.825395	0.0430687
novel.675	--	pmp000344	3',4',7-Trihydroxyflavone	--	0.99521	3.43607e-05
novel.6754	--	pmp000344	3',4',7-Trihydroxyflavone	--	0.889174	0.017743
novel.6777	--	pmp000344	3',4',7-Trihydroxyflavone	--	0.890077	0.0174606
novel.6819	--	pmp000344	3',4',7-Trihydroxyflavone	--	0.957738	0.00264143
novel.6820	--	pmp000344	3',4',7-Trihydroxyflavone	--	0.935825	0.00604542
novel.6833	ko00190,ko01100	pmp000344	3',4',7-Trihydroxyflavone	--	0.965988	0.00171559
novel.6908	--	pmp000344	3',4',7-Trihydroxyflavone	--	-0.928632	0.00745827
novel.6925	--	pmp000344	3',4',7-Trihydroxyflavone	--	0.958461	0.00255236
novel.6976	--	pmp000344	3',4',7-Trihydroxyflavone	--	0.841568	0.0356626
novel.6980	--	pmp000344	3',4',7-Trihydroxyflavone	--	0.876655	0.0218829
novel.6987	--	pmp000344	3',4',7-Trihydroxyflavone	--	-0.878045	0.0214027
novel.7001	--	pmp000344	3',4',7-Trihydroxyflavone	--	0.850935	0.0316743
novel.7087	--	pmp000344	3',4',7-Trihydroxyflavone	--	0.930426	0.00709246
novel.7101	--	pmp000344	3',4',7-Trihydroxyflavone	--	-0.846709	0.033446
novel.7105	--	pmp000344	3',4',7-Trihydroxyflavone	--	0.98477	0.000346184
novel.7142	--	pmp000344	3',4',7-Trihydroxyflavone	--	0.99085	0.000125209
novel.7165	--	pmp000344	3',4',7-Trihydroxyflavone	--	0.822982	0.0442295
novel.7170	--	pmp000344	3',4',7-Trihydroxyflavone	--	0.9757	0.000878597
novel.7171	--	pmp000344	3',4',7-Trihydroxyflavone	--	0.873674	0.0229295
novel.7219	--	pmp000344	3',4',7-Trihydroxyflavone	--	-0.885015	0.019072
novel.7225	--	pmp000344	3',4',7-Trihydroxyflavone	--	0.95806	0.00260159
novel.7246	--	pmp000344	3',4',7-Trihydroxyflavone	--	0.998668	2.66005e-06
novel.7264	--	pmp000344	3',4',7-Trihydroxyflavone	--	0.980253	0.000581079
novel.7282	--	pmp000344	3',4',7-Trihydroxyflavone	--	-0.953513	0.00319133
novel.7347	--	pmp000344	3',4',7-Trihydroxyflavone	--	0.926083	0.00799368
novel.7358	--	pmp000344	3',4',7-Trihydroxyflavone	--	0.975731	0.000876359
novel.7367	--	pmp000344	3',4',7-Trihydroxyflavone	--	0.959783	0.00239358
novel.7386	--	pmp000344	3',4',7-Trihydroxyflavone	--	-0.839434	0.0366022
novel.7406	--	pmp000344	3',4',7-Trihydroxyflavone	--	-0.894723	0.0160415
novel.7408	--	pmp000344	3',4',7-Trihydroxyflavone	--	0.910157	0.011745
novel.7473	--	pmp000344	3',4',7-Trihydroxyflavone	--	-0.927499	0.00769399
novel.7477	--	pmp000344	3',4',7-Trihydroxyflavone	--	0.973394	0.00105242
novel.7515	--	pmp000344	3',4',7-Trihydroxyflavone	--	0.867739	0.0250825
novel.7632	--	pmp000344	3',4',7-Trihydroxyflavone	--	0.819957	0.0457052
novel.77	--	pmp000344	3',4',7-Trihydroxyflavone	--	0.995953	2.45319e-05
novel.7708	--	pmp000344	3',4',7-Trihydroxyflavone	--	-0.904084	0.0133587
novel.7731	--	pmp000344	3',4',7-Trihydroxyflavone	--	0.927531	0.00768738
novel.7734	--	pmp000344	3',4',7-Trihydroxyflavone	--	-0.966679	0.00164696
novel.7756	--	pmp000344	3',4',7-Trihydroxyflavone	--	0.958379	0.00256247
novel.7767	--	pmp000344	3',4',7-Trihydroxyflavone	--	-0.857911	0.0288498
novel.7779	--	pmp000344	3',4',7-Trihydroxyflavone	--	0.88015	0.0206854
novel.779	--	pmp000344	3',4',7-Trihydroxyflavone	--	-0.871023	0.0238797
novel.7804	--	pmp000344	3',4',7-Trihydroxyflavone	--	-0.865422	0.0259481
novel.7823	--	pmp000344	3',4',7-Trihydroxyflavone	--	0.967848	0.00153403
novel.7826	--	pmp000344	3',4',7-Trihydroxyflavone	--	-0.91749	0.00993089
novel.7863	--	pmp000344	3',4',7-Trihydroxyflavone	--	-0.913965	0.0107845
novel.7899	--	pmp000344	3',4',7-Trihydroxyflavone	--	0.98584	0.000299358
novel.7923	ko03013,ko03015,ko03040	pmp000344	3',4',7-Trihydroxyflavone	--	-0.92885	0.00741348
novel.7930	--	pmp000344	3',4',7-Trihydroxyflavone	--	0.898853	0.0148287
novel.7931	--	pmp000344	3',4',7-Trihydroxyflavone	--	-0.9632	0.00200645
novel.7954	ko03008	pmp000344	3',4',7-Trihydroxyflavone	--	0.916924	0.0100658
novel.7980	--	pmp000344	3',4',7-Trihydroxyflavone	--	-0.883949	0.0194202
novel.8038	--	pmp000344	3',4',7-Trihydroxyflavone	--	0.838478	0.037027
novel.8067	--	pmp000344	3',4',7-Trihydroxyflavone	--	-0.860073	0.0279995
novel.8078	--	pmp000344	3',4',7-Trihydroxyflavone	--	0.986571	0.000269301
novel.8091	--	pmp000344	3',4',7-Trihydroxyflavone	--	-0.903452	0.0135324
novel.8120	--	pmp000344	3',4',7-Trihydroxyflavone	--	0.871673	0.0236453
novel.8124	--	pmp000344	3',4',7-Trihydroxyflavone	--	0.959493	0.00242801
novel.8195	ko00195,ko01100	pmp000344	3',4',7-Trihydroxyflavone	--	-0.9371	0.00581011
novel.8229	--	pmp000344	3',4',7-Trihydroxyflavone	--	-0.86535	0.0259754
novel.8267	--	pmp000344	3',4',7-Trihydroxyflavone	--	-0.921235	0.00906165
novel.8270	--	pmp000344	3',4',7-Trihydroxyflavone	--	0.983541	0.000404116
novel.8272	--	pmp000344	3',4',7-Trihydroxyflavone	--	-0.978156	0.000710525
novel.828	--	pmp000344	3',4',7-Trihydroxyflavone	--	0.964068	0.00191343
novel.8285	--	pmp000344	3',4',7-Trihydroxyflavone	--	0.937856	0.00567276
novel.830	--	pmp000344	3',4',7-Trihydroxyflavone	--	0.876597	0.0219028
novel.8303	--	pmp000344	3',4',7-Trihydroxyflavone	--	0.965983	0.00171603
novel.8372	--	pmp000344	3',4',7-Trihydroxyflavone	--	0.869831	0.0243131
novel.8419	--	pmp000344	3',4',7-Trihydroxyflavone	--	-0.960448	0.00231565
novel.8421	--	pmp000344	3',4',7-Trihydroxyflavone	--	0.904993	0.0131108
novel.8435	--	pmp000344	3',4',7-Trihydroxyflavone	--	0.978722	0.000674306
novel.846	--	pmp000344	3',4',7-Trihydroxyflavone	--	0.967902	0.00152892
novel.8497	--	pmp000344	3',4',7-Trihydroxyflavone	--	-0.865121	0.0260615
novel.8509	--	pmp000344	3',4',7-Trihydroxyflavone	--	-0.959731	0.00239978
novel.8539	--	pmp000344	3',4',7-Trihydroxyflavone	--	0.936551	0.00591095
novel.8571	--	pmp000344	3',4',7-Trihydroxyflavone	--	-0.915027	0.0105238
novel.8593	--	pmp000344	3',4',7-Trihydroxyflavone	--	-0.958641	0.00253054
novel.86	--	pmp000344	3',4',7-Trihydroxyflavone	--	0.901373	0.0141112
novel.866	--	pmp000344	3',4',7-Trihydroxyflavone	--	-0.814924	0.0482097
novel.8672	ko00250,ko00520,ko01100	pmp000344	3',4',7-Trihydroxyflavone	--	-0.839597	0.0365302
novel.871	--	pmp000344	3',4',7-Trihydroxyflavone	--	0.904789	0.0131661
novel.8714	--	pmp000344	3',4',7-Trihydroxyflavone	--	0.869133	0.0245687
novel.8776	--	pmp000344	3',4',7-Trihydroxyflavone	--	0.986169	0.000285641
novel.8785	ko00010,ko00053,ko00071,ko00280,ko00310,ko00330,ko00340,ko00380,ko00410,ko00561,ko00620,ko00770,ko00903,ko01100,ko01110,ko01240	pmp000344	3',4',7-Trihydroxyflavone	--	0.964477	0.00187046
novel.8790	ko00909,ko01100	pmp000344	3',4',7-Trihydroxyflavone	--	-0.81814	0.0466024
novel.8857	--	pmp000344	3',4',7-Trihydroxyflavone	--	-0.883828	0.01946
novel.8866	--	pmp000344	3',4',7-Trihydroxyflavone	--	0.989358	0.000169267
novel.8872	--	pmp000344	3',4',7-Trihydroxyflavone	--	0.87847	0.0212568
novel.8873	--	pmp000344	3',4',7-Trihydroxyflavone	--	0.990137	0.000145426
novel.894	ko03020	pmp000344	3',4',7-Trihydroxyflavone	--	0.897114	0.0153336
novel.8995	--	pmp000344	3',4',7-Trihydroxyflavone	--	0.989846	0.000154122
novel.8998	--	pmp000344	3',4',7-Trihydroxyflavone	--	-0.889306	0.0177016
novel.9012	--	pmp000344	3',4',7-Trihydroxyflavone	--	-0.892699	0.0166527
novel.9015	--	pmp000344	3',4',7-Trihydroxyflavone	--	0.969621	0.00137035
novel.9023	--	pmp000344	3',4',7-Trihydroxyflavone	--	-0.873053	0.0231503
novel.9036	--	pmp000344	3',4',7-Trihydroxyflavone	--	0.962842	0.0020454
novel.9061	--	pmp000344	3',4',7-Trihydroxyflavone	--	0.917824	0.00985179
novel.9096	--	pmp000344	3',4',7-Trihydroxyflavone	--	-0.887188	0.0183718
novel.9114	--	pmp000344	3',4',7-Trihydroxyflavone	--	-0.92501	0.00822436
novel.9129	--	pmp000344	3',4',7-Trihydroxyflavone	--	-0.931455	0.00688666
novel.9134	--	pmp000344	3',4',7-Trihydroxyflavone	--	0.987838	0.000220973
novel.9172	ko00400,ko01100,ko01110,ko01230	pmp000344	3',4',7-Trihydroxyflavone	--	0.997129	1.23512e-05
novel.9254	ko03013	pmp000344	3',4',7-Trihydroxyflavone	--	-0.82406	0.0437093
novel.9287	--	pmp000344	3',4',7-Trihydroxyflavone	--	-0.936943	0.00583883
novel.9299	--	pmp000344	3',4',7-Trihydroxyflavone	--	0.997513	9.27274e-06
novel.9320	ko04144	pmp000344	3',4',7-Trihydroxyflavone	--	0.949635	0.00374105
novel.9329	--	pmp000344	3',4',7-Trihydroxyflavone	--	0.990514	0.000134549
novel.9343	--	pmp000344	3',4',7-Trihydroxyflavone	--	-0.96834	0.00148766
novel.9408	--	pmp000344	3',4',7-Trihydroxyflavone	--	0.842531	0.0352422
novel.9456	--	pmp000344	3',4',7-Trihydroxyflavone	--	0.999145	1.09692e-06
novel.9517	--	pmp000344	3',4',7-Trihydroxyflavone	--	0.953689	0.00316738
novel.9520	ko00460,ko00500,ko00940,ko01100,ko01110	pmp000344	3',4',7-Trihydroxyflavone	--	0.869666	0.0243735
novel.9521	--	pmp000344	3',4',7-Trihydroxyflavone	--	0.915081	0.0105107
novel.9550	--	pmp000344	3',4',7-Trihydroxyflavone	--	0.933287	0.00652756
novel.9567	--	pmp000344	3',4',7-Trihydroxyflavone	--	-0.868245	0.0248953
novel.9578	ko00073	pmp000344	3',4',7-Trihydroxyflavone	--	0.932615	0.0066581
novel.9608	ko03008	pmp000344	3',4',7-Trihydroxyflavone	--	-0.820319	0.0455274
novel.9624	--	pmp000344	3',4',7-Trihydroxyflavone	--	-0.983454	0.000408409
novel.9676	--	pmp000344	3',4',7-Trihydroxyflavone	--	0.961328	0.00221433
novel.9685	ko00010,ko00053,ko00071,ko00280,ko00310,ko00330,ko00340,ko00380,ko00410,ko00561,ko00620,ko00770,ko00903,ko01100,ko01110,ko01240	pmp000344	3',4',7-Trihydroxyflavone	--	0.938133	0.00562297
novel.9707	ko00190,ko01100	pmp000344	3',4',7-Trihydroxyflavone	--	0.881206	0.0203297
novel.974	--	pmp000344	3',4',7-Trihydroxyflavone	--	0.829382	0.0411823
novel.9744	--	pmp000344	3',4',7-Trihydroxyflavone	--	0.953164	0.00323909
novel.9751	--	pmp000344	3',4',7-Trihydroxyflavone	--	0.939746	0.00533648
novel.9755	--	pmp000344	3',4',7-Trihydroxyflavone	--	0.957941	0.00261621
novel.9813	--	pmp000344	3',4',7-Trihydroxyflavone	--	-0.975533	0.000890594
novel.982	--	pmp000344	3',4',7-Trihydroxyflavone	--	0.994368	4.74913e-05
novel.9842	--	pmp000344	3',4',7-Trihydroxyflavone	--	-0.918743	0.00963586
novel.9845	--	pmp000344	3',4',7-Trihydroxyflavone	--	-0.850167	0.0319929
novel.9864	ko04144	pmp000344	3',4',7-Trihydroxyflavone	--	-0.821529	0.0449357
novel.9866	--	pmp000344	3',4',7-Trihydroxyflavone	--	-0.914652	0.0106156
novel.9895	--	pmp000344	3',4',7-Trihydroxyflavone	--	0.948666	0.0038851
novel.9898	--	pmp000344	3',4',7-Trihydroxyflavone	--	-0.972603	0.00111557
novel.990	--	pmp000344	3',4',7-Trihydroxyflavone	--	0.908591	0.0121515
novel.9956	--	pmp000344	3',4',7-Trihydroxyflavone	--	0.922348	0.00881071
novel.9972	--	pmp000344	3',4',7-Trihydroxyflavone	--	0.82566	0.0429419
DDH38_pgp002	--	Lmmp005125	Pinostrobin Chalcone	--	-0.903841	0.0134252
LOC110091844	--	Lmmp005125	Pinostrobin Chalcone	--	0.984127	0.000375923
LOC110091883	ko00460,ko01100,ko01110	Lmmp005125	Pinostrobin Chalcone	--	-0.828855	0.0414293
LOC110091896	--	Lmmp005125	Pinostrobin Chalcone	--	0.94289	0.00479927
LOC110091906	ko00561,ko00564,ko01100,ko01110	Lmmp005125	Pinostrobin Chalcone	--	-0.959749	0.00239762
LOC110091958	--	Lmmp005125	Pinostrobin Chalcone	--	0.885004	0.0190759
LOC110091968	ko03440	Lmmp005125	Pinostrobin Chalcone	--	0.852624	0.0309791
LOC110091984	ko03410	Lmmp005125	Pinostrobin Chalcone	--	0.908123	0.0122743
LOC110092032	--	Lmmp005125	Pinostrobin Chalcone	--	-0.900993	0.0142183
LOC110092054	--	Lmmp005125	Pinostrobin Chalcone	--	-0.918853	0.00961019
LOC110092218	ko04122	Lmmp005125	Pinostrobin Chalcone	--	0.953237	0.00322897
LOC110092355	--	Lmmp005125	Pinostrobin Chalcone	--	0.923913	0.00846367
LOC110092377	ko00270,ko01100	Lmmp005125	Pinostrobin Chalcone	--	0.957194	0.00270934
LOC110092382	ko00900,ko01110	Lmmp005125	Pinostrobin Chalcone	--	-0.891146	0.0171287
LOC110092486	--	Lmmp005125	Pinostrobin Chalcone	--	0.964476	0.00187055
LOC110092548	ko04144	Lmmp005125	Pinostrobin Chalcone	--	0.942571	0.00485248
LOC110092637	--	Lmmp005125	Pinostrobin Chalcone	--	0.825367	0.0430823
LOC110092783	--	Lmmp005125	Pinostrobin Chalcone	--	0.966139	0.00170048
LOC110092787	--	Lmmp005125	Pinostrobin Chalcone	--	0.966648	0.00164999
LOC110092806	--	Lmmp005125	Pinostrobin Chalcone	--	-0.871385	0.023749
LOC110092885	ko04075	Lmmp005125	Pinostrobin Chalcone	--	0.888622	0.0179168
LOC110092993	--	Lmmp005125	Pinostrobin Chalcone	--	0.906954	0.0125835
LOC110093012	ko00563,ko01100	Lmmp005125	Pinostrobin Chalcone	--	-0.939823	0.00532302
LOC110093068	ko03010	Lmmp005125	Pinostrobin Chalcone	--	0.950883	0.00355954
LOC110093098	ko03040,ko04141,ko04144	Lmmp005125	Pinostrobin Chalcone	--	0.962265	0.00210898
LOC110093131	--	Lmmp005125	Pinostrobin Chalcone	--	0.858368	0.0286688
LOC110093161	--	Lmmp005125	Pinostrobin Chalcone	--	0.895953	0.0156754
LOC110093239	--	Lmmp005125	Pinostrobin Chalcone	--	-0.919699	0.00941343
LOC110093247	--	Lmmp005125	Pinostrobin Chalcone	--	-0.906375	0.0127382
LOC110093382	ko04626	Lmmp005125	Pinostrobin Chalcone	--	0.850906	0.0316864
LOC110093455	ko00514	Lmmp005125	Pinostrobin Chalcone	--	0.905615	0.0129423
LOC110093479	--	Lmmp005125	Pinostrobin Chalcone	--	-0.945699	0.00434283
LOC110093488	--	Lmmp005125	Pinostrobin Chalcone	--	0.963382	0.00198674
LOC110093506	--	Lmmp005125	Pinostrobin Chalcone	--	0.829471	0.0411405
LOC110093590	--	Lmmp005125	Pinostrobin Chalcone	--	-0.976833	0.000798856
LOC110093597	--	Lmmp005125	Pinostrobin Chalcone	--	-0.888886	0.0178336
LOC110093687	--	Lmmp005125	Pinostrobin Chalcone	--	0.838055	0.0372156
LOC110093802	--	Lmmp005125	Pinostrobin Chalcone	--	0.951201	0.00351397
LOC110093850	ko00040,ko01100	Lmmp005125	Pinostrobin Chalcone	--	0.850475	0.0318649
LOC110093939	--	Lmmp005125	Pinostrobin Chalcone	--	-0.971906	0.00117281
LOC110093982	--	Lmmp005125	Pinostrobin Chalcone	--	-0.83268	0.0396517
LOC110094003	--	Lmmp005125	Pinostrobin Chalcone	--	-0.881281	0.0203048
LOC110094029	--	Lmmp005125	Pinostrobin Chalcone	--	0.945306	0.00440539
LOC110094037	ko00970	Lmmp005125	Pinostrobin Chalcone	--	-0.839267	0.0366765
LOC110094150	--	Lmmp005125	Pinostrobin Chalcone	--	0.98451	0.000358046
LOC110094334	--	Lmmp005125	Pinostrobin Chalcone	--	0.889647	0.0175947
LOC110094426	--	Lmmp005125	Pinostrobin Chalcone	--	0.815679	0.0478302
LOC110094449	--	Lmmp005125	Pinostrobin Chalcone	--	0.883417	0.0195951
LOC110094452	--	Lmmp005125	Pinostrobin Chalcone	--	0.950027	0.00368354
LOC110094461	ko04626	Lmmp005125	Pinostrobin Chalcone	--	-0.819396	0.0459815
LOC110094471	--	Lmmp005125	Pinostrobin Chalcone	--	0.8593	0.0283019
LOC110094512	--	Lmmp005125	Pinostrobin Chalcone	--	-0.932233	0.00673294
LOC110094531	ko00630,ko01100,ko01110,ko01200	Lmmp005125	Pinostrobin Chalcone	--	-0.934616	0.00627278
LOC110094582	--	Lmmp005125	Pinostrobin Chalcone	--	-0.837775	0.0373407
LOC110094663	ko00591,ko00592,ko01100,ko01110	Lmmp005125	Pinostrobin Chalcone	--	0.903152	0.013615
LOC110094682	ko00970	Lmmp005125	Pinostrobin Chalcone	--	0.984202	0.000372371
LOC110094771	--	Lmmp005125	Pinostrobin Chalcone	--	0.994158	5.11025e-05
LOC110094858	--	Lmmp005125	Pinostrobin Chalcone	--	0.946391	0.00423389
LOC110094865	--	Lmmp005125	Pinostrobin Chalcone	--	0.819389	0.0459849
LOC110094925	--	Lmmp005125	Pinostrobin Chalcone	--	-0.837001	0.0376879
LOC110094976	--	Lmmp005125	Pinostrobin Chalcone	--	0.930657	0.00704596
LOC110095017	ko00904,ko01110	Lmmp005125	Pinostrobin Chalcone	--	-0.879609	0.0208685
LOC110095142	--	Lmmp005125	Pinostrobin Chalcone	--	0.877898	0.0214531
LOC110095195	--	Lmmp005125	Pinostrobin Chalcone	--	0.899056	0.0147702
LOC110095348	--	Lmmp005125	Pinostrobin Chalcone	--	0.902784	0.0137169
LOC110095381	ko00591,ko00592,ko01100,ko01110	Lmmp005125	Pinostrobin Chalcone	--	-0.961644	0.00217858
LOC110095424	--	Lmmp005125	Pinostrobin Chalcone	--	-0.898738	0.0148617
LOC110095450	--	Lmmp005125	Pinostrobin Chalcone	--	-0.850895	0.0316909
LOC110095456	ko00620,ko01100	Lmmp005125	Pinostrobin Chalcone	--	-0.921711	0.00895376
LOC110095718	--	Lmmp005125	Pinostrobin Chalcone	--	-0.908074	0.0122873
LOC110095738	--	Lmmp005125	Pinostrobin Chalcone	--	-0.956919	0.00274401
LOC110095756	ko03020	Lmmp005125	Pinostrobin Chalcone	--	-0.967052	0.00161049
LOC110095787	ko00010,ko00071,ko00350,ko00592,ko00620,ko01100,ko01110	Lmmp005125	Pinostrobin Chalcone	--	-0.866043	0.0257148
LOC110095897	--	Lmmp005125	Pinostrobin Chalcone	--	0.899689	0.0145889
LOC110095939	ko03060	Lmmp005125	Pinostrobin Chalcone	--	-0.956831	0.00275518
LOC110095961	--	Lmmp005125	Pinostrobin Chalcone	--	0.881767	0.0201423
LOC110096053	ko00500,ko01100,ko01110	Lmmp005125	Pinostrobin Chalcone	--	-0.936956	0.00583657
LOC110096122	--	Lmmp005125	Pinostrobin Chalcone	--	-0.901975	0.0139425
LOC110096189	--	Lmmp005125	Pinostrobin Chalcone	--	-0.889581	0.0176152
LOC110096325	ko04120	Lmmp005125	Pinostrobin Chalcone	--	-0.905187	0.0130582
LOC110096353	--	Lmmp005125	Pinostrobin Chalcone	--	-0.912086	0.0112534
LOC110096467	ko00270,ko01100	Lmmp005125	Pinostrobin Chalcone	--	-0.840595	0.0360898
LOC110096472	ko04626	Lmmp005125	Pinostrobin Chalcone	--	0.931959	0.00678677
LOC110096519	ko00061,ko00780,ko01100,ko01110,ko01212,ko01240	Lmmp005125	Pinostrobin Chalcone	--	-0.955566	0.00291774
LOC110096554	--	Lmmp005125	Pinostrobin Chalcone	--	-0.947839	0.00401021
LOC110096556	--	Lmmp005125	Pinostrobin Chalcone	--	0.939759	0.00533414
LOC110096567	ko00906,ko01100,ko01110	Lmmp005125	Pinostrobin Chalcone	--	0.894388	0.0161418
LOC110096595	ko00600	Lmmp005125	Pinostrobin Chalcone	--	0.907735	0.0123766
LOC110096601	--	Lmmp005125	Pinostrobin Chalcone	--	-0.869522	0.0244261
LOC110096626	--	Lmmp005125	Pinostrobin Chalcone	--	0.820919	0.0452335
LOC110096836	--	Lmmp005125	Pinostrobin Chalcone	--	0.946644	0.00419439
LOC110096860	ko03420	Lmmp005125	Pinostrobin Chalcone	--	-0.922309	0.00881936
LOC110096887	ko00943,ko01100,ko01110	Lmmp005125	Pinostrobin Chalcone	--	0.877011	0.0217594
LOC110096905	--	Lmmp005125	Pinostrobin Chalcone	--	-0.882505	0.0198966
LOC110096908	--	Lmmp005125	Pinostrobin Chalcone	--	-0.873583	0.0229617
LOC110096973	--	Lmmp005125	Pinostrobin Chalcone	--	0.945555	0.00436572
LOC110096988	--	Lmmp005125	Pinostrobin Chalcone	--	0.939736	0.00533821
LOC110097043	--	Lmmp005125	Pinostrobin Chalcone	--	-0.828391	0.0416475
LOC110097090	--	Lmmp005125	Pinostrobin Chalcone	--	0.853903	0.0304574
LOC110097154	--	Lmmp005125	Pinostrobin Chalcone	--	-0.861377	0.0274926
LOC110097199	--	Lmmp005125	Pinostrobin Chalcone	--	0.945698	0.004343
LOC110097227	--	Lmmp005125	Pinostrobin Chalcone	--	-0.92257	0.00876094
LOC110097250	--	Lmmp005125	Pinostrobin Chalcone	--	-0.856684	0.0293373
LOC110097386	--	Lmmp005125	Pinostrobin Chalcone	--	0.863711	0.0265964
LOC110097585	ko04075	Lmmp005125	Pinostrobin Chalcone	--	-0.965934	0.00172098
LOC110097753	--	Lmmp005125	Pinostrobin Chalcone	--	-0.958966	0.00249119
LOC110097841	ko00562,ko00564,ko00565,ko01100,ko01110	Lmmp005125	Pinostrobin Chalcone	--	0.971781	0.0011832
LOC110097849	--	Lmmp005125	Pinostrobin Chalcone	--	-0.828276	0.0417018
LOC110097888	--	Lmmp005125	Pinostrobin Chalcone	--	-0.897615	0.0151873
LOC110098050	ko03440	Lmmp005125	Pinostrobin Chalcone	--	-0.952781	0.00329182
LOC110098110	--	Lmmp005125	Pinostrobin Chalcone	--	-0.910116	0.0117556
LOC110098240	--	Lmmp005125	Pinostrobin Chalcone	--	0.956889	0.0027478
LOC110098335	--	Lmmp005125	Pinostrobin Chalcone	--	0.922769	0.00871666
LOC110098336	--	Lmmp005125	Pinostrobin Chalcone	--	0.93639	0.00594069
LOC110098355	ko00520,ko01100	Lmmp005125	Pinostrobin Chalcone	--	0.832849	0.0395741
LOC110098382	--	Lmmp005125	Pinostrobin Chalcone	--	0.984145	0.000375085
LOC110098424	--	Lmmp005125	Pinostrobin Chalcone	--	0.978757	0.000672104
LOC110098429	--	Lmmp005125	Pinostrobin Chalcone	--	0.930585	0.00706037
LOC110098442	--	Lmmp005125	Pinostrobin Chalcone	--	-0.823849	0.0438108
LOC110098445	ko00600	Lmmp005125	Pinostrobin Chalcone	--	0.933353	0.00651466
LOC110098594	--	Lmmp005125	Pinostrobin Chalcone	--	0.966081	0.00170626
LOC110098604	--	Lmmp005125	Pinostrobin Chalcone	--	0.897669	0.0151717
LOC110098662	ko00073	Lmmp005125	Pinostrobin Chalcone	--	-0.894481	0.0161138
LOC110098942	--	Lmmp005125	Pinostrobin Chalcone	--	-0.964799	0.00183689
LOC110098966	ko03020	Lmmp005125	Pinostrobin Chalcone	--	0.8388	0.0368838
LOC110099039	--	Lmmp005125	Pinostrobin Chalcone	--	-0.924313	0.00837607
LOC110099042	--	Lmmp005125	Pinostrobin Chalcone	--	0.945043	0.00444739
LOC110099045	--	Lmmp005125	Pinostrobin Chalcone	--	0.864602	0.026258
LOC110099060	--	Lmmp005125	Pinostrobin Chalcone	--	-0.932708	0.00663997
LOC110099144	--	Lmmp005125	Pinostrobin Chalcone	--	0.972449	0.00112815
LOC110099151	ko04120	Lmmp005125	Pinostrobin Chalcone	--	0.891024	0.0171667
LOC110099252	ko00908,ko01110	Lmmp005125	Pinostrobin Chalcone	--	0.903936	0.0133991
LOC110099283	--	Lmmp005125	Pinostrobin Chalcone	--	0.956193	0.00283656
LOC110099326	--	Lmmp005125	Pinostrobin Chalcone	--	-0.936367	0.00594491
LOC110099404	ko00040,ko01100	Lmmp005125	Pinostrobin Chalcone	--	0.9307	0.00703732
LOC110099412	--	Lmmp005125	Pinostrobin Chalcone	--	-0.94247	0.00486929
LOC110099661	--	Lmmp005125	Pinostrobin Chalcone	--	0.891105	0.0171415
LOC110099711	--	Lmmp005125	Pinostrobin Chalcone	--	-0.961877	0.00215236
LOC110099712	--	Lmmp005125	Pinostrobin Chalcone	--	-0.967408	0.00157607
LOC110099740	--	Lmmp005125	Pinostrobin Chalcone	--	0.831955	0.0399861
LOC110099763	--	Lmmp005125	Pinostrobin Chalcone	--	0.983442	0.000408989
LOC110099811	ko04120	Lmmp005125	Pinostrobin Chalcone	--	-0.957244	0.00270299
LOC110099870	ko00590,ko01100,ko04146	Lmmp005125	Pinostrobin Chalcone	--	-0.894357	0.0161511
LOC110099968	ko02010	Lmmp005125	Pinostrobin Chalcone	--	0.863591	0.0266421
LOC110100005	--	Lmmp005125	Pinostrobin Chalcone	--	-0.949466	0.00376602
LOC110100058	--	Lmmp005125	Pinostrobin Chalcone	--	-0.87104	0.0238736
LOC110100095	--	Lmmp005125	Pinostrobin Chalcone	--	-0.863481	0.026684
LOC110100197	--	Lmmp005125	Pinostrobin Chalcone	--	-0.921547	0.00899084
LOC110100244	--	Lmmp005125	Pinostrobin Chalcone	--	0.888966	0.0178084
LOC110100345	ko03010	Lmmp005125	Pinostrobin Chalcone	--	0.83315	0.0394359
LOC110100378	--	Lmmp005125	Pinostrobin Chalcone	--	0.956409	0.00280888
LOC110100634	--	Lmmp005125	Pinostrobin Chalcone	--	-0.940298	0.00524004
LOC110100669	ko04075	Lmmp005125	Pinostrobin Chalcone	--	0.989566	0.00016272
LOC110100692	--	Lmmp005125	Pinostrobin Chalcone	--	-0.950478	0.00361794
LOC110100701	--	Lmmp005125	Pinostrobin Chalcone	--	-0.895016	0.0159538
LOC110100713	--	Lmmp005125	Pinostrobin Chalcone	--	-0.888802	0.0178599
LOC110100718	ko00380,ko01100	Lmmp005125	Pinostrobin Chalcone	--	-0.865249	0.0260135
LOC110100730	--	Lmmp005125	Pinostrobin Chalcone	--	0.913262	0.0109589
LOC110100899	ko04626	Lmmp005125	Pinostrobin Chalcone	--	-0.9134	0.0109247
LOC110100973	--	Lmmp005125	Pinostrobin Chalcone	--	0.927887	0.0076129
LOC110101053	--	Lmmp005125	Pinostrobin Chalcone	--	0.9027	0.0137402
LOC110101076	ko04144	Lmmp005125	Pinostrobin Chalcone	--	0.957796	0.00263412
LOC110101160	ko04016,ko04075	Lmmp005125	Pinostrobin Chalcone	--	0.828821	0.0414455
LOC110101181	--	Lmmp005125	Pinostrobin Chalcone	--	0.939442	0.00538988
LOC110101265	--	Lmmp005125	Pinostrobin Chalcone	--	-0.962368	0.00209765
LOC110101280	--	Lmmp005125	Pinostrobin Chalcone	--	0.918067	0.00979463
LOC110101319	--	Lmmp005125	Pinostrobin Chalcone	--	-0.911798	0.0113264
LOC110101366	ko00230,ko00250,ko01100,ko01110	Lmmp005125	Pinostrobin Chalcone	--	-0.945125	0.00443427
LOC110101435	--	Lmmp005125	Pinostrobin Chalcone	--	-0.940419	0.00521912
LOC110101464	--	Lmmp005125	Pinostrobin Chalcone	--	0.83486	0.0386551
LOC110101506	--	Lmmp005125	Pinostrobin Chalcone	--	-0.911228	0.011471
LOC110101542	--	Lmmp005125	Pinostrobin Chalcone	--	-0.815014	0.0481649
LOC110101590	--	Lmmp005125	Pinostrobin Chalcone	--	-0.844878	0.0342281
LOC110101594	--	Lmmp005125	Pinostrobin Chalcone	--	0.87345	0.0230089
LOC110101767	--	Lmmp005125	Pinostrobin Chalcone	--	0.817582	0.0468793
LOC110101822	ko02010	Lmmp005125	Pinostrobin Chalcone	--	-0.883377	0.0196084
LOC110101859	--	Lmmp005125	Pinostrobin Chalcone	--	0.989821	0.000154886
LOC110101892	--	Lmmp005125	Pinostrobin Chalcone	--	-0.924494	0.00833653
LOC110101923	--	Lmmp005125	Pinostrobin Chalcone	--	-0.97717	0.000775859
LOC110101944	ko00908,ko01110	Lmmp005125	Pinostrobin Chalcone	--	0.82569	0.0429278
LOC110101964	ko02010	Lmmp005125	Pinostrobin Chalcone	--	0.941381	0.00505363
LOC110102157	ko00460,ko01100,ko01110	Lmmp005125	Pinostrobin Chalcone	--	0.817864	0.0467393
LOC110102268	--	Lmmp005125	Pinostrobin Chalcone	--	0.936672	0.00588858
LOC110102271	ko03060	Lmmp005125	Pinostrobin Chalcone	--	-0.965345	0.00178068
LOC110102292	--	Lmmp005125	Pinostrobin Chalcone	--	-0.865028	0.0260968
LOC110102379	--	Lmmp005125	Pinostrobin Chalcone	--	-0.843896	0.0346505
LOC110102403	ko01100	Lmmp005125	Pinostrobin Chalcone	--	0.975267	0.000910003
LOC110102496	--	Lmmp005125	Pinostrobin Chalcone	--	0.914635	0.0106198
LOC110102556	--	Lmmp005125	Pinostrobin Chalcone	--	0.87143	0.0237328
LOC110102563	--	Lmmp005125	Pinostrobin Chalcone	--	0.934815	0.0062351
LOC110102626	--	Lmmp005125	Pinostrobin Chalcone	--	0.934778	0.00624218
LOC110102702	--	Lmmp005125	Pinostrobin Chalcone	--	0.849704	0.0321859
LOC110102724	ko00910,ko01100	Lmmp005125	Pinostrobin Chalcone	--	0.892372	0.0167524
LOC110102750	--	Lmmp005125	Pinostrobin Chalcone	--	0.91026	0.0117186
LOC110102770	ko03010	Lmmp005125	Pinostrobin Chalcone	--	0.948091	0.00397186
LOC110102810	--	Lmmp005125	Pinostrobin Chalcone	--	0.859438	0.0282481
LOC110102881	--	Lmmp005125	Pinostrobin Chalcone	--	0.88925	0.0177191
LOC110103003	ko03050	Lmmp005125	Pinostrobin Chalcone	--	0.938544	0.00554924
LOC110103015	ko00940,ko01100,ko01110	Lmmp005125	Pinostrobin Chalcone	--	-0.90001	0.0144972
LOC110103062	ko00940,ko01100,ko01110	Lmmp005125	Pinostrobin Chalcone	--	-0.824768	0.043369
LOC110103185	--	Lmmp005125	Pinostrobin Chalcone	--	0.84128	0.0357889
LOC110103266	ko00053,ko00520,ko01100,ko01110,ko01240	Lmmp005125	Pinostrobin Chalcone	--	-0.866084	0.0256995
LOC110103356	--	Lmmp005125	Pinostrobin Chalcone	--	-0.933833	0.00642218
LOC110103421	ko03010	Lmmp005125	Pinostrobin Chalcone	--	-0.933883	0.00641267
LOC110103524	--	Lmmp005125	Pinostrobin Chalcone	--	0.89529	0.0158721
LOC110103557	ko00740,ko01100,ko01110,ko01240	Lmmp005125	Pinostrobin Chalcone	--	0.899111	0.0147543
LOC110103693	ko03013	Lmmp005125	Pinostrobin Chalcone	--	-0.879229	0.0209978
LOC110103702	--	Lmmp005125	Pinostrobin Chalcone	--	0.970141	0.00132406
LOC110103703	--	Lmmp005125	Pinostrobin Chalcone	--	-0.953962	0.00313047
LOC110103718	--	Lmmp005125	Pinostrobin Chalcone	--	-0.927359	0.00772342
LOC110103721	--	Lmmp005125	Pinostrobin Chalcone	--	-0.842589	0.0352172
LOC110103808	--	Lmmp005125	Pinostrobin Chalcone	--	-0.929417	0.00729702
LOC110103851	ko03060	Lmmp005125	Pinostrobin Chalcone	--	-0.987045	0.000250671
LOC110103900	--	Lmmp005125	Pinostrobin Chalcone	--	-0.948513	0.00390818
LOC110104115	--	Lmmp005125	Pinostrobin Chalcone	--	-0.826316	0.0426296
LOC110104132	ko00563,ko01100	Lmmp005125	Pinostrobin Chalcone	--	-0.813986	0.0486839
LOC110104318	--	Lmmp005125	Pinostrobin Chalcone	--	-0.956955	0.00273949
LOC110104325	ko00590,ko01100,ko04146	Lmmp005125	Pinostrobin Chalcone	--	-0.961595	0.00218406
LOC110104404	--	Lmmp005125	Pinostrobin Chalcone	--	-0.820494	0.0454415
LOC110104421	--	Lmmp005125	Pinostrobin Chalcone	--	0.954943	0.00299945
LOC110104475	--	Lmmp005125	Pinostrobin Chalcone	--	0.93252	0.00667669
LOC110104598	ko03022	Lmmp005125	Pinostrobin Chalcone	--	-0.894958	0.0159712
LOC110104696	--	Lmmp005125	Pinostrobin Chalcone	--	0.957146	0.00271538
LOC110104716	--	Lmmp005125	Pinostrobin Chalcone	--	-0.955616	0.00291119
LOC110104726	ko00040,ko01100	Lmmp005125	Pinostrobin Chalcone	--	0.868905	0.0246523
LOC110104744	--	Lmmp005125	Pinostrobin Chalcone	--	0.897509	0.0152184
LOC110104791	--	Lmmp005125	Pinostrobin Chalcone	--	-0.921603	0.00897826
LOC110104810	--	Lmmp005125	Pinostrobin Chalcone	--	0.902094	0.0139092
LOC110104822	ko03008	Lmmp005125	Pinostrobin Chalcone	--	-0.902983	0.0136617
LOC110104870	ko04626	Lmmp005125	Pinostrobin Chalcone	--	-0.918669	0.009653
LOC110104959	--	Lmmp005125	Pinostrobin Chalcone	--	-0.885309	0.0189767
LOC110104989	ko04141,ko04145	Lmmp005125	Pinostrobin Chalcone	--	0.968818	0.00144333
LOC110105020	ko00904,ko01110	Lmmp005125	Pinostrobin Chalcone	--	-0.902435	0.0138139
LOC110105030	--	Lmmp005125	Pinostrobin Chalcone	--	0.96657	0.0016577
LOC110105137	--	Lmmp005125	Pinostrobin Chalcone	--	-0.900645	0.0143167
LOC110105148	ko03440	Lmmp005125	Pinostrobin Chalcone	--	-0.904862	0.0131462
LOC110105227	--	Lmmp005125	Pinostrobin Chalcone	--	0.876767	0.0218438
LOC110105229	--	Lmmp005125	Pinostrobin Chalcone	--	0.980904	0.00054349
LOC110105393	--	Lmmp005125	Pinostrobin Chalcone	--	0.920903	0.00913713
LOC110105420	--	Lmmp005125	Pinostrobin Chalcone	--	0.832721	0.0396328
LOC110105522	--	Lmmp005125	Pinostrobin Chalcone	--	0.96691	0.00162428
LOC110105576	--	Lmmp005125	Pinostrobin Chalcone	--	-0.905431	0.0129922
LOC110105782	--	Lmmp005125	Pinostrobin Chalcone	--	-0.90438	0.0132775
LOC110105885	ko00900,ko01100,ko01110	Lmmp005125	Pinostrobin Chalcone	--	0.933863	0.00641655
LOC110105923	ko00510	Lmmp005125	Pinostrobin Chalcone	--	-0.842601	0.035212
LOC110105960	--	Lmmp005125	Pinostrobin Chalcone	--	0.943548	0.00469025
LOC110106021	ko00020,ko00640,ko01100,ko01110,ko01200	Lmmp005125	Pinostrobin Chalcone	--	0.814583	0.0483819
LOC110106032	ko04626	Lmmp005125	Pinostrobin Chalcone	--	-0.861521	0.0274368
LOC110106042	ko04016	Lmmp005125	Pinostrobin Chalcone	--	-0.929878	0.00720317
LOC110106194	--	Lmmp005125	Pinostrobin Chalcone	--	0.987038	0.000250928
LOC110106219	--	Lmmp005125	Pinostrobin Chalcone	--	0.969823	0.0013522
LOC110106254	ko03008	Lmmp005125	Pinostrobin Chalcone	--	0.920296	0.00927602
LOC110106302	--	Lmmp005125	Pinostrobin Chalcone	--	0.840229	0.0362509
LOC110106319	ko04626	Lmmp005125	Pinostrobin Chalcone	--	0.849575	0.0322398
LOC110106332	--	Lmmp005125	Pinostrobin Chalcone	--	-0.833501	0.0392749
LOC110106353	--	Lmmp005125	Pinostrobin Chalcone	--	-0.929742	0.00723092
LOC110106384	ko04016	Lmmp005125	Pinostrobin Chalcone	--	0.942738	0.00482455
LOC110106386	--	Lmmp005125	Pinostrobin Chalcone	--	0.894887	0.0159923
LOC110106420	ko04141	Lmmp005125	Pinostrobin Chalcone	--	0.932086	0.00676191
LOC110106421	ko00062,ko01100,ko01212	Lmmp005125	Pinostrobin Chalcone	--	0.913391	0.0109268
LOC110106428	--	Lmmp005125	Pinostrobin Chalcone	--	0.956302	0.0028226
LOC110106437	--	Lmmp005125	Pinostrobin Chalcone	--	-0.905358	0.0130118
LOC110106439	--	Lmmp005125	Pinostrobin Chalcone	--	-0.854436	0.030241
LOC110106520	ko00040,ko01100	Lmmp005125	Pinostrobin Chalcone	--	0.876114	0.0220708
LOC110106543	--	Lmmp005125	Pinostrobin Chalcone	--	0.924795	0.00827111
LOC110106598	--	Lmmp005125	Pinostrobin Chalcone	--	0.958703	0.00252289
LOC110106612	--	Lmmp005125	Pinostrobin Chalcone	--	0.914901	0.0105546
LOC110106655	--	Lmmp005125	Pinostrobin Chalcone	--	0.975709	0.000877916
LOC110106660	ko00460,ko00500,ko00940,ko01100,ko01110	Lmmp005125	Pinostrobin Chalcone	--	-0.862917	0.0268997
LOC110106670	--	Lmmp005125	Pinostrobin Chalcone	--	0.890121	0.0174468
LOC110106731	--	Lmmp005125	Pinostrobin Chalcone	--	-0.953141	0.00324217
LOC110106809	ko03440	Lmmp005125	Pinostrobin Chalcone	--	-0.913706	0.0108486
LOC110106840	--	Lmmp005125	Pinostrobin Chalcone	--	0.848708	0.0326025
LOC110106907	ko00790,ko01240	Lmmp005125	Pinostrobin Chalcone	--	0.968029	0.00151687
LOC110107069	--	Lmmp005125	Pinostrobin Chalcone	--	-0.837888	0.0372902
LOC110107163	--	Lmmp005125	Pinostrobin Chalcone	--	-0.903391	0.0135491
LOC110107179	ko00563,ko01100	Lmmp005125	Pinostrobin Chalcone	--	0.817222	0.0470587
LOC110107195	ko03440	Lmmp005125	Pinostrobin Chalcone	--	-0.881276	0.0203063
LOC110107205	--	Lmmp005125	Pinostrobin Chalcone	--	-0.879539	0.0208923
LOC110107257	--	Lmmp005125	Pinostrobin Chalcone	--	-0.932352	0.00670953
LOC110107266	--	Lmmp005125	Pinostrobin Chalcone	--	-0.934224	0.00634739
LOC110107310	ko00940,ko00941,ko00945,ko01100,ko01110	Lmmp005125	Pinostrobin Chalcone	--	-0.823371	0.0440414
LOC110107314	--	Lmmp005125	Pinostrobin Chalcone	--	0.864731	0.0262091
LOC110107390	ko04626	Lmmp005125	Pinostrobin Chalcone	--	-0.90545	0.012987
LOC110107455	ko04141	Lmmp005125	Pinostrobin Chalcone	--	-0.865754	0.0258231
LOC110107491	ko00230,ko00240,ko00480,ko01100	Lmmp005125	Pinostrobin Chalcone	--	0.893954	0.0162725
LOC110107546	--	Lmmp005125	Pinostrobin Chalcone	--	-0.965715	0.00174302
LOC110107585	--	Lmmp005125	Pinostrobin Chalcone	--	0.912891	0.0110514
LOC110107641	--	Lmmp005125	Pinostrobin Chalcone	--	0.849897	0.0321056
LOC110107700	--	Lmmp005125	Pinostrobin Chalcone	--	-0.895323	0.0158625
LOC110107732	--	Lmmp005125	Pinostrobin Chalcone	--	-0.944955	0.0044615
LOC110107753	--	Lmmp005125	Pinostrobin Chalcone	--	-0.971645	0.00119463
LOC110107834	ko03010	Lmmp005125	Pinostrobin Chalcone	--	0.885154	0.019027
LOC110107854	--	Lmmp005125	Pinostrobin Chalcone	--	0.860238	0.027935
LOC110107897	--	Lmmp005125	Pinostrobin Chalcone	--	-0.960696	0.0022868
LOC110108057	ko00400,ko01100,ko01110,ko01230	Lmmp005125	Pinostrobin Chalcone	--	-0.933097	0.00656431
LOC110108105	--	Lmmp005125	Pinostrobin Chalcone	--	0.892452	0.016728
LOC110108163	--	Lmmp005125	Pinostrobin Chalcone	--	-0.914422	0.0106721
LOC110108179	--	Lmmp005125	Pinostrobin Chalcone	--	-0.834763	0.0386992
LOC110108289	--	Lmmp005125	Pinostrobin Chalcone	--	-0.817242	0.0470485
LOC110108299	--	Lmmp005125	Pinostrobin Chalcone	--	-0.959488	0.00242859
LOC110108316	ko03010	Lmmp005125	Pinostrobin Chalcone	--	0.938235	0.00560459
LOC110108340	--	Lmmp005125	Pinostrobin Chalcone	--	-0.905269	0.0130358
LOC110108348	--	Lmmp005125	Pinostrobin Chalcone	--	0.929492	0.0072819
LOC110108513	--	Lmmp005125	Pinostrobin Chalcone	--	-0.945612	0.00435667
LOC110108562	--	Lmmp005125	Pinostrobin Chalcone	--	0.931177	0.00694188
LOC110108567	--	Lmmp005125	Pinostrobin Chalcone	--	0.904806	0.0131616
LOC110108568	--	Lmmp005125	Pinostrobin Chalcone	--	0.882399	0.0199319
LOC110108604	ko00040,ko01100	Lmmp005125	Pinostrobin Chalcone	--	-0.963476	0.00197669
LOC110108838	--	Lmmp005125	Pinostrobin Chalcone	--	-0.913024	0.0110182
LOC110108888	--	Lmmp005125	Pinostrobin Chalcone	--	-0.91364	0.0108651
LOC110108962	ko04626	Lmmp005125	Pinostrobin Chalcone	--	0.850278	0.0319468
LOC110108985	ko00190,ko01100	Lmmp005125	Pinostrobin Chalcone	--	0.972656	0.00111131
LOC110109014	--	Lmmp005125	Pinostrobin Chalcone	--	-0.985167	0.000328374
LOC110109092	ko04626	Lmmp005125	Pinostrobin Chalcone	--	-0.986136	0.000286994
LOC110109131	ko00905,ko01100,ko01110	Lmmp005125	Pinostrobin Chalcone	--	0.901438	0.014093
LOC110109174	--	Lmmp005125	Pinostrobin Chalcone	--	-0.927539	0.00768572
LOC110109202	ko03015	Lmmp005125	Pinostrobin Chalcone	--	-0.94063	0.00518258
LOC110109231	--	Lmmp005125	Pinostrobin Chalcone	--	-0.91036	0.0116928
LOC110109259	--	Lmmp005125	Pinostrobin Chalcone	--	-0.933541	0.00647844
LOC110109269	--	Lmmp005125	Pinostrobin Chalcone	--	-0.930446	0.00708831
LOC110109358	--	Lmmp005125	Pinostrobin Chalcone	--	0.819929	0.0457188
LOC110109369	--	Lmmp005125	Pinostrobin Chalcone	--	0.966184	0.0016959
LOC110109372	--	Lmmp005125	Pinostrobin Chalcone	--	0.900492	0.0143601
LOC110109418	--	Lmmp005125	Pinostrobin Chalcone	--	-0.94958	0.0037492
LOC110109497	ko04626	Lmmp005125	Pinostrobin Chalcone	--	0.971495	0.00120722
LOC110109616	--	Lmmp005125	Pinostrobin Chalcone	--	0.994485	4.55364e-05
LOC110109629	--	Lmmp005125	Pinostrobin Chalcone	--	-0.917622	0.00989977
LOC110109676	--	Lmmp005125	Pinostrobin Chalcone	--	-0.851715	0.0313524
LOC110109712	--	Lmmp005125	Pinostrobin Chalcone	--	-0.908692	0.0121252
LOC110109754	--	Lmmp005125	Pinostrobin Chalcone	--	0.943733	0.00465992
LOC110109794	--	Lmmp005125	Pinostrobin Chalcone	--	-0.954506	0.00305741
LOC110109806	ko04016,ko04075	Lmmp005125	Pinostrobin Chalcone	--	0.875782	0.0221869
LOC110109887	--	Lmmp005125	Pinostrobin Chalcone	--	0.912427	0.0111678
LOC110109900	--	Lmmp005125	Pinostrobin Chalcone	--	0.91704	0.010038
LOC110109914	--	Lmmp005125	Pinostrobin Chalcone	--	-0.889627	0.0176009
LOC110110022	--	Lmmp005125	Pinostrobin Chalcone	--	0.949188	0.00380713
LOC110110024	ko02010	Lmmp005125	Pinostrobin Chalcone	--	-0.891102	0.0171425
LOC110110031	--	Lmmp005125	Pinostrobin Chalcone	--	-0.954871	0.00300893
LOC110110049	ko00561,ko00564,ko01110	Lmmp005125	Pinostrobin Chalcone	--	-0.915079	0.0105111
LOC110110096	ko00010,ko00230,ko00620,ko01100,ko01110,ko01200,ko01230,ko01240	Lmmp005125	Pinostrobin Chalcone	--	0.86444	0.0263191
LOC110110109	ko00520,ko01100	Lmmp005125	Pinostrobin Chalcone	--	0.862626	0.0270112
LOC110110262	ko00561,ko01100	Lmmp005125	Pinostrobin Chalcone	--	0.912001	0.0112751
LOC110110275	--	Lmmp005125	Pinostrobin Chalcone	--	0.960024	0.00236517
LOC110110380	--	Lmmp005125	Pinostrobin Chalcone	--	0.973744	0.00102501
LOC110110426	--	Lmmp005125	Pinostrobin Chalcone	--	-0.814308	0.0485207
LOC110110524	--	Lmmp005125	Pinostrobin Chalcone	--	0.816732	0.0473029
LOC110110554	ko04141	Lmmp005125	Pinostrobin Chalcone	--	-0.950443	0.00362296
LOC110110631	--	Lmmp005125	Pinostrobin Chalcone	--	-0.933398	0.00650602
LOC110110854	--	Lmmp005125	Pinostrobin Chalcone	--	-0.915981	0.0102922
LOC110110903	--	Lmmp005125	Pinostrobin Chalcone	--	-0.870565	0.0240458
LOC110110937	ko04626	Lmmp005125	Pinostrobin Chalcone	--	0.981872	0.000489936
LOC110110946	--	Lmmp005125	Pinostrobin Chalcone	--	-0.937727	0.00569617
LOC110110987	--	Lmmp005125	Pinostrobin Chalcone	--	0.982928	0.000434709
LOC110111062	ko00960,ko01100,ko01110	Lmmp005125	Pinostrobin Chalcone	--	0.838386	0.0370681
LOC110111113	--	Lmmp005125	Pinostrobin Chalcone	--	-0.972036	0.00116206
LOC110111121	--	Lmmp005125	Pinostrobin Chalcone	--	-0.899341	0.0146883
LOC110111130	--	Lmmp005125	Pinostrobin Chalcone	--	-0.922836	0.00870178
LOC110111144	--	Lmmp005125	Pinostrobin Chalcone	--	-0.928646	0.00745536
LOC110111165	ko00940,ko01100,ko01110	Lmmp005125	Pinostrobin Chalcone	--	-0.885773	0.0188264
LOC110111195	--	Lmmp005125	Pinostrobin Chalcone	--	-0.915488	0.0104116
LOC110111389	--	Lmmp005125	Pinostrobin Chalcone	--	-0.959711	0.00240208
LOC110111434	--	Lmmp005125	Pinostrobin Chalcone	--	0.897466	0.0152308
LOC110111449	ko03008	Lmmp005125	Pinostrobin Chalcone	--	0.824328	0.0435802
LOC110111485	--	Lmmp005125	Pinostrobin Chalcone	--	0.818858	0.0462468
LOC110111552	--	Lmmp005125	Pinostrobin Chalcone	--	-0.851276	0.0315335
LOC110111566	--	Lmmp005125	Pinostrobin Chalcone	--	-0.965436	0.00177137
LOC110111679	--	Lmmp005125	Pinostrobin Chalcone	--	0.913975	0.0107821
LOC110111725	--	Lmmp005125	Pinostrobin Chalcone	--	0.860251	0.0279301
LOC110111809	--	Lmmp005125	Pinostrobin Chalcone	--	0.918577	0.00967471
LOC110111913	--	Lmmp005125	Pinostrobin Chalcone	--	-0.877983	0.0214241
LOC110111924	--	Lmmp005125	Pinostrobin Chalcone	--	0.925593	0.00809853
LOC110112002	ko04141	Lmmp005125	Pinostrobin Chalcone	--	-0.876077	0.0220838
LOC110112022	ko03040	Lmmp005125	Pinostrobin Chalcone	--	-0.851368	0.0314954
LOC110112079	ko00310,ko01100	Lmmp005125	Pinostrobin Chalcone	--	0.834624	0.0387624
LOC110112139	ko00943,ko01100,ko01110	Lmmp005125	Pinostrobin Chalcone	--	0.83349	0.0392802
LOC110112177	ko00480,ko01100	Lmmp005125	Pinostrobin Chalcone	--	0.940298	0.00524006
LOC110112284	ko03013	Lmmp005125	Pinostrobin Chalcone	--	0.83127	0.0403027
LOC110112396	--	Lmmp005125	Pinostrobin Chalcone	--	-0.890441	0.0173473
LOC110112402	--	Lmmp005125	Pinostrobin Chalcone	--	-0.93737	0.00576101
LOC110112418	--	Lmmp005125	Pinostrobin Chalcone	--	-0.917841	0.0098479
LOC110112422	--	Lmmp005125	Pinostrobin Chalcone	--	0.934998	0.0062006
LOC110112437	--	Lmmp005125	Pinostrobin Chalcone	--	-0.815101	0.0481208
LOC110112482	ko00670,ko01100,ko01240	Lmmp005125	Pinostrobin Chalcone	--	0.852828	0.0308955
LOC110112513	--	Lmmp005125	Pinostrobin Chalcone	--	-0.937839	0.00567594
LOC110112546	--	Lmmp005125	Pinostrobin Chalcone	--	-0.864335	0.0263589
LOC110112553	--	Lmmp005125	Pinostrobin Chalcone	--	-0.905676	0.012926
LOC110112556	ko04120	Lmmp005125	Pinostrobin Chalcone	--	0.923596	0.00853337
LOC110112588	--	Lmmp005125	Pinostrobin Chalcone	--	0.929773	0.00722448
LOC110112592	ko03010	Lmmp005125	Pinostrobin Chalcone	--	-0.924499	0.00833542
LOC110112655	--	Lmmp005125	Pinostrobin Chalcone	--	-0.913883	0.0108048
LOC110112686	--	Lmmp005125	Pinostrobin Chalcone	--	0.94705	0.00413128
LOC110112705	--	Lmmp005125	Pinostrobin Chalcone	--	0.899644	0.0146016
LOC110112818	--	Lmmp005125	Pinostrobin Chalcone	--	-0.820375	0.0454997
LOC110112845	--	Lmmp005125	Pinostrobin Chalcone	--	-0.910551	0.0116439
LOC110112926	--	Lmmp005125	Pinostrobin Chalcone	--	-0.961144	0.0022353
LOC110112929	--	Lmmp005125	Pinostrobin Chalcone	--	0.921033	0.00910736
LOC110112990	ko00450	Lmmp005125	Pinostrobin Chalcone	--	-0.908716	0.0121188
LOC110113363	ko04626	Lmmp005125	Pinostrobin Chalcone	--	0.920983	0.0091189
LOC110113408	--	Lmmp005125	Pinostrobin Chalcone	--	-0.883942	0.0194227
LOC110113432	ko01100	Lmmp005125	Pinostrobin Chalcone	--	0.883159	0.0196802
LOC110113533	--	Lmmp005125	Pinostrobin Chalcone	--	0.938268	0.00559872
LOC110113543	--	Lmmp005125	Pinostrobin Chalcone	--	-0.853836	0.0304846
LOC110113587	--	Lmmp005125	Pinostrobin Chalcone	--	-0.847347	0.0331758
LOC110113647	--	Lmmp005125	Pinostrobin Chalcone	--	0.838946	0.036819
LOC110113661	ko00940,ko01100,ko01110	Lmmp005125	Pinostrobin Chalcone	--	-0.910101	0.0117595
LOC110113708	--	Lmmp005125	Pinostrobin Chalcone	--	-0.936158	0.00598364
LOC110113712	--	Lmmp005125	Pinostrobin Chalcone	--	-0.882312	0.0199608
LOC110113718	ko00062,ko01100,ko01110,ko04626	Lmmp005125	Pinostrobin Chalcone	--	0.829138	0.0412967
LOC110113744	--	Lmmp005125	Pinostrobin Chalcone	--	-0.902091	0.01391
LOC110113765	ko00061,ko00780,ko01100,ko01110,ko01212,ko01240	Lmmp005125	Pinostrobin Chalcone	--	-0.843136	0.0349796
LOC110113789	--	Lmmp005125	Pinostrobin Chalcone	--	-0.974605	0.000959184
LOC110113906	--	Lmmp005125	Pinostrobin Chalcone	--	-0.865709	0.0258402
LOC110114168	--	Lmmp005125	Pinostrobin Chalcone	--	0.887946	0.0181307
LOC110114180	--	Lmmp005125	Pinostrobin Chalcone	--	0.971749	0.00118593
LOC110114217	--	Lmmp005125	Pinostrobin Chalcone	--	-0.813577	0.0488906
LOC110114232	--	Lmmp005125	Pinostrobin Chalcone	--	-0.924775	0.00827537
LOC110114402	--	Lmmp005125	Pinostrobin Chalcone	--	-0.94985	0.00370951
LOC110114431	ko00052,ko01100	Lmmp005125	Pinostrobin Chalcone	--	-0.913334	0.0109409
LOC110114451	--	Lmmp005125	Pinostrobin Chalcone	--	0.890573	0.0173061
LOC110114537	--	Lmmp005125	Pinostrobin Chalcone	--	-0.827406	0.0421126
LOC110114591	--	Lmmp005125	Pinostrobin Chalcone	--	-0.868311	0.0248711
LOC110114599	--	Lmmp005125	Pinostrobin Chalcone	--	-0.87257	0.023323
LOC110114673	--	Lmmp005125	Pinostrobin Chalcone	--	-0.891301	0.0170809
LOC110114747	--	Lmmp005125	Pinostrobin Chalcone	--	0.975054	0.000925678
LOC110114751	ko03013,ko03015	Lmmp005125	Pinostrobin Chalcone	--	0.896651	0.0154696
LOC110114888	ko00750,ko01100	Lmmp005125	Pinostrobin Chalcone	--	0.931505	0.00687663
LOC110115012	--	Lmmp005125	Pinostrobin Chalcone	--	0.899912	0.014525
LOC110115066	--	Lmmp005125	Pinostrobin Chalcone	--	-0.947799	0.00401631
LOC110115091	--	Lmmp005125	Pinostrobin Chalcone	--	0.859215	0.0283355
LOC110115193	ko00563,ko01100	Lmmp005125	Pinostrobin Chalcone	--	0.919369	0.00948985
LOC110115277	--	Lmmp005125	Pinostrobin Chalcone	--	0.823981	0.0437472
LOC110115279	--	Lmmp005125	Pinostrobin Chalcone	--	0.977788	0.000734555
LOC110115350	ko03018	Lmmp005125	Pinostrobin Chalcone	--	-0.903078	0.0136355
LOC110115543	ko00052,ko00561,ko00600,ko00603,ko01100	Lmmp005125	Pinostrobin Chalcone	--	0.873857	0.0228643
LOC110115551	--	Lmmp005125	Pinostrobin Chalcone	--	0.962215	0.00211456
LOC110115621	--	Lmmp005125	Pinostrobin Chalcone	--	-0.951602	0.00345693
LOC110115772	ko03010	Lmmp005125	Pinostrobin Chalcone	--	0.955896	0.00287482
LOC110115788	--	Lmmp005125	Pinostrobin Chalcone	--	-0.966273	0.00168707
LOC110115856	--	Lmmp005125	Pinostrobin Chalcone	--	-0.82912	0.0413052
LOC110115929	ko00040,ko01100	Lmmp005125	Pinostrobin Chalcone	--	0.923609	0.00853049
LOC110115944	ko00460,ko00500,ko00940,ko01100,ko01110	Lmmp005125	Pinostrobin Chalcone	--	0.992459	8.5093e-05
LOC110116124	--	Lmmp005125	Pinostrobin Chalcone	--	-0.886108	0.0187185
LOC110116144	ko00040,ko01100	Lmmp005125	Pinostrobin Chalcone	--	-0.921543	0.00899183
LOC110116159	ko00460,ko00500,ko00940,ko01100,ko01110	Lmmp005125	Pinostrobin Chalcone	--	0.898171	0.0150258
LOC110116177	ko00920,ko01100	Lmmp005125	Pinostrobin Chalcone	--	-0.89918	0.0147345
LOC110116237	--	Lmmp005125	Pinostrobin Chalcone	--	-0.86577	0.0258173
LOC110116252	--	Lmmp005125	Pinostrobin Chalcone	--	-0.969991	0.00133729
LOC110116254	--	Lmmp005125	Pinostrobin Chalcone	--	0.821129	0.0451308
LOC110116289	--	Lmmp005125	Pinostrobin Chalcone	--	-0.837168	0.0376127
LOC110116353	ko00330,ko01100	Lmmp005125	Pinostrobin Chalcone	--	0.924705	0.00829059
LOC110116437	--	Lmmp005125	Pinostrobin Chalcone	--	0.972829	0.00109735
LOC110116616	--	Lmmp005125	Pinostrobin Chalcone	--	-0.994673	4.24908e-05
LOC110116653	--	Lmmp005125	Pinostrobin Chalcone	--	0.916132	0.0102558
LOC110116716	ko00460,ko01100,ko01110	Lmmp005125	Pinostrobin Chalcone	--	0.949122	0.00381697
LOC110116717	--	Lmmp005125	Pinostrobin Chalcone	--	-0.898622	0.0148954
LOC114578340	--	Lmmp005125	Pinostrobin Chalcone	--	-0.947415	0.00407514
LOC114578352	--	Lmmp005125	Pinostrobin Chalcone	--	-0.950642	0.00359416
LOC114578379	--	Lmmp005125	Pinostrobin Chalcone	--	0.913117	0.0109951
LOC114578381	--	Lmmp005125	Pinostrobin Chalcone	--	-0.975292	0.00090821
LOC114578574	--	Lmmp005125	Pinostrobin Chalcone	--	-0.917314	0.00997283
LOC114578578	ko00010,ko00071,ko00350,ko00592,ko00620,ko01100,ko01110	Lmmp005125	Pinostrobin Chalcone	--	0.912273	0.0112063
LOC114578675	--	Lmmp005125	Pinostrobin Chalcone	--	0.977984	0.000721691
LOC114578807	ko00670,ko01100,ko01200	Lmmp005125	Pinostrobin Chalcone	--	-0.820417	0.0454792
LOC114578814	ko04016,ko04075	Lmmp005125	Pinostrobin Chalcone	--	-0.929259	0.00732949
LOC114578870	ko04626	Lmmp005125	Pinostrobin Chalcone	--	-0.871064	0.023865
LOC114578871	--	Lmmp005125	Pinostrobin Chalcone	--	-0.92669	0.00786447
LOC114578902	--	Lmmp005125	Pinostrobin Chalcone	--	-0.917564	0.00991333
LOC114579057	--	Lmmp005125	Pinostrobin Chalcone	--	-0.871459	0.0237221
LOC114579102	--	Lmmp005125	Pinostrobin Chalcone	--	-0.948035	0.00398043
LOC114579193	--	Lmmp005125	Pinostrobin Chalcone	--	-0.909726	0.0118563
LOC114579234	--	Lmmp005125	Pinostrobin Chalcone	--	0.874532	0.0226259
LOC114579253	ko03050	Lmmp005125	Pinostrobin Chalcone	--	0.911522	0.0113963
LOC114579282	--	Lmmp005125	Pinostrobin Chalcone	--	-0.910022	0.0117797
LOC114579284	--	Lmmp005125	Pinostrobin Chalcone	--	-0.9538	0.00315229
LOC114579322	--	Lmmp005125	Pinostrobin Chalcone	--	0.824355	0.0435675
LOC114579360	--	Lmmp005125	Pinostrobin Chalcone	--	-0.855341	0.0298757
LOC114579445	ko03015	Lmmp005125	Pinostrobin Chalcone	--	0.981353	0.000518298
LOC114579544	--	Lmmp005125	Pinostrobin Chalcone	--	-0.857161	0.0291474
LOC114579557	--	Lmmp005125	Pinostrobin Chalcone	--	-0.857907	0.0288513
LOC114579688	--	Lmmp005125	Pinostrobin Chalcone	--	-0.818884	0.046234
LOC114579924	--	Lmmp005125	Pinostrobin Chalcone	--	-0.812989	0.0491893
LOC114579943	--	Lmmp005125	Pinostrobin Chalcone	--	-0.832651	0.0396651
LOC114580268	ko00563,ko01100	Lmmp005125	Pinostrobin Chalcone	--	-0.948929	0.00384573
LOC114580390	ko03060,ko04141,ko04145	Lmmp005125	Pinostrobin Chalcone	--	-0.894121	0.016222
LOC114580424	--	Lmmp005125	Pinostrobin Chalcone	--	-0.951538	0.00346588
LOC114580455	--	Lmmp005125	Pinostrobin Chalcone	--	0.884399	0.0192729
LOC114580463	--	Lmmp005125	Pinostrobin Chalcone	--	-0.9559	0.00287437
LOC114580483	--	Lmmp005125	Pinostrobin Chalcone	--	0.901289	0.0141349
LOC114580500	ko03010	Lmmp005125	Pinostrobin Chalcone	--	-0.921099	0.00909241
LOC114580654	--	Lmmp005125	Pinostrobin Chalcone	--	0.907231	0.01251
LOC114580702	--	Lmmp005125	Pinostrobin Chalcone	--	0.992091	9.35722e-05
LOC114580771	ko03040	Lmmp005125	Pinostrobin Chalcone	--	-0.964392	0.00187935
LOC114580831	--	Lmmp005125	Pinostrobin Chalcone	--	-0.923414	0.00857355
LOC114580955	--	Lmmp005125	Pinostrobin Chalcone	--	-0.909566	0.0118975
LOC114581082	--	Lmmp005125	Pinostrobin Chalcone	--	-0.944521	0.00453151
LOC114581325	--	Lmmp005125	Pinostrobin Chalcone	--	0.870308	0.0241393
LOC114581355	--	Lmmp005125	Pinostrobin Chalcone	--	-0.919853	0.00937779
LOC114581386	--	Lmmp005125	Pinostrobin Chalcone	--	-0.835845	0.0382086
novel.10013	ko04626	Lmmp005125	Pinostrobin Chalcone	--	-0.955782	0.00288961
novel.10015	--	Lmmp005125	Pinostrobin Chalcone	--	-0.942919	0.00479436
novel.1002	ko00020,ko01100,ko01110	Lmmp005125	Pinostrobin Chalcone	--	-0.833095	0.0394611
novel.10091	--	Lmmp005125	Pinostrobin Chalcone	--	0.83317	0.0394265
novel.10099	--	Lmmp005125	Pinostrobin Chalcone	--	0.923196	0.0086218
novel.10131	--	Lmmp005125	Pinostrobin Chalcone	--	0.870621	0.0240256
novel.10175	ko04145	Lmmp005125	Pinostrobin Chalcone	--	-0.965723	0.00174223
novel.10176	--	Lmmp005125	Pinostrobin Chalcone	--	0.974268	0.000984671
novel.10262	ko04712	Lmmp005125	Pinostrobin Chalcone	--	-0.865118	0.0260629
novel.10274	--	Lmmp005125	Pinostrobin Chalcone	--	-0.951889	0.00341636
novel.10276	--	Lmmp005125	Pinostrobin Chalcone	--	-0.957322	0.00269323
novel.10283	--	Lmmp005125	Pinostrobin Chalcone	--	-0.965712	0.00174336
novel.10299	--	Lmmp005125	Pinostrobin Chalcone	--	-0.886497	0.0185932
novel.10311	--	Lmmp005125	Pinostrobin Chalcone	--	0.901382	0.0141087
novel.10329	--	Lmmp005125	Pinostrobin Chalcone	--	0.894503	0.0161075
novel.10330	--	Lmmp005125	Pinostrobin Chalcone	--	0.919352	0.00949377
novel.10361	--	Lmmp005125	Pinostrobin Chalcone	--	0.971429	0.00121275
novel.10374	ko04141	Lmmp005125	Pinostrobin Chalcone	--	0.855905	0.029649
novel.10413	--	Lmmp005125	Pinostrobin Chalcone	--	0.948856	0.00385662
novel.1042	--	Lmmp005125	Pinostrobin Chalcone	--	0.870145	0.0241988
novel.10422	--	Lmmp005125	Pinostrobin Chalcone	--	-0.925925	0.00802738
novel.10453	--	Lmmp005125	Pinostrobin Chalcone	--	0.8421	0.0354301
novel.10456	--	Lmmp005125	Pinostrobin Chalcone	--	-0.873429	0.0230164
novel.10575	--	Lmmp005125	Pinostrobin Chalcone	--	0.845654	0.0338956
novel.10615	--	Lmmp005125	Pinostrobin Chalcone	--	-0.922263	0.00882957
novel.10621	--	Lmmp005125	Pinostrobin Chalcone	--	-0.956849	0.00275283
novel.10672	--	Lmmp005125	Pinostrobin Chalcone	--	0.964932	0.00182307
novel.10679	--	Lmmp005125	Pinostrobin Chalcone	--	0.955047	0.00298576
novel.10681	--	Lmmp005125	Pinostrobin Chalcone	--	-0.92004	0.00933476
novel.10705	--	Lmmp005125	Pinostrobin Chalcone	--	-0.957449	0.00267738
novel.10739	--	Lmmp005125	Pinostrobin Chalcone	--	0.893922	0.016282
novel.10741	--	Lmmp005125	Pinostrobin Chalcone	--	-0.851141	0.0315892
novel.10767	ko03013,ko03015,ko03040	Lmmp005125	Pinostrobin Chalcone	--	0.837938	0.037268
novel.10771	--	Lmmp005125	Pinostrobin Chalcone	--	-0.884523	0.0192323
novel.10792	--	Lmmp005125	Pinostrobin Chalcone	--	-0.947748	0.00402404
novel.1080	--	Lmmp005125	Pinostrobin Chalcone	--	0.811481	0.0499594
novel.10816	--	Lmmp005125	Pinostrobin Chalcone	--	0.874517	0.0226309
novel.10849	--	Lmmp005125	Pinostrobin Chalcone	--	-0.886193	0.0186911
novel.10904	--	Lmmp005125	Pinostrobin Chalcone	--	-0.840247	0.036243
novel.10925	--	Lmmp005125	Pinostrobin Chalcone	--	-0.896322	0.0155665
novel.10946	--	Lmmp005125	Pinostrobin Chalcone	--	0.910215	0.0117301
novel.10950	--	Lmmp005125	Pinostrobin Chalcone	--	-0.98241	0.000461389
novel.10952	--	Lmmp005125	Pinostrobin Chalcone	--	-0.957439	0.00267861
novel.1097	--	Lmmp005125	Pinostrobin Chalcone	--	-0.895849	0.0157061
novel.10986	--	Lmmp005125	Pinostrobin Chalcone	--	0.924958	0.00823564
novel.10997	--	Lmmp005125	Pinostrobin Chalcone	--	-0.952958	0.00326739
novel.11010	--	Lmmp005125	Pinostrobin Chalcone	--	-0.932634	0.0066544
novel.11037	--	Lmmp005125	Pinostrobin Chalcone	--	-0.95723	0.00270485
novel.1104	--	Lmmp005125	Pinostrobin Chalcone	--	-0.936805	0.00586419
novel.11067	--	Lmmp005125	Pinostrobin Chalcone	--	0.920233	0.00929028
novel.11090	--	Lmmp005125	Pinostrobin Chalcone	--	0.892955	0.0165746
novel.11096	--	Lmmp005125	Pinostrobin Chalcone	--	-0.967366	0.0015801
novel.1113	ko00940	Lmmp005125	Pinostrobin Chalcone	--	0.829114	0.0413079
novel.11136	--	Lmmp005125	Pinostrobin Chalcone	--	-0.966492	0.00166541
novel.11206	ko04075	Lmmp005125	Pinostrobin Chalcone	--	-0.956929	0.00274277
novel.11216	--	Lmmp005125	Pinostrobin Chalcone	--	-0.979899	0.000602001
novel.11217	--	Lmmp005125	Pinostrobin Chalcone	--	-0.929217	0.00733802
novel.11313	--	Lmmp005125	Pinostrobin Chalcone	--	-0.904233	0.0133178
novel.11336	--	Lmmp005125	Pinostrobin Chalcone	--	-0.852173	0.0311639
novel.11373	ko00195,ko01100	Lmmp005125	Pinostrobin Chalcone	--	0.945823	0.00432327
novel.11427	--	Lmmp005125	Pinostrobin Chalcone	--	-0.909205	0.0119914
novel.11449	--	Lmmp005125	Pinostrobin Chalcone	--	-0.884925	0.0191014
novel.11453	--	Lmmp005125	Pinostrobin Chalcone	--	-0.954481	0.00306076
novel.11478	--	Lmmp005125	Pinostrobin Chalcone	--	0.862883	0.0269125
novel.1148	ko04144	Lmmp005125	Pinostrobin Chalcone	--	0.907764	0.012369
novel.11563	--	Lmmp005125	Pinostrobin Chalcone	--	-0.876041	0.0220964
novel.1157	--	Lmmp005125	Pinostrobin Chalcone	--	0.948364	0.00393056
novel.1158	--	Lmmp005125	Pinostrobin Chalcone	--	0.887651	0.0182245
novel.11602	--	Lmmp005125	Pinostrobin Chalcone	--	-0.94195	0.00495697
novel.11611	--	Lmmp005125	Pinostrobin Chalcone	--	0.973542	0.00104075
novel.11636	ko00564	Lmmp005125	Pinostrobin Chalcone	--	0.95682	0.00275647
novel.11639	--	Lmmp005125	Pinostrobin Chalcone	--	-0.840991	0.0359155
novel.11702	--	Lmmp005125	Pinostrobin Chalcone	--	-0.94765	0.00403909
novel.11705	--	Lmmp005125	Pinostrobin Chalcone	--	0.862944	0.0268892
novel.118	--	Lmmp005125	Pinostrobin Chalcone	--	0.961378	0.00220865
novel.11816	--	Lmmp005125	Pinostrobin Chalcone	--	-0.922711	0.00872964
novel.1182	--	Lmmp005125	Pinostrobin Chalcone	--	0.879724	0.0208295
novel.11834	--	Lmmp005125	Pinostrobin Chalcone	--	-0.950036	0.0036822
novel.11888	--	Lmmp005125	Pinostrobin Chalcone	--	0.989813	0.000155122
novel.1190	--	Lmmp005125	Pinostrobin Chalcone	--	-0.893296	0.0164713
novel.1191	ko00564,ko00565,ko01100,ko01110,ko04144	Lmmp005125	Pinostrobin Chalcone	--	-0.954692	0.00303278
novel.11933	--	Lmmp005125	Pinostrobin Chalcone	--	-0.899228	0.0147208
novel.1194	--	Lmmp005125	Pinostrobin Chalcone	--	-0.95719	0.00270987
novel.12036	ko03440	Lmmp005125	Pinostrobin Chalcone	--	0.849119	0.03243
novel.12042	--	Lmmp005125	Pinostrobin Chalcone	--	0.889936	0.0175044
novel.12050	--	Lmmp005125	Pinostrobin Chalcone	--	-0.865218	0.0260251
novel.12057	ko03013	Lmmp005125	Pinostrobin Chalcone	--	-0.926762	0.00784929
novel.12058	--	Lmmp005125	Pinostrobin Chalcone	--	-0.916607	0.0101416
novel.12068	--	Lmmp005125	Pinostrobin Chalcone	--	-0.874267	0.0227192
novel.1207	--	Lmmp005125	Pinostrobin Chalcone	--	-0.959426	0.00243603
novel.12070	--	Lmmp005125	Pinostrobin Chalcone	--	0.850155	0.0319981
novel.12092	--	Lmmp005125	Pinostrobin Chalcone	--	-0.942477	0.0048682
novel.12097	--	Lmmp005125	Pinostrobin Chalcone	--	-0.897401	0.0152497
novel.12101	--	Lmmp005125	Pinostrobin Chalcone	--	-0.939198	0.00543298
novel.12111	ko00909,ko01100	Lmmp005125	Pinostrobin Chalcone	--	0.929804	0.0072183
novel.12168	ko00940	Lmmp005125	Pinostrobin Chalcone	--	0.832302	0.0398261
novel.12223	--	Lmmp005125	Pinostrobin Chalcone	--	-0.925293	0.00816318
novel.12260	--	Lmmp005125	Pinostrobin Chalcone	--	0.878148	0.0213672
novel.123	--	Lmmp005125	Pinostrobin Chalcone	--	-0.897027	0.0153593
novel.12324	--	Lmmp005125	Pinostrobin Chalcone	--	-0.914691	0.0106059
novel.12365	--	Lmmp005125	Pinostrobin Chalcone	--	-0.958413	0.00255828
novel.12393	--	Lmmp005125	Pinostrobin Chalcone	--	0.992908	7.52624e-05
novel.12415	ko03013,ko03015,ko03040	Lmmp005125	Pinostrobin Chalcone	--	0.834441	0.0388458
novel.12445	ko04626	Lmmp005125	Pinostrobin Chalcone	--	-0.946801	0.00416994
novel.12454	--	Lmmp005125	Pinostrobin Chalcone	--	0.88642	0.0186179
novel.1249	--	Lmmp005125	Pinostrobin Chalcone	--	-0.915151	0.0104937
novel.12550	--	Lmmp005125	Pinostrobin Chalcone	--	0.941106	0.00510054
novel.1256	--	Lmmp005125	Pinostrobin Chalcone	--	0.849328	0.0323428
novel.12676	--	Lmmp005125	Pinostrobin Chalcone	--	-0.903427	0.0135392
novel.12716	ko00100,ko01100,ko01110	Lmmp005125	Pinostrobin Chalcone	--	0.979323	0.000636862
novel.12828	--	Lmmp005125	Pinostrobin Chalcone	--	0.936484	0.00592333
novel.1310	--	Lmmp005125	Pinostrobin Chalcone	--	0.924948	0.00823786
novel.1328	--	Lmmp005125	Pinostrobin Chalcone	--	-0.813799	0.0487783
novel.1343	ko00564	Lmmp005125	Pinostrobin Chalcone	--	0.982183	0.000473333
novel.1345	--	Lmmp005125	Pinostrobin Chalcone	--	-0.961635	0.00217952
novel.1363	--	Lmmp005125	Pinostrobin Chalcone	--	0.907195	0.0125195
novel.1434	ko04016,ko04626	Lmmp005125	Pinostrobin Chalcone	--	-0.89913	0.0147489
novel.1471	--	Lmmp005125	Pinostrobin Chalcone	--	-0.898136	0.0150359
novel.1512	--	Lmmp005125	Pinostrobin Chalcone	--	-0.85978	0.028114
novel.1515	--	Lmmp005125	Pinostrobin Chalcone	--	0.939609	0.00536048
novel.1570	--	Lmmp005125	Pinostrobin Chalcone	--	0.955651	0.00290667
novel.1587	--	Lmmp005125	Pinostrobin Chalcone	--	-0.942136	0.00492555
novel.1611	--	Lmmp005125	Pinostrobin Chalcone	--	0.885726	0.0188418
novel.162	--	Lmmp005125	Pinostrobin Chalcone	--	-0.886138	0.0187086
novel.1646	--	Lmmp005125	Pinostrobin Chalcone	--	-0.95317	0.00323828
novel.1748	--	Lmmp005125	Pinostrobin Chalcone	--	0.831857	0.0400313
novel.1786	--	Lmmp005125	Pinostrobin Chalcone	--	-0.957759	0.0026388
novel.1789	--	Lmmp005125	Pinostrobin Chalcone	--	-0.935569	0.0060933
novel.1824	--	Lmmp005125	Pinostrobin Chalcone	--	-0.816517	0.0474103
novel.1836	ko00500,ko01110	Lmmp005125	Pinostrobin Chalcone	--	-0.966439	0.00167056
novel.1837	--	Lmmp005125	Pinostrobin Chalcone	--	0.865057	0.0260859
novel.1877	--	Lmmp005125	Pinostrobin Chalcone	--	-0.939788	0.00532908
novel.1888	--	Lmmp005125	Pinostrobin Chalcone	--	0.912054	0.0112617
novel.1921	--	Lmmp005125	Pinostrobin Chalcone	--	-0.956251	0.00282915
novel.1922	--	Lmmp005125	Pinostrobin Chalcone	--	-0.845499	0.0339617
novel.1970	--	Lmmp005125	Pinostrobin Chalcone	--	0.904599	0.0132179
novel.20	--	Lmmp005125	Pinostrobin Chalcone	--	-0.956848	0.00275296
novel.2007	--	Lmmp005125	Pinostrobin Chalcone	--	-0.917251	0.00998781
novel.206	--	Lmmp005125	Pinostrobin Chalcone	--	-0.842488	0.0352611
novel.208	--	Lmmp005125	Pinostrobin Chalcone	--	-0.91104	0.0115187
novel.2107	--	Lmmp005125	Pinostrobin Chalcone	--	-0.901572	0.0140554
novel.2120	ko00500,ko01100	Lmmp005125	Pinostrobin Chalcone	--	-0.951449	0.00347851
novel.2122	--	Lmmp005125	Pinostrobin Chalcone	--	-0.955066	0.00298327
novel.2134	--	Lmmp005125	Pinostrobin Chalcone	--	0.848071	0.0328702
novel.214	ko03010	Lmmp005125	Pinostrobin Chalcone	--	-0.942531	0.00485912
novel.2205	--	Lmmp005125	Pinostrobin Chalcone	--	0.988999	0.00018086
novel.2256	--	Lmmp005125	Pinostrobin Chalcone	--	0.844646	0.0343276
novel.2265	--	Lmmp005125	Pinostrobin Chalcone	--	-0.932302	0.00671943
novel.2269	--	Lmmp005125	Pinostrobin Chalcone	--	-0.964174	0.00190224
novel.2270	--	Lmmp005125	Pinostrobin Chalcone	--	-0.830203	0.0407988
novel.2281	ko04144	Lmmp005125	Pinostrobin Chalcone	--	-0.919611	0.00943394
novel.2307	ko00520,ko01100	Lmmp005125	Pinostrobin Chalcone	--	0.834107	0.038998
novel.2354	--	Lmmp005125	Pinostrobin Chalcone	--	0.937065	0.00581654
novel.2417	ko03010	Lmmp005125	Pinostrobin Chalcone	--	-0.84196	0.0354914
novel.2445	--	Lmmp005125	Pinostrobin Chalcone	--	0.93348	0.0064902
novel.2449	--	Lmmp005125	Pinostrobin Chalcone	--	0.876129	0.0220657
novel.2452	--	Lmmp005125	Pinostrobin Chalcone	--	-0.829555	0.0411016
novel.2469	--	Lmmp005125	Pinostrobin Chalcone	--	-0.894344	0.016155
novel.2472	--	Lmmp005125	Pinostrobin Chalcone	--	-0.948795	0.00386577
novel.2487	--	Lmmp005125	Pinostrobin Chalcone	--	0.956623	0.0027815
novel.2512	ko04626	Lmmp005125	Pinostrobin Chalcone	--	0.923922	0.00846152
novel.2524	--	Lmmp005125	Pinostrobin Chalcone	--	0.924398	0.00835749
novel.2545	--	Lmmp005125	Pinostrobin Chalcone	--	0.887318	0.0183305
novel.2558	--	Lmmp005125	Pinostrobin Chalcone	--	0.928288	0.00752944
novel.2605	--	Lmmp005125	Pinostrobin Chalcone	--	0.97452	0.000965561
novel.2612	--	Lmmp005125	Pinostrobin Chalcone	--	-0.862359	0.0271137
novel.2620	--	Lmmp005125	Pinostrobin Chalcone	--	-0.821249	0.0450724
novel.2621	--	Lmmp005125	Pinostrobin Chalcone	--	-0.816734	0.0473019
novel.2649	ko04130	Lmmp005125	Pinostrobin Chalcone	--	0.891747	0.0169437
novel.2756	--	Lmmp005125	Pinostrobin Chalcone	--	-0.901461	0.0140864
novel.2758	--	Lmmp005125	Pinostrobin Chalcone	--	0.918233	0.00975536
novel.2759	ko04626	Lmmp005125	Pinostrobin Chalcone	--	0.91668	0.010124
novel.2778	--	Lmmp005125	Pinostrobin Chalcone	--	0.862761	0.0269593
novel.2785	--	Lmmp005125	Pinostrobin Chalcone	--	-0.928338	0.0075192
novel.2803	--	Lmmp005125	Pinostrobin Chalcone	--	-0.874529	0.0226267
novel.2827	--	Lmmp005125	Pinostrobin Chalcone	--	-0.853006	0.0308229
novel.2853	--	Lmmp005125	Pinostrobin Chalcone	--	0.929672	0.00724515
novel.2856	--	Lmmp005125	Pinostrobin Chalcone	--	-0.925274	0.00816724
novel.2868	--	Lmmp005125	Pinostrobin Chalcone	--	-0.924153	0.00841096
novel.2908	--	Lmmp005125	Pinostrobin Chalcone	--	0.872593	0.0233147
novel.2925	--	Lmmp005125	Pinostrobin Chalcone	--	0.899973	0.0145076
novel.2930	ko00564,ko00565,ko01100,ko01110,ko04144	Lmmp005125	Pinostrobin Chalcone	--	-0.8944	0.0161381
novel.294	ko00061,ko00620,ko00640,ko01100,ko01110,ko01200,ko01212	Lmmp005125	Pinostrobin Chalcone	--	0.947488	0.00406379
novel.2971	--	Lmmp005125	Pinostrobin Chalcone	--	-0.920986	0.00911819
novel.3005	--	Lmmp005125	Pinostrobin Chalcone	--	-0.897624	0.0151848
novel.3006	--	Lmmp005125	Pinostrobin Chalcone	--	-0.956232	0.00283152
novel.3037	--	Lmmp005125	Pinostrobin Chalcone	--	-0.907235	0.0125088
novel.3068	--	Lmmp005125	Pinostrobin Chalcone	--	-0.919163	0.00953774
novel.3096	ko03020	Lmmp005125	Pinostrobin Chalcone	--	0.917274	0.00998223
novel.3108	--	Lmmp005125	Pinostrobin Chalcone	--	0.857907	0.0288513
novel.3129	--	Lmmp005125	Pinostrobin Chalcone	--	-0.942618	0.00484464
novel.3145	ko02010	Lmmp005125	Pinostrobin Chalcone	--	0.825421	0.0430564
novel.3150	--	Lmmp005125	Pinostrobin Chalcone	--	-0.953798	0.00315266
novel.3159	--	Lmmp005125	Pinostrobin Chalcone	--	-0.978644	0.000679218
novel.3193	--	Lmmp005125	Pinostrobin Chalcone	--	-0.910457	0.011668
novel.3212	--	Lmmp005125	Pinostrobin Chalcone	--	-0.934216	0.006349
novel.3218	--	Lmmp005125	Pinostrobin Chalcone	--	-0.942957	0.00478804
novel.3227	--	Lmmp005125	Pinostrobin Chalcone	--	-0.890575	0.0173055
novel.3292	--	Lmmp005125	Pinostrobin Chalcone	--	-0.883011	0.0197291
novel.331	--	Lmmp005125	Pinostrobin Chalcone	--	-0.904592	0.0132197
novel.333	--	Lmmp005125	Pinostrobin Chalcone	--	-0.960079	0.00235867
novel.3349	--	Lmmp005125	Pinostrobin Chalcone	--	-0.955066	0.00298323
novel.3424	--	Lmmp005125	Pinostrobin Chalcone	--	0.877784	0.0214924
novel.3430	--	Lmmp005125	Pinostrobin Chalcone	--	-0.921438	0.00901558
novel.3441	--	Lmmp005125	Pinostrobin Chalcone	--	0.965997	0.00171465
novel.3558	--	Lmmp005125	Pinostrobin Chalcone	--	-0.925124	0.00819963
novel.359	--	Lmmp005125	Pinostrobin Chalcone	--	-0.922516	0.00877296
novel.3613	--	Lmmp005125	Pinostrobin Chalcone	--	-0.955694	0.00290111
novel.3622	--	Lmmp005125	Pinostrobin Chalcone	--	-0.920886	0.00914101
novel.364	--	Lmmp005125	Pinostrobin Chalcone	--	-0.922154	0.00885411
novel.3682	--	Lmmp005125	Pinostrobin Chalcone	--	-0.883228	0.0196574
novel.3685	--	Lmmp005125	Pinostrobin Chalcone	--	-0.937876	0.00566916
novel.3688	ko03013,ko03015	Lmmp005125	Pinostrobin Chalcone	--	0.942687	0.00483307
novel.3698	--	Lmmp005125	Pinostrobin Chalcone	--	-0.940432	0.00521686
novel.3704	--	Lmmp005125	Pinostrobin Chalcone	--	-0.949864	0.00370738
novel.3705	--	Lmmp005125	Pinostrobin Chalcone	--	-0.917752	0.0098689
novel.3712	--	Lmmp005125	Pinostrobin Chalcone	--	0.881207	0.0203293
novel.3738	--	Lmmp005125	Pinostrobin Chalcone	--	-0.861856	0.0273073
novel.374	--	Lmmp005125	Pinostrobin Chalcone	--	0.958085	0.00259845
novel.3741	--	Lmmp005125	Pinostrobin Chalcone	--	-0.88269	0.0198354
novel.3765	--	Lmmp005125	Pinostrobin Chalcone	--	-0.912565	0.0111331
novel.3768	--	Lmmp005125	Pinostrobin Chalcone	--	0.891436	0.0170396
novel.3779	--	Lmmp005125	Pinostrobin Chalcone	--	-0.9642	0.00189956
novel.3793	ko04626	Lmmp005125	Pinostrobin Chalcone	--	0.914065	0.01076
novel.3825	--	Lmmp005125	Pinostrobin Chalcone	--	0.870547	0.0240523
novel.3870	--	Lmmp005125	Pinostrobin Chalcone	--	-0.928216	0.00754452
novel.3880	--	Lmmp005125	Pinostrobin Chalcone	--	-0.948861	0.00385597
novel.3886	--	Lmmp005125	Pinostrobin Chalcone	--	0.881361	0.0202779
novel.3906	--	Lmmp005125	Pinostrobin Chalcone	--	-0.937039	0.00582135
novel.3924	--	Lmmp005125	Pinostrobin Chalcone	--	-0.919362	0.00949155
novel.396	ko00190,ko01100	Lmmp005125	Pinostrobin Chalcone	--	0.818855	0.0462484
novel.3962	--	Lmmp005125	Pinostrobin Chalcone	--	-0.959297	0.00245138
novel.4	--	Lmmp005125	Pinostrobin Chalcone	--	-0.899609	0.0146116
novel.4013	--	Lmmp005125	Pinostrobin Chalcone	--	-0.84655	0.0335138
novel.4014	--	Lmmp005125	Pinostrobin Chalcone	--	-0.921797	0.00893448
novel.4015	--	Lmmp005125	Pinostrobin Chalcone	--	-0.925833	0.00804708
novel.4032	--	Lmmp005125	Pinostrobin Chalcone	--	-0.865308	0.0259911
novel.4033	--	Lmmp005125	Pinostrobin Chalcone	--	-0.952541	0.00332515
novel.4119	--	Lmmp005125	Pinostrobin Chalcone	--	-0.93186	0.00680636
novel.412	--	Lmmp005125	Pinostrobin Chalcone	--	-0.885092	0.0190471
novel.4149	--	Lmmp005125	Pinostrobin Chalcone	--	-0.874017	0.0228077
novel.4172	--	Lmmp005125	Pinostrobin Chalcone	--	-0.944163	0.00458969
novel.4210	ko00100,ko01100,ko01110	Lmmp005125	Pinostrobin Chalcone	--	0.958223	0.00258158
novel.4220	--	Lmmp005125	Pinostrobin Chalcone	--	0.877655	0.021537
novel.4223	--	Lmmp005125	Pinostrobin Chalcone	--	-0.941047	0.00511066
novel.4249	--	Lmmp005125	Pinostrobin Chalcone	--	0.830148	0.0408243
novel.4257	ko00860,ko01100,ko01110,ko01240	Lmmp005125	Pinostrobin Chalcone	--	-0.849454	0.0322902
novel.4294	--	Lmmp005125	Pinostrobin Chalcone	--	-0.94137	0.0050554
novel.43	--	Lmmp005125	Pinostrobin Chalcone	--	-0.850985	0.0316535
novel.4314	--	Lmmp005125	Pinostrobin Chalcone	--	-0.963461	0.00197828
novel.4330	ko04144	Lmmp005125	Pinostrobin Chalcone	--	-0.96405	0.00191536
novel.434	--	Lmmp005125	Pinostrobin Chalcone	--	-0.93619	0.00597772
novel.4393	--	Lmmp005125	Pinostrobin Chalcone	--	0.955117	0.00297652
novel.4408	--	Lmmp005125	Pinostrobin Chalcone	--	-0.925952	0.00802176
novel.441	--	Lmmp005125	Pinostrobin Chalcone	--	-0.952903	0.00327495
novel.4453	ko00563,ko01100	Lmmp005125	Pinostrobin Chalcone	--	0.827478	0.0420782
novel.4469	--	Lmmp005125	Pinostrobin Chalcone	--	-0.92859	0.00746701
novel.4471	--	Lmmp005125	Pinostrobin Chalcone	--	-0.917093	0.0100254
novel.4567	--	Lmmp005125	Pinostrobin Chalcone	--	-0.865648	0.0258633
novel.4571	--	Lmmp005125	Pinostrobin Chalcone	--	0.94016	0.00526411
novel.4586	--	Lmmp005125	Pinostrobin Chalcone	--	0.850951	0.0316676
novel.4593	--	Lmmp005125	Pinostrobin Chalcone	--	0.947122	0.00412015
novel.4633	--	Lmmp005125	Pinostrobin Chalcone	--	-0.952318	0.00335616
novel.4651	--	Lmmp005125	Pinostrobin Chalcone	--	0.827409	0.042111
novel.4692	--	Lmmp005125	Pinostrobin Chalcone	--	-0.86993	0.0242769
novel.4701	--	Lmmp005125	Pinostrobin Chalcone	--	0.880431	0.0205904
novel.4721	--	Lmmp005125	Pinostrobin Chalcone	--	0.944995	0.0044551
novel.4730	--	Lmmp005125	Pinostrobin Chalcone	--	-0.959378	0.00244165
novel.4740	ko03013	Lmmp005125	Pinostrobin Chalcone	--	-0.919242	0.00951952
novel.4743	ko04626	Lmmp005125	Pinostrobin Chalcone	--	-0.9487	0.00388011
novel.4771	ko00970	Lmmp005125	Pinostrobin Chalcone	--	-0.959258	0.00245609
novel.4772	--	Lmmp005125	Pinostrobin Chalcone	--	-0.936752	0.00587396
novel.4812	--	Lmmp005125	Pinostrobin Chalcone	--	-0.866254	0.0256356
novel.4825	ko00600	Lmmp005125	Pinostrobin Chalcone	--	0.969407	0.0013896
novel.4833	--	Lmmp005125	Pinostrobin Chalcone	--	-0.918366	0.00972411
novel.4836	--	Lmmp005125	Pinostrobin Chalcone	--	-0.939885	0.00531216
novel.4865	--	Lmmp005125	Pinostrobin Chalcone	--	0.908581	0.0121541
novel.4887	--	Lmmp005125	Pinostrobin Chalcone	--	-0.825253	0.0431367
novel.4930	--	Lmmp005125	Pinostrobin Chalcone	--	-0.962893	0.00203985
novel.4948	--	Lmmp005125	Pinostrobin Chalcone	--	0.839684	0.0364915
novel.4961	--	Lmmp005125	Pinostrobin Chalcone	--	-0.929132	0.00735542
novel.5001	--	Lmmp005125	Pinostrobin Chalcone	--	0.954981	0.00299449
novel.5016	--	Lmmp005125	Pinostrobin Chalcone	--	-0.954911	0.00300371
novel.5085	--	Lmmp005125	Pinostrobin Chalcone	--	-0.984101	0.00037717
novel.5090	--	Lmmp005125	Pinostrobin Chalcone	--	-0.939916	0.00530664
novel.5116	--	Lmmp005125	Pinostrobin Chalcone	--	-0.917369	0.00995976
novel.5138	--	Lmmp005125	Pinostrobin Chalcone	--	0.977884	0.000728277
novel.5223	--	Lmmp005125	Pinostrobin Chalcone	--	0.959415	0.00243726
novel.5225	--	Lmmp005125	Pinostrobin Chalcone	--	0.837647	0.037398
novel.5242	--	Lmmp005125	Pinostrobin Chalcone	--	-0.92083	0.00915364
novel.5255	--	Lmmp005125	Pinostrobin Chalcone	--	-0.948954	0.00384198
novel.530	--	Lmmp005125	Pinostrobin Chalcone	--	-0.936268	0.00596323
novel.5303	--	Lmmp005125	Pinostrobin Chalcone	--	-0.944515	0.00453254
novel.5384	--	Lmmp005125	Pinostrobin Chalcone	--	-0.88412	0.0193642
novel.5426	--	Lmmp005125	Pinostrobin Chalcone	--	0.828548	0.0415739
novel.5441	--	Lmmp005125	Pinostrobin Chalcone	--	-0.925856	0.00804218
novel.5448	--	Lmmp005125	Pinostrobin Chalcone	--	-0.823509	0.0439749
novel.5475	--	Lmmp005125	Pinostrobin Chalcone	--	-0.928751	0.00743386
novel.5481	--	Lmmp005125	Pinostrobin Chalcone	--	-0.950831	0.00356695
novel.5485	--	Lmmp005125	Pinostrobin Chalcone	--	-0.923975	0.00844993
novel.5512	--	Lmmp005125	Pinostrobin Chalcone	--	-0.834523	0.0388085
novel.5517	--	Lmmp005125	Pinostrobin Chalcone	--	-0.931355	0.00690655
novel.5529	--	Lmmp005125	Pinostrobin Chalcone	--	-0.908909	0.0120685
novel.553	--	Lmmp005125	Pinostrobin Chalcone	--	0.928163	0.00755547
novel.5541	--	Lmmp005125	Pinostrobin Chalcone	--	-0.931886	0.00680131
novel.5555	--	Lmmp005125	Pinostrobin Chalcone	--	-0.837198	0.0375994
novel.5557	ko00460,ko00500,ko00940,ko01100,ko01110	Lmmp005125	Pinostrobin Chalcone	--	0.918422	0.00971112
novel.559	ko04712	Lmmp005125	Pinostrobin Chalcone	--	0.939475	0.00538404
novel.563	--	Lmmp005125	Pinostrobin Chalcone	--	-0.88032	0.0206279
novel.5775	--	Lmmp005125	Pinostrobin Chalcone	--	0.878794	0.0211462
novel.5797	--	Lmmp005125	Pinostrobin Chalcone	--	-0.944981	0.00445744
novel.5804	--	Lmmp005125	Pinostrobin Chalcone	--	-0.931379	0.00690167
novel.5815	--	Lmmp005125	Pinostrobin Chalcone	--	-0.900034	0.0144903
novel.5824	--	Lmmp005125	Pinostrobin Chalcone	--	0.817935	0.0467038
novel.5846	--	Lmmp005125	Pinostrobin Chalcone	--	0.866982	0.0253637
novel.5891	--	Lmmp005125	Pinostrobin Chalcone	--	-0.849876	0.032114
novel.5894	--	Lmmp005125	Pinostrobin Chalcone	--	0.98438	0.000364076
novel.5920	--	Lmmp005125	Pinostrobin Chalcone	--	0.841375	0.0357472
novel.5939	--	Lmmp005125	Pinostrobin Chalcone	--	0.875805	0.0221788
novel.595	ko04626	Lmmp005125	Pinostrobin Chalcone	--	-0.955014	0.00299013
novel.6006	--	Lmmp005125	Pinostrobin Chalcone	--	-0.961075	0.00224319
novel.6014	ko00040,ko01100	Lmmp005125	Pinostrobin Chalcone	--	0.854517	0.0302082
novel.6040	ko03060	Lmmp005125	Pinostrobin Chalcone	--	0.830044	0.0408729
novel.6061	--	Lmmp005125	Pinostrobin Chalcone	--	-0.845302	0.0340461
novel.6152	--	Lmmp005125	Pinostrobin Chalcone	--	-0.926215	0.00796556
novel.6185	--	Lmmp005125	Pinostrobin Chalcone	--	-0.909788	0.0118403
novel.6187	--	Lmmp005125	Pinostrobin Chalcone	--	0.920108	0.00931905
novel.6246	--	Lmmp005125	Pinostrobin Chalcone	--	-0.876932	0.0217867
novel.6293	--	Lmmp005125	Pinostrobin Chalcone	--	0.873025	0.0231604
novel.6303	--	Lmmp005125	Pinostrobin Chalcone	--	0.883406	0.0195989
novel.6313	--	Lmmp005125	Pinostrobin Chalcone	--	-0.950043	0.00368114
novel.6339	--	Lmmp005125	Pinostrobin Chalcone	--	0.866488	0.0255482
novel.640	--	Lmmp005125	Pinostrobin Chalcone	--	-0.93974	0.00533749
novel.641	--	Lmmp005125	Pinostrobin Chalcone	--	-0.900923	0.0142381
novel.642	--	Lmmp005125	Pinostrobin Chalcone	--	-0.931386	0.00690023
novel.643	--	Lmmp005125	Pinostrobin Chalcone	--	-0.9578	0.00263364
novel.6497	--	Lmmp005125	Pinostrobin Chalcone	--	-0.930766	0.00702415
novel.6527	--	Lmmp005125	Pinostrobin Chalcone	--	0.864221	0.0264024
novel.6570	ko03010	Lmmp005125	Pinostrobin Chalcone	--	-0.906969	0.0125795
novel.6579	--	Lmmp005125	Pinostrobin Chalcone	--	0.938648	0.00553068
novel.6623	--	Lmmp005125	Pinostrobin Chalcone	--	-0.962701	0.00206084
novel.6676	--	Lmmp005125	Pinostrobin Chalcone	--	-0.918113	0.00978368
novel.6694	--	Lmmp005125	Pinostrobin Chalcone	--	-0.863875	0.0265338
novel.6704	--	Lmmp005125	Pinostrobin Chalcone	--	0.841645	0.035629
novel.675	--	Lmmp005125	Pinostrobin Chalcone	--	-0.938742	0.00551382
novel.6754	--	Lmmp005125	Pinostrobin Chalcone	--	-0.944074	0.00460406
novel.6819	--	Lmmp005125	Pinostrobin Chalcone	--	-0.961411	0.00220496
novel.6820	--	Lmmp005125	Pinostrobin Chalcone	--	-0.892129	0.0168267
novel.6833	ko00190,ko01100	Lmmp005125	Pinostrobin Chalcone	--	-0.939877	0.00531353
novel.6908	--	Lmmp005125	Pinostrobin Chalcone	--	0.925494	0.00812001
novel.6925	--	Lmmp005125	Pinostrobin Chalcone	--	-0.977978	0.00072208
novel.7087	--	Lmmp005125	Pinostrobin Chalcone	--	-0.957991	0.00261001
novel.7105	--	Lmmp005125	Pinostrobin Chalcone	--	-0.956341	0.00281751
novel.7142	--	Lmmp005125	Pinostrobin Chalcone	--	-0.909216	0.0119884
novel.7165	--	Lmmp005125	Pinostrobin Chalcone	--	-0.891101	0.0171429
novel.7170	--	Lmmp005125	Pinostrobin Chalcone	--	-0.96397	0.00192383
novel.7171	--	Lmmp005125	Pinostrobin Chalcone	--	-0.819001	0.0461762
novel.7225	--	Lmmp005125	Pinostrobin Chalcone	--	-0.944584	0.00452125
novel.7246	--	Lmmp005125	Pinostrobin Chalcone	--	-0.938892	0.00548724
novel.7264	--	Lmmp005125	Pinostrobin Chalcone	--	-0.891406	0.0170487
novel.7282	--	Lmmp005125	Pinostrobin Chalcone	--	0.992063	9.42495e-05
novel.7347	--	Lmmp005125	Pinostrobin Chalcone	--	-0.865507	0.0259163
novel.7358	--	Lmmp005125	Pinostrobin Chalcone	--	-0.936394	0.00593993
novel.7367	--	Lmmp005125	Pinostrobin Chalcone	--	-0.936492	0.00592175
novel.7406	--	Lmmp005125	Pinostrobin Chalcone	--	0.971288	0.00122475
novel.7408	--	Lmmp005125	Pinostrobin Chalcone	--	-0.848286	0.0327797
novel.7473	--	Lmmp005125	Pinostrobin Chalcone	--	0.935398	0.00612536
novel.7477	--	Lmmp005125	Pinostrobin Chalcone	--	-0.915676	0.0103659
novel.7515	--	Lmmp005125	Pinostrobin Chalcone	--	-0.843461	0.0348387
novel.77	--	Lmmp005125	Pinostrobin Chalcone	--	-0.932934	0.00659596
novel.7731	--	Lmmp005125	Pinostrobin Chalcone	--	-0.894151	0.0162132
novel.7734	--	Lmmp005125	Pinostrobin Chalcone	--	0.906698	0.0126519
novel.7756	--	Lmmp005125	Pinostrobin Chalcone	--	-0.970122	0.00132571
novel.7767	--	Lmmp005125	Pinostrobin Chalcone	--	0.878123	0.0213758
novel.779	--	Lmmp005125	Pinostrobin Chalcone	--	0.973342	0.00105649
novel.7823	--	Lmmp005125	Pinostrobin Chalcone	--	-0.856458	0.0294278
novel.7826	--	Lmmp005125	Pinostrobin Chalcone	--	0.924189	0.00840304
novel.7863	--	Lmmp005125	Pinostrobin Chalcone	--	0.894213	0.0161944
novel.7899	--	Lmmp005125	Pinostrobin Chalcone	--	-0.943487	0.00470028
novel.7923	ko03013,ko03015,ko03040	Lmmp005125	Pinostrobin Chalcone	--	0.904767	0.0131721
novel.7930	--	Lmmp005125	Pinostrobin Chalcone	--	-0.914939	0.0105453
novel.7931	--	Lmmp005125	Pinostrobin Chalcone	--	0.983058	0.000428121
novel.7954	ko03008	Lmmp005125	Pinostrobin Chalcone	--	-0.962709	0.00206005
novel.7980	--	Lmmp005125	Pinostrobin Chalcone	--	0.976714	0.000807019
novel.8038	--	Lmmp005125	Pinostrobin Chalcone	--	-0.874384	0.0226781
novel.8067	--	Lmmp005125	Pinostrobin Chalcone	--	0.889565	0.0176206
novel.8078	--	Lmmp005125	Pinostrobin Chalcone	--	-0.908389	0.0122044
novel.8091	--	Lmmp005125	Pinostrobin Chalcone	--	0.946817	0.00416746
novel.8120	--	Lmmp005125	Pinostrobin Chalcone	--	-0.92899	0.00738454
novel.8124	--	Lmmp005125	Pinostrobin Chalcone	--	-0.853077	0.0307937
novel.8195	ko00195,ko01100	Lmmp005125	Pinostrobin Chalcone	--	0.838261	0.0371236
novel.8227	--	Lmmp005125	Pinostrobin Chalcone	--	0.941546	0.00502549
novel.8229	--	Lmmp005125	Pinostrobin Chalcone	--	0.81268	0.0493469
novel.8267	--	Lmmp005125	Pinostrobin Chalcone	--	0.992277	8.92316e-05
novel.8270	--	Lmmp005125	Pinostrobin Chalcone	--	-0.947986	0.00398782
novel.8272	--	Lmmp005125	Pinostrobin Chalcone	--	0.968105	0.00150974
novel.828	--	Lmmp005125	Pinostrobin Chalcone	--	-0.850066	0.0320348
novel.8285	--	Lmmp005125	Pinostrobin Chalcone	--	-0.892249	0.0167898
novel.830	--	Lmmp005125	Pinostrobin Chalcone	--	-0.913752	0.0108374
novel.8303	--	Lmmp005125	Pinostrobin Chalcone	--	-0.925993	0.00801298
novel.8372	--	Lmmp005125	Pinostrobin Chalcone	--	-0.920111	0.00931852
novel.8419	--	Lmmp005125	Pinostrobin Chalcone	--	0.961972	0.00214172
novel.8435	--	Lmmp005125	Pinostrobin Chalcone	--	-0.96897	0.00142933
novel.846	--	Lmmp005125	Pinostrobin Chalcone	--	-0.933918	0.00640596
novel.8497	--	Lmmp005125	Pinostrobin Chalcone	--	0.969236	0.00140505
novel.8509	--	Lmmp005125	Pinostrobin Chalcone	--	0.981476	0.000511554
novel.8539	--	Lmmp005125	Pinostrobin Chalcone	--	-0.846598	0.0334935
novel.8571	--	Lmmp005125	Pinostrobin Chalcone	--	0.882196	0.0199994
novel.8593	--	Lmmp005125	Pinostrobin Chalcone	--	0.873269	0.0230735
novel.86	--	Lmmp005125	Pinostrobin Chalcone	--	-0.885462	0.018927
novel.866	--	Lmmp005125	Pinostrobin Chalcone	--	0.894115	0.0162239
novel.8672	ko00250,ko00520,ko01100	Lmmp005125	Pinostrobin Chalcone	--	0.875657	0.0222306
novel.871	--	Lmmp005125	Pinostrobin Chalcone	--	-0.826416	0.0425819
novel.8776	--	Lmmp005125	Pinostrobin Chalcone	--	-0.956785	0.00276101
novel.8785	ko00010,ko00053,ko00071,ko00280,ko00310,ko00330,ko00340,ko00380,ko00410,ko00561,ko00620,ko00770,ko00903,ko01100,ko01110,ko01240	Lmmp005125	Pinostrobin Chalcone	--	-0.976736	0.000805512
novel.8866	--	Lmmp005125	Pinostrobin Chalcone	--	-0.910026	0.0117789
novel.8872	--	Lmmp005125	Pinostrobin Chalcone	--	-0.897566	0.0152018
novel.8873	--	Lmmp005125	Pinostrobin Chalcone	--	-0.907474	0.0124456
novel.894	ko03020	Lmmp005125	Pinostrobin Chalcone	--	-0.87626	0.0220202
novel.8995	--	Lmmp005125	Pinostrobin Chalcone	--	-0.949878	0.00370533
novel.8998	--	Lmmp005125	Pinostrobin Chalcone	--	0.895398	0.0158401
novel.9012	--	Lmmp005125	Pinostrobin Chalcone	--	0.978335	0.000698951
novel.9015	--	Lmmp005125	Pinostrobin Chalcone	--	-0.890938	0.017193
novel.9023	--	Lmmp005125	Pinostrobin Chalcone	--	0.965896	0.00172483
novel.9036	--	Lmmp005125	Pinostrobin Chalcone	--	-0.90375	0.0134502
novel.905	--	Lmmp005125	Pinostrobin Chalcone	--	0.83096	0.0404465
novel.9061	--	Lmmp005125	Pinostrobin Chalcone	--	-0.950355	0.00363572
novel.9114	--	Lmmp005125	Pinostrobin Chalcone	--	0.882934	0.0197546
novel.9129	--	Lmmp005125	Pinostrobin Chalcone	--	0.959881	0.00238206
novel.9134	--	Lmmp005125	Pinostrobin Chalcone	--	-0.930705	0.00703625
novel.9172	ko00400,ko01100,ko01110,ko01230	Lmmp005125	Pinostrobin Chalcone	--	-0.924862	0.00825642
novel.9254	ko03013	Lmmp005125	Pinostrobin Chalcone	--	0.847671	0.0330387
novel.9287	--	Lmmp005125	Pinostrobin Chalcone	--	0.836394	0.0379608
novel.9299	--	Lmmp005125	Pinostrobin Chalcone	--	-0.947986	0.00398777
[truncated: 116,156 more rows]

## Sheet: PFS2-WFS2 + Meta.
geneID	KEGG_map_gene	metaID	Compounds	KEGG_map_meta	coefficient	pvalue
LOC110091828	--	pmp000344	3',4',7-Trihydroxyflavone	--	0.915409	0.0104309
LOC110091844	--	pmp000344	3',4',7-Trihydroxyflavone	--	-0.849995	0.0320647
LOC110091855	ko04712	pmp000344	3',4',7-Trihydroxyflavone	--	-0.939553	0.00537039
LOC110091872	--	pmp000344	3',4',7-Trihydroxyflavone	--	-0.839621	0.0365194
LOC110091883	ko00460,ko01100,ko01110	pmp000344	3',4',7-Trihydroxyflavone	--	0.930079	0.00716248
LOC110091896	--	pmp000344	3',4',7-Trihydroxyflavone	--	-0.938153	0.00561931
LOC110091909	--	pmp000344	3',4',7-Trihydroxyflavone	--	-0.85577	0.0297034
LOC110091914	ko00071,ko00592,ko01100,ko01110,ko01212	pmp000344	3',4',7-Trihydroxyflavone	--	0.968884	0.00143721
LOC110091917	--	pmp000344	3',4',7-Trihydroxyflavone	--	0.899141	0.0147459
LOC110091994	--	pmp000344	3',4',7-Trihydroxyflavone	--	0.970782	0.00126803
LOC110092079	--	pmp000344	3',4',7-Trihydroxyflavone	--	0.989407	0.000167713
LOC110092106	--	pmp000344	3',4',7-Trihydroxyflavone	--	-0.885841	0.0188045
LOC110092117	--	pmp000344	3',4',7-Trihydroxyflavone	--	0.90962	0.0118836
LOC110092129	--	pmp000344	3',4',7-Trihydroxyflavone	--	-0.812223	0.0495799
LOC110092185	--	pmp000344	3',4',7-Trihydroxyflavone	--	0.902032	0.0139265
LOC110092187	--	pmp000344	3',4',7-Trihydroxyflavone	--	-0.932421	0.00669602
LOC110092216	--	pmp000344	3',4',7-Trihydroxyflavone	--	0.922564	0.00876234
LOC110092219	ko00500,ko01100	pmp000344	3',4',7-Trihydroxyflavone	--	-0.944842	0.00447965
LOC110092306	--	pmp000344	3',4',7-Trihydroxyflavone	--	-0.884551	0.0192234
LOC110092377	ko00270,ko01100	pmp000344	3',4',7-Trihydroxyflavone	--	-0.990932	0.000122965
LOC110092466	ko00940,ko00941,ko00945,ko01100,ko01110	pmp000344	3',4',7-Trihydroxyflavone	--	0.986185	0.000284981
LOC110092467	ko00940,ko00941,ko00945,ko01100,ko01110	pmp000344	3',4',7-Trihydroxyflavone	--	0.953119	0.00324522
LOC110092528	--	pmp000344	3',4',7-Trihydroxyflavone	--	0.836091	0.0380976
LOC110092540	ko00250,ko00260,ko00630,ko01100,ko01110,ko01200,ko04146	pmp000344	3',4',7-Trihydroxyflavone	--	-0.871357	0.0237591
LOC110092543	--	pmp000344	3',4',7-Trihydroxyflavone	--	-0.840503	0.0361302
LOC110092548	ko04144	pmp000344	3',4',7-Trihydroxyflavone	--	-0.927234	0.00774973
LOC110092561	--	pmp000344	3',4',7-Trihydroxyflavone	--	-0.918159	0.00977292
LOC110092575	--	pmp000344	3',4',7-Trihydroxyflavone	--	-0.980196	0.000584441
LOC110092627	ko00052,ko00500,ko01100,ko01110	pmp000344	3',4',7-Trihydroxyflavone	--	-0.842558	0.0352306
LOC110092633	--	pmp000344	3',4',7-Trihydroxyflavone	--	0.920243	0.009288
LOC110092730	ko00400,ko01100,ko01110,ko01230	pmp000344	3',4',7-Trihydroxyflavone	--	0.965194	0.00179609
LOC110092776	--	pmp000344	3',4',7-Trihydroxyflavone	--	0.972374	0.00113423
LOC110092838	--	pmp000344	3',4',7-Trihydroxyflavone	--	-0.974821	0.000942988
LOC110092846	--	pmp000344	3',4',7-Trihydroxyflavone	--	-0.954891	0.0030064
LOC110092849	ko00480,ko01100	pmp000344	3',4',7-Trihydroxyflavone	--	0.823117	0.0441641
LOC110092855	ko00940,ko01100,ko01110	pmp000344	3',4',7-Trihydroxyflavone	--	0.915262	0.0104666
LOC110092871	ko00630,ko01100	pmp000344	3',4',7-Trihydroxyflavone	--	-0.97691	0.000793554
LOC110092875	--	pmp000344	3',4',7-Trihydroxyflavone	--	-0.938724	0.00551707
LOC110092879	--	pmp000344	3',4',7-Trihydroxyflavone	--	-0.913825	0.0108193
LOC110092956	--	pmp000344	3',4',7-Trihydroxyflavone	--	-0.915317	0.0104531
LOC110092958	ko02010	pmp000344	3',4',7-Trihydroxyflavone	--	-0.860063	0.0280033
LOC110092976	ko00940,ko01100,ko01110	pmp000344	3',4',7-Trihydroxyflavone	--	0.999176	1.01919e-06
LOC110092985	ko03440	pmp000344	3',4',7-Trihydroxyflavone	--	0.873043	0.0231539
LOC110092989	--	pmp000344	3',4',7-Trihydroxyflavone	--	-0.898096	0.0150475
LOC110092990	ko00260,ko00630,ko01100,ko01110,ko01200	pmp000344	3',4',7-Trihydroxyflavone	--	-0.83082	0.0405115
LOC110092993	--	pmp000344	3',4',7-Trihydroxyflavone	--	-0.962181	0.00211832
LOC110093012	ko00563,ko01100	pmp000344	3',4',7-Trihydroxyflavone	--	0.968466	0.00147588
LOC110093026	--	pmp000344	3',4',7-Trihydroxyflavone	--	0.882862	0.0197783
LOC110093030	--	pmp000344	3',4',7-Trihydroxyflavone	--	0.976432	0.000826658
LOC110093044	ko00630,ko00710,ko01100,ko01110,ko01200	pmp000344	3',4',7-Trihydroxyflavone	--	-0.96686	0.00162917
LOC110093048	--	pmp000344	3',4',7-Trihydroxyflavone	--	-0.935444	0.00611675
LOC110093064	--	pmp000344	3',4',7-Trihydroxyflavone	--	-0.920641	0.0091968
LOC110093087	ko00940,ko01100,ko01110	pmp000344	3',4',7-Trihydroxyflavone	--	0.943759	0.00465558
LOC110093156	--	pmp000344	3',4',7-Trihydroxyflavone	--	0.946816	0.0041676
LOC110093167	--	pmp000344	3',4',7-Trihydroxyflavone	--	-0.945445	0.00438322
LOC110093232	--	pmp000344	3',4',7-Trihydroxyflavone	--	0.965692	0.00174541
LOC110093239	--	pmp000344	3',4',7-Trihydroxyflavone	--	0.977401	0.000760334
LOC110093258	--	pmp000344	3',4',7-Trihydroxyflavone	--	-0.911122	0.011498
LOC110093296	--	pmp000344	3',4',7-Trihydroxyflavone	--	-0.885691	0.0188529
LOC110093370	ko00052,ko01100	pmp000344	3',4',7-Trihydroxyflavone	--	0.905439	0.0129899
LOC110093396	--	pmp000344	3',4',7-Trihydroxyflavone	--	0.919737	0.00940479
LOC110093406	--	pmp000344	3',4',7-Trihydroxyflavone	--	-0.899502	0.0146422
LOC110093408	--	pmp000344	3',4',7-Trihydroxyflavone	--	0.880263	0.0206472
LOC110093428	ko04075,ko04712	pmp000344	3',4',7-Trihydroxyflavone	--	-0.924452	0.00834561
LOC110093506	--	pmp000344	3',4',7-Trihydroxyflavone	--	-0.82086	0.0452621
LOC110093532	ko00500,ko01100	pmp000344	3',4',7-Trihydroxyflavone	--	0.82244	0.0444924
LOC110093565	--	pmp000344	3',4',7-Trihydroxyflavone	--	-0.893476	0.0164166
LOC110093590	--	pmp000344	3',4',7-Trihydroxyflavone	--	0.972755	0.00110332
LOC110093597	--	pmp000344	3',4',7-Trihydroxyflavone	--	0.946104	0.0042789
LOC110093644	--	pmp000344	3',4',7-Trihydroxyflavone	--	-0.845858	0.0338082
LOC110093659	--	pmp000344	3',4',7-Trihydroxyflavone	--	-0.919921	0.00936216
LOC110093689	--	pmp000344	3',4',7-Trihydroxyflavone	--	0.931794	0.00681938
LOC110093735	ko00130,ko01100,ko01110,ko01240	pmp000344	3',4',7-Trihydroxyflavone	--	-0.822156	0.0446303
LOC110093750	ko00500,ko01100,ko01110	pmp000344	3',4',7-Trihydroxyflavone	--	0.945309	0.00440483
LOC110093762	--	pmp000344	3',4',7-Trihydroxyflavone	--	0.947972	0.00399002
LOC110093801	--	pmp000344	3',4',7-Trihydroxyflavone	--	0.948438	0.00391936
LOC110093802	--	pmp000344	3',4',7-Trihydroxyflavone	--	-0.868437	0.0248248
LOC110093857	ko03030	pmp000344	3',4',7-Trihydroxyflavone	--	0.894368	0.0161478
LOC110093861	ko03013	pmp000344	3',4',7-Trihydroxyflavone	--	0.981285	0.00052208
LOC110093872	ko03013	pmp000344	3',4',7-Trihydroxyflavone	--	0.902302	0.013851
LOC110093891	--	pmp000344	3',4',7-Trihydroxyflavone	--	-0.880719	0.0204935
LOC110093892	--	pmp000344	3',4',7-Trihydroxyflavone	--	-0.838158	0.0371697
LOC110093909	--	pmp000344	3',4',7-Trihydroxyflavone	--	-0.897644	0.015179
LOC110093968	--	pmp000344	3',4',7-Trihydroxyflavone	--	0.965306	0.00178464
LOC110093981	ko00010,ko00040,ko00053,ko00561,ko00620,ko01100,ko01110,ko01240	pmp000344	3',4',7-Trihydroxyflavone	--	0.957214	0.00270685
LOC110094003	--	pmp000344	3',4',7-Trihydroxyflavone	--	0.921708	0.00895447
LOC110094047	--	pmp000344	3',4',7-Trihydroxyflavone	--	-0.842103	0.0354289
LOC110094054	--	pmp000344	3',4',7-Trihydroxyflavone	--	-0.962982	0.00203017
LOC110094069	ko00901,ko01100,ko01110	pmp000344	3',4',7-Trihydroxyflavone	--	-0.885335	0.0189682
LOC110094081	--	pmp000344	3',4',7-Trihydroxyflavone	--	0.946915	0.00415222
LOC110094087	--	pmp000344	3',4',7-Trihydroxyflavone	--	0.963222	0.00200405
LOC110094111	ko04075	pmp000344	3',4',7-Trihydroxyflavone	--	-0.964279	0.00189121
LOC110094189	ko00061	pmp000344	3',4',7-Trihydroxyflavone	--	0.923182	0.00862493
LOC110094278	ko00908,ko01110	pmp000344	3',4',7-Trihydroxyflavone	--	0.901436	0.0140934
LOC110094306	ko03050	pmp000344	3',4',7-Trihydroxyflavone	--	0.825356	0.0430872
LOC110094318	--	pmp000344	3',4',7-Trihydroxyflavone	--	-0.965926	0.0017218
LOC110094322	ko00562,ko01100,ko04070,ko04144	pmp000344	3',4',7-Trihydroxyflavone	--	0.830114	0.0408402
LOC110094328	ko00562,ko01100,ko04070,ko04144	pmp000344	3',4',7-Trihydroxyflavone	--	0.971411	0.00121429
LOC110094334	--	pmp000344	3',4',7-Trihydroxyflavone	--	-0.971566	0.00120127
LOC110094364	--	pmp000344	3',4',7-Trihydroxyflavone	--	0.990715	0.000128919
LOC110094390	--	pmp000344	3',4',7-Trihydroxyflavone	--	-0.811544	0.0499268
LOC110094447	--	pmp000344	3',4',7-Trihydroxyflavone	--	-0.990146	0.000145165
LOC110094449	--	pmp000344	3',4',7-Trihydroxyflavone	--	-0.883632	0.0195244
LOC110094451	ko00520,ko01100	pmp000344	3',4',7-Trihydroxyflavone	--	0.944164	0.00458953
LOC110094476	--	pmp000344	3',4',7-Trihydroxyflavone	--	-0.956051	0.0028548
LOC110094498	--	pmp000344	3',4',7-Trihydroxyflavone	--	0.93924	0.00542551
LOC110094504	--	pmp000344	3',4',7-Trihydroxyflavone	--	0.838371	0.0370745
LOC110094512	--	pmp000344	3',4',7-Trihydroxyflavone	--	0.897964	0.0150858
LOC110094522	--	pmp000344	3',4',7-Trihydroxyflavone	--	-0.934463	0.00630187
LOC110094561	ko03440	pmp000344	3',4',7-Trihydroxyflavone	--	0.9715	0.00120683
LOC110094587	--	pmp000344	3',4',7-Trihydroxyflavone	--	0.963796	0.00194241
LOC110094667	--	pmp000344	3',4',7-Trihydroxyflavone	--	-0.874906	0.022494
LOC110094668	--	pmp000344	3',4',7-Trihydroxyflavone	--	0.862474	0.0270695
LOC110094672	ko04712	pmp000344	3',4',7-Trihydroxyflavone	--	0.998261	4.53179e-06
LOC110094674	ko00500,ko01100,ko01110	pmp000344	3',4',7-Trihydroxyflavone	--	-0.94976	0.00372272
LOC110094719	--	pmp000344	3',4',7-Trihydroxyflavone	--	-0.824789	0.0433588
LOC110094787	--	pmp000344	3',4',7-Trihydroxyflavone	--	0.929488	0.00728257
LOC110094797	ko00905,ko01100,ko01110	pmp000344	3',4',7-Trihydroxyflavone	--	0.957502	0.0026707
LOC110094829	ko04144	pmp000344	3',4',7-Trihydroxyflavone	--	0.96786	0.00153285
LOC110094835	ko04016	pmp000344	3',4',7-Trihydroxyflavone	--	0.889864	0.0175268
LOC110094925	--	pmp000344	3',4',7-Trihydroxyflavone	--	0.922865	0.00869522
LOC110094927	--	pmp000344	3',4',7-Trihydroxyflavone	--	0.930017	0.00717501
LOC110094936	--	pmp000344	3',4',7-Trihydroxyflavone	--	-0.88484	0.0191292
LOC110094954	ko04016,ko04075,ko04626	pmp000344	3',4',7-Trihydroxyflavone	--	0.982147	0.000475269
LOC110094978	--	pmp000344	3',4',7-Trihydroxyflavone	--	-0.941693	0.00500045
LOC110094979	--	pmp000344	3',4',7-Trihydroxyflavone	--	0.978043	0.00071788
LOC110095007	--	pmp000344	3',4',7-Trihydroxyflavone	--	0.814843	0.0482509
LOC110095012	--	pmp000344	3',4',7-Trihydroxyflavone	--	-0.860279	0.0279192
LOC110095030	--	pmp000344	3',4',7-Trihydroxyflavone	--	-0.870656	0.0240127
LOC110095057	ko00230,ko01100	pmp000344	3',4',7-Trihydroxyflavone	--	0.96832	0.00148953
LOC110095062	--	pmp000344	3',4',7-Trihydroxyflavone	--	0.868828	0.0246807
LOC110095111	--	pmp000344	3',4',7-Trihydroxyflavone	--	-0.876207	0.0220384
LOC110095112	--	pmp000344	3',4',7-Trihydroxyflavone	--	0.960935	0.00225925
LOC110095114	ko00195	pmp000344	3',4',7-Trihydroxyflavone	--	-0.920005	0.0093429
LOC110095118	--	pmp000344	3',4',7-Trihydroxyflavone	--	-0.937984	0.00564966
LOC110095121	--	pmp000344	3',4',7-Trihydroxyflavone	--	-0.948863	0.00385567
LOC110095216	--	pmp000344	3',4',7-Trihydroxyflavone	--	0.939955	0.00529992
LOC110095223	ko00196,ko01100	pmp000344	3',4',7-Trihydroxyflavone	--	-0.930542	0.00706914
LOC110095253	--	pmp000344	3',4',7-Trihydroxyflavone	--	-0.968536	0.00146936
LOC110095254	--	pmp000344	3',4',7-Trihydroxyflavone	--	-0.846241	0.0336452
LOC110095287	--	pmp000344	3',4',7-Trihydroxyflavone	--	-0.818483	0.0464321
LOC110095348	--	pmp000344	3',4',7-Trihydroxyflavone	--	-0.924219	0.00839647
LOC110095379	--	pmp000344	3',4',7-Trihydroxyflavone	--	0.965404	0.00177462
LOC110095406	ko03040,ko04141,ko04144	pmp000344	3',4',7-Trihydroxyflavone	--	-0.959961	0.00237262
LOC110095415	--	pmp000344	3',4',7-Trihydroxyflavone	--	-0.812943	0.0492128
LOC110095426	ko04626	pmp000344	3',4',7-Trihydroxyflavone	--	0.979043	0.000654167
LOC110095456	ko00620,ko01100	pmp000344	3',4',7-Trihydroxyflavone	--	0.861677	0.0273767
LOC110095566	--	pmp000344	3',4',7-Trihydroxyflavone	--	0.89272	0.0166461
LOC110095669	--	pmp000344	3',4',7-Trihydroxyflavone	--	0.914912	0.0105519
LOC110095670	--	pmp000344	3',4',7-Trihydroxyflavone	--	0.856163	0.0295456
LOC110095681	--	pmp000344	3',4',7-Trihydroxyflavone	--	0.827623	0.0420096
LOC110095712	--	pmp000344	3',4',7-Trihydroxyflavone	--	0.891767	0.0169376
LOC110095713	ko00563,ko01100	pmp000344	3',4',7-Trihydroxyflavone	--	0.881155	0.020347
LOC110095738	--	pmp000344	3',4',7-Trihydroxyflavone	--	0.985951	0.000294677
LOC110095756	ko03020	pmp000344	3',4',7-Trihydroxyflavone	--	0.959698	0.00240363
LOC110095771	ko04141	pmp000344	3',4',7-Trihydroxyflavone	--	-0.865389	0.0259607
LOC110095787	ko00010,ko00071,ko00350,ko00592,ko00620,ko01100,ko01110	pmp000344	3',4',7-Trihydroxyflavone	--	0.931591	0.00685957
LOC110095813	--	pmp000344	3',4',7-Trihydroxyflavone	--	0.961506	0.00219418
LOC110095832	--	pmp000344	3',4',7-Trihydroxyflavone	--	0.957907	0.00262038
LOC110095913	--	pmp000344	3',4',7-Trihydroxyflavone	--	-0.823626	0.0439184
LOC110095921	--	pmp000344	3',4',7-Trihydroxyflavone	--	0.966636	0.00165114
LOC110095939	ko03060	pmp000344	3',4',7-Trihydroxyflavone	--	0.975873	0.000866172
LOC110095974	--	pmp000344	3',4',7-Trihydroxyflavone	--	-0.848298	0.0327747
LOC110096015	--	pmp000344	3',4',7-Trihydroxyflavone	--	-0.865812	0.0258015
LOC110096052	--	pmp000344	3',4',7-Trihydroxyflavone	--	-0.87487	0.0225067
LOC110096063	--	pmp000344	3',4',7-Trihydroxyflavone	--	-0.832891	0.039555
LOC110096097	--	pmp000344	3',4',7-Trihydroxyflavone	--	-0.868488	0.0248058
LOC110096110	--	pmp000344	3',4',7-Trihydroxyflavone	--	-0.943063	0.00477052
LOC110096130	--	pmp000344	3',4',7-Trihydroxyflavone	--	0.976288	0.000836697
LOC110096147	--	pmp000344	3',4',7-Trihydroxyflavone	--	0.904228	0.0133193
LOC110096185	--	pmp000344	3',4',7-Trihydroxyflavone	--	0.977953	0.000723767
LOC110096189	--	pmp000344	3',4',7-Trihydroxyflavone	--	0.959296	0.00245152
LOC110096194	--	pmp000344	3',4',7-Trihydroxyflavone	--	0.943405	0.00471387
LOC110096259	--	pmp000344	3',4',7-Trihydroxyflavone	--	0.920891	0.00913972
LOC110096292	--	pmp000344	3',4',7-Trihydroxyflavone	--	0.949263	0.00379599
LOC110096294	--	pmp000344	3',4',7-Trihydroxyflavone	--	-0.824133	0.043674
LOC110096334	--	pmp000344	3',4',7-Trihydroxyflavone	--	0.912187	0.0112281
LOC110096402	ko00260,ko00630,ko01100,ko01110,ko01200	pmp000344	3',4',7-Trihydroxyflavone	--	-0.922698	0.0087325
LOC110096437	ko00195,ko01100	pmp000344	3',4',7-Trihydroxyflavone	--	-0.968722	0.00145219
LOC110096444	--	pmp000344	3',4',7-Trihydroxyflavone	--	-0.856431	0.0294383
LOC110096467	ko00270,ko01100	pmp000344	3',4',7-Trihydroxyflavone	--	0.970925	0.00125577
LOC110096468	ko00195	pmp000344	3',4',7-Trihydroxyflavone	--	-0.973839	0.00101763
LOC110096472	ko04626	pmp000344	3',4',7-Trihydroxyflavone	--	-0.985207	0.000326617
LOC110096529	--	pmp000344	3',4',7-Trihydroxyflavone	--	-0.832882	0.0395588
LOC110096620	--	pmp000344	3',4',7-Trihydroxyflavone	--	0.930447	0.00708821
LOC110096625	ko00860,ko01100,ko01110	pmp000344	3',4',7-Trihydroxyflavone	--	-0.926133	0.00798306
LOC110096629	--	pmp000344	3',4',7-Trihydroxyflavone	--	-0.812647	0.0493637
LOC110096657	--	pmp000344	3',4',7-Trihydroxyflavone	--	0.968241	0.0014969
LOC110096670	--	pmp000344	3',4',7-Trihydroxyflavone	--	-0.844872	0.0342304
LOC110096689	ko00195	pmp000344	3',4',7-Trihydroxyflavone	--	-0.947989	0.00398736
LOC110096697	--	pmp000344	3',4',7-Trihydroxyflavone	--	0.968107	0.00150948
LOC110096730	--	pmp000344	3',4',7-Trihydroxyflavone	--	0.960782	0.00227693
LOC110096732	ko00130,ko01100,ko01110,ko01240	pmp000344	3',4',7-Trihydroxyflavone	--	0.980448	0.000569678
LOC110096751	--	pmp000344	3',4',7-Trihydroxyflavone	--	-0.879736	0.0208254
LOC110096798	--	pmp000344	3',4',7-Trihydroxyflavone	--	-0.971477	0.00120874
LOC110096836	--	pmp000344	3',4',7-Trihydroxyflavone	--	-0.9778	0.000733794
LOC110096883	--	pmp000344	3',4',7-Trihydroxyflavone	--	0.886844	0.0184819
LOC110096894	--	pmp000344	3',4',7-Trihydroxyflavone	--	-0.970852	0.001262
LOC110096944	ko03010	pmp000344	3',4',7-Trihydroxyflavone	--	0.984987	0.000336407
LOC110096974	--	pmp000344	3',4',7-Trihydroxyflavone	--	-0.925418	0.00813633
LOC110096988	--	pmp000344	3',4',7-Trihydroxyflavone	--	-0.926141	0.00798117
LOC110097027	--	pmp000344	3',4',7-Trihydroxyflavone	--	-0.814717	0.0483142
LOC110097094	--	pmp000344	3',4',7-Trihydroxyflavone	--	-0.954474	0.00306171
LOC110097126	--	pmp000344	3',4',7-Trihydroxyflavone	--	-0.975096	0.000922561
LOC110097153	--	pmp000344	3',4',7-Trihydroxyflavone	--	0.957703	0.00264573
LOC110097166	ko00940,ko01100,ko01110	pmp000344	3',4',7-Trihydroxyflavone	--	0.955058	0.00298424
LOC110097171	ko00500,ko01100	pmp000344	3',4',7-Trihydroxyflavone	--	-0.929576	0.00726463
LOC110097174	ko00940,ko01100,ko01110	pmp000344	3',4',7-Trihydroxyflavone	--	-0.888876	0.0178368
LOC110097196	--	pmp000344	3',4',7-Trihydroxyflavone	--	0.897968	0.0150847
LOC110097197	ko04075	pmp000344	3',4',7-Trihydroxyflavone	--	-0.866733	0.0254569
LOC110097207	--	pmp000344	3',4',7-Trihydroxyflavone	--	0.926598	0.00788404
LOC110097211	ko04141	pmp000344	3',4',7-Trihydroxyflavone	--	-0.984719	0.000348459
LOC110097221	--	pmp000344	3',4',7-Trihydroxyflavone	--	0.875669	0.0222263
LOC110097238	ko04016	pmp000344	3',4',7-Trihydroxyflavone	--	0.84228	0.0353516
LOC110097286	ko00630,ko01100,ko01110,ko01200,ko04146	pmp000344	3',4',7-Trihydroxyflavone	--	-0.862587	0.0270262
LOC110097304	ko00480,ko01100	pmp000344	3',4',7-Trihydroxyflavone	--	-0.924878	0.00825301
LOC110097317	ko04712	pmp000344	3',4',7-Trihydroxyflavone	--	0.976475	0.000823635
LOC110097341	--	pmp000344	3',4',7-Trihydroxyflavone	--	-0.942178	0.00491836
LOC110097371	--	pmp000344	3',4',7-Trihydroxyflavone	--	-0.990262	0.000141768
LOC110097386	--	pmp000344	3',4',7-Trihydroxyflavone	--	-0.8318	0.0400577
LOC110097447	--	pmp000344	3',4',7-Trihydroxyflavone	--	-0.961812	0.00215962
LOC110097452	ko00052,ko00520,ko01100	pmp000344	3',4',7-Trihydroxyflavone	--	-0.82588	0.0428373
LOC110097470	ko03030,ko03410,ko03420,ko03430,ko03440	pmp000344	3',4',7-Trihydroxyflavone	--	0.963715	0.00195103
LOC110097473	--	pmp000344	3',4',7-Trihydroxyflavone	--	0.911026	0.0115224
LOC110097485	ko03410	pmp000344	3',4',7-Trihydroxyflavone	--	0.912038	0.0112656
LOC110097567	--	pmp000344	3',4',7-Trihydroxyflavone	--	-0.888157	0.0180637
LOC110097602	ko04712	pmp000344	3',4',7-Trihydroxyflavone	--	-0.852881	0.0308738
LOC110097617	--	pmp000344	3',4',7-Trihydroxyflavone	--	0.946516	0.00421434
LOC110097621	--	pmp000344	3',4',7-Trihydroxyflavone	--	0.926226	0.00796323
LOC110097668	--	pmp000344	3',4',7-Trihydroxyflavone	--	-0.955524	0.00292323
LOC110097685	--	pmp000344	3',4',7-Trihydroxyflavone	--	-0.901662	0.0140301
LOC110097772	--	pmp000344	3',4',7-Trihydroxyflavone	--	0.97641	0.000828164
LOC110097780	--	pmp000344	3',4',7-Trihydroxyflavone	--	0.968528	0.00147012
LOC110097802	--	pmp000344	3',4',7-Trihydroxyflavone	--	-0.954559	0.00305043
LOC110097841	ko00562,ko00564,ko00565,ko01100,ko01110	pmp000344	3',4',7-Trihydroxyflavone	--	-0.850988	0.0316525
LOC110097901	--	pmp000344	3',4',7-Trihydroxyflavone	--	0.91206	0.0112602
LOC110097955	ko04626	pmp000344	3',4',7-Trihydroxyflavone	--	-0.89385	0.0163036
LOC110097961	ko00860,ko01100,ko01110	pmp000344	3',4',7-Trihydroxyflavone	--	-0.829732	0.0410188
LOC110097978	--	pmp000344	3',4',7-Trihydroxyflavone	--	-0.814317	0.0485161
LOC110098017	--	pmp000344	3',4',7-Trihydroxyflavone	--	0.992905	7.53209e-05
LOC110098069	--	pmp000344	3',4',7-Trihydroxyflavone	--	-0.879918	0.0207638
LOC110098131	--	pmp000344	3',4',7-Trihydroxyflavone	--	-0.94318	0.0047511
LOC110098133	--	pmp000344	3',4',7-Trihydroxyflavone	--	-0.8478	0.0329845
LOC110098143	--	pmp000344	3',4',7-Trihydroxyflavone	--	0.918027	0.00980384
LOC110098206	--	pmp000344	3',4',7-Trihydroxyflavone	--	-0.97197	0.00116752
LOC110098232	ko04075	pmp000344	3',4',7-Trihydroxyflavone	--	0.938485	0.00555972
LOC110098335	--	pmp000344	3',4',7-Trihydroxyflavone	--	-0.812029	0.0496789
LOC110098362	ko00010,ko01100,ko01110,ko01200,ko01230,ko03018	pmp000344	3',4',7-Trihydroxyflavone	--	0.996787	1.54693e-05
LOC110098448	ko00940,ko01100,ko01110	pmp000344	3',4',7-Trihydroxyflavone	--	0.892712	0.0166486
LOC110098512	ko00040,ko01100	pmp000344	3',4',7-Trihydroxyflavone	--	-0.906521	0.0126992
LOC110098520	--	pmp000344	3',4',7-Trihydroxyflavone	--	0.949937	0.00369666
LOC110098573	--	pmp000344	3',4',7-Trihydroxyflavone	--	-0.906083	0.0128164
LOC110098587	ko00940,ko00941,ko00945,ko01100,ko01110	pmp000344	3',4',7-Trihydroxyflavone	--	0.976203	0.000842722
LOC110098597	--	pmp000344	3',4',7-Trihydroxyflavone	--	0.871426	0.0237341
LOC110098652	--	pmp000344	3',4',7-Trihydroxyflavone	--	0.958868	0.00250293
LOC110098653	ko00940,ko01100,ko01110	pmp000344	3',4',7-Trihydroxyflavone	--	0.939103	0.0054497
LOC110098668	--	pmp000344	3',4',7-Trihydroxyflavone	--	0.968672	0.00145676
LOC110098688	ko03013	pmp000344	3',4',7-Trihydroxyflavone	--	-0.901777	0.0139979
LOC110098704	ko00196,ko01100	pmp000344	3',4',7-Trihydroxyflavone	--	-0.917264	0.0099848
LOC110098719	ko00220,ko00250,ko00910,ko01100,ko01200	pmp000344	3',4',7-Trihydroxyflavone	--	0.910849	0.0115677
LOC110098722	--	pmp000344	3',4',7-Trihydroxyflavone	--	0.931696	0.00683874
LOC110098730	--	pmp000344	3',4',7-Trihydroxyflavone	--	-0.883279	0.0196407
LOC110098737	ko00562,ko01100,ko04070	pmp000344	3',4',7-Trihydroxyflavone	--	-0.842864	0.0350976
LOC110098794	ko04626	pmp000344	3',4',7-Trihydroxyflavone	--	-0.985127	0.000330143
LOC110098825	ko04130	pmp000344	3',4',7-Trihydroxyflavone	--	0.935853	0.00604019
LOC110098841	--	pmp000344	3',4',7-Trihydroxyflavone	--	-0.828639	0.041531
LOC110098873	--	pmp000344	3',4',7-Trihydroxyflavone	--	0.955809	0.00288616
LOC110098877	ko00943,ko00944	pmp000344	3',4',7-Trihydroxyflavone	--	0.95811	0.00259546
LOC110098879	ko03440	pmp000344	3',4',7-Trihydroxyflavone	--	0.932299	0.00671995
LOC110098897	--	pmp000344	3',4',7-Trihydroxyflavone	--	0.906562	0.0126881
LOC110098966	ko03020	pmp000344	3',4',7-Trihydroxyflavone	--	-0.865518	0.0259119
LOC110098972	--	pmp000344	3',4',7-Trihydroxyflavone	--	-0.875999	0.0221111
LOC110098973	--	pmp000344	3',4',7-Trihydroxyflavone	--	0.909666	0.0118718
LOC110098976	--	pmp000344	3',4',7-Trihydroxyflavone	--	-0.96653	0.00166166
LOC110099028	ko03015	pmp000344	3',4',7-Trihydroxyflavone	--	0.944463	0.00454097
LOC110099042	--	pmp000344	3',4',7-Trihydroxyflavone	--	-0.946942	0.00414797
LOC110099055	ko04712	pmp000344	3',4',7-Trihydroxyflavone	--	0.904773	0.0131705
LOC110099058	--	pmp000344	3',4',7-Trihydroxyflavone	--	-0.859868	0.0280796
LOC110099092	ko00480,ko01100	pmp000344	3',4',7-Trihydroxyflavone	--	0.931659	0.00684613
LOC110099093	--	pmp000344	3',4',7-Trihydroxyflavone	--	0.988788	0.000187863
LOC110099105	ko00561,ko01100	pmp000344	3',4',7-Trihydroxyflavone	--	0.968426	0.00147966
LOC110099134	--	pmp000344	3',4',7-Trihydroxyflavone	--	-0.976423	0.000827292
LOC110099151	ko04120	pmp000344	3',4',7-Trihydroxyflavone	--	-0.886929	0.0184546
LOC110099153	ko04075	pmp000344	3',4',7-Trihydroxyflavone	--	-0.954125	0.00310852
LOC110099194	ko00196,ko01100	pmp000344	3',4',7-Trihydroxyflavone	--	-0.826245	0.0426631
LOC110099213	--	pmp000344	3',4',7-Trihydroxyflavone	--	-0.881833	0.0201201
LOC110099291	ko00562,ko01100,ko04070,ko04144	pmp000344	3',4',7-Trihydroxyflavone	--	0.941418	0.00504732
LOC110099369	ko04141	pmp000344	3',4',7-Trihydroxyflavone	--	-0.845016	0.0341688
LOC110099376	--	pmp000344	3',4',7-Trihydroxyflavone	--	0.981089	0.000533055
LOC110099377	--	pmp000344	3',4',7-Trihydroxyflavone	--	0.944201	0.0045834
LOC110099381	--	pmp000344	3',4',7-Trihydroxyflavone	--	-0.827928	0.0418656
LOC110099397	ko00010,ko00030,ko00051,ko01100,ko01110	pmp000344	3',4',7-Trihydroxyflavone	--	0.988026	0.000214193
LOC110099403	ko00195	pmp000344	3',4',7-Trihydroxyflavone	--	-0.96158	0.00218584
LOC110099404	ko00040,ko01100	pmp000344	3',4',7-Trihydroxyflavone	--	-0.913757	0.0108362
LOC110099405	--	pmp000344	3',4',7-Trihydroxyflavone	--	0.954674	0.00303506
LOC110099412	--	pmp000344	3',4',7-Trihydroxyflavone	--	0.880557	0.0205478
LOC110099427	--	pmp000344	3',4',7-Trihydroxyflavone	--	0.942318	0.00489484
LOC110099471	--	pmp000344	3',4',7-Trihydroxyflavone	--	-0.844538	0.0343741
LOC110099615	--	pmp000344	3',4',7-Trihydroxyflavone	--	0.97663	0.000812827
LOC110099645	ko00040,ko01100	pmp000344	3',4',7-Trihydroxyflavone	--	-0.965798	0.00173471
LOC110099646	--	pmp000344	3',4',7-Trihydroxyflavone	--	-0.827203	0.0422085
LOC110099673	ko00280,ko00410,ko00640,ko01100,ko01200	pmp000344	3',4',7-Trihydroxyflavone	--	0.880982	0.0204049
LOC110099687	ko00053,ko00520,ko01100,ko01240	pmp000344	3',4',7-Trihydroxyflavone	--	0.896095	0.0156335
LOC110099712	--	pmp000344	3',4',7-Trihydroxyflavone	--	0.92833	0.00752073
LOC110099724	--	pmp000344	3',4',7-Trihydroxyflavone	--	-0.846081	0.0337135
LOC110099725	ko00195	pmp000344	3',4',7-Trihydroxyflavone	--	-0.823345	0.044054
LOC110099754	ko04016,ko04626	pmp000344	3',4',7-Trihydroxyflavone	--	0.812828	0.0492714
LOC110099763	--	pmp000344	3',4',7-Trihydroxyflavone	--	-0.961841	0.00215633
LOC110099782	--	pmp000344	3',4',7-Trihydroxyflavone	--	0.915734	0.010352
LOC110099802	ko00052,ko00500,ko01100,ko01110	pmp000344	3',4',7-Trihydroxyflavone	--	0.904185	0.0133309
LOC110099811	ko04120	pmp000344	3',4',7-Trihydroxyflavone	--	0.990156	0.00014489
LOC110099820	ko03430	pmp000344	3',4',7-Trihydroxyflavone	--	-0.892975	0.0165685
LOC110099825	--	pmp000344	3',4',7-Trihydroxyflavone	--	0.965425	0.00177247
LOC110099870	ko00590,ko01100,ko04146	pmp000344	3',4',7-Trihydroxyflavone	--	0.917996	0.00981129
LOC110099878	--	pmp000344	3',4',7-Trihydroxyflavone	--	-0.911496	0.0114029
LOC110099890	--	pmp000344	3',4',7-Trihydroxyflavone	--	0.855676	0.0297409
LOC110099910	--	pmp000344	3',4',7-Trihydroxyflavone	--	-0.888355	0.0180012
LOC110099942	ko00620,ko00710,ko01100,ko01200	pmp000344	3',4',7-Trihydroxyflavone	--	-0.914907	0.0105532
LOC110099955	--	pmp000344	3',4',7-Trihydroxyflavone	--	-0.841336	0.0357643
LOC110099957	ko00430,ko00460,ko00480,ko00590,ko01100	pmp000344	3',4',7-Trihydroxyflavone	--	0.979775	0.000609415
LOC110099991	--	pmp000344	3',4',7-Trihydroxyflavone	--	-0.965588	0.00175586
LOC110099995	--	pmp000344	3',4',7-Trihydroxyflavone	--	0.873937	0.0228362
LOC110100014	--	pmp000344	3',4',7-Trihydroxyflavone	--	0.936554	0.00591034
LOC110100022	ko04016,ko04626	pmp000344	3',4',7-Trihydroxyflavone	--	-0.854302	0.0302956
LOC110100023	ko00310,ko01100	pmp000344	3',4',7-Trihydroxyflavone	--	-0.950994	0.00354347
LOC110100062	--	pmp000344	3',4',7-Trihydroxyflavone	--	-0.827439	0.0420968
LOC110100065	--	pmp000344	3',4',7-Trihydroxyflavone	--	-0.918248	0.00975179
LOC110100141	ko04626	pmp000344	3',4',7-Trihydroxyflavone	--	0.939041	0.00546078
LOC110100148	--	pmp000344	3',4',7-Trihydroxyflavone	--	0.962766	0.00205371
LOC110100226	ko00061,ko00071,ko01100,ko01212,ko04146	pmp000344	3',4',7-Trihydroxyflavone	--	0.887606	0.0182387
LOC110100233	--	pmp000344	3',4',7-Trihydroxyflavone	--	-0.824848	0.0433306
LOC110100248	--	pmp000344	3',4',7-Trihydroxyflavone	--	-0.926191	0.00797067
LOC110100278	ko04141	pmp000344	3',4',7-Trihydroxyflavone	--	0.961464	0.00219893
LOC110100310	ko03430	pmp000344	3',4',7-Trihydroxyflavone	--	-0.938328	0.0055878
LOC110100322	ko00940,ko01100,ko01110	pmp000344	3',4',7-Trihydroxyflavone	--	0.965403	0.00177474
LOC110100340	--	pmp000344	3',4',7-Trihydroxyflavone	--	0.929806	0.00721785
LOC110100355	ko03022	pmp000344	3',4',7-Trihydroxyflavone	--	-0.953887	0.00314062
LOC110100370	ko00970	pmp000344	3',4',7-Trihydroxyflavone	--	-0.96087	0.00226675
LOC110100447	--	pmp000344	3',4',7-Trihydroxyflavone	--	0.87773	0.0215111
LOC110100463	--	pmp000344	3',4',7-Trihydroxyflavone	--	0.828592	0.0415532
LOC110100469	ko00710,ko01100,ko01200	pmp000344	3',4',7-Trihydroxyflavone	--	-0.826511	0.0425369
LOC110100503	--	pmp000344	3',4',7-Trihydroxyflavone	--	0.939957	0.00529955
LOC110100511	--	pmp000344	3',4',7-Trihydroxyflavone	--	-0.867312	0.0252413
LOC110100535	--	pmp000344	3',4',7-Trihydroxyflavone	--	0.960178	0.00234708
LOC110100551	--	pmp000344	3',4',7-Trihydroxyflavone	--	-0.91231	0.011197
LOC110100580	ko00330,ko01100	pmp000344	3',4',7-Trihydroxyflavone	--	-0.883499	0.0195683
LOC110100596	--	pmp000344	3',4',7-Trihydroxyflavone	--	0.911208	0.011476
LOC110100600	--	pmp000344	3',4',7-Trihydroxyflavone	--	-0.841184	0.035831
LOC110100667	ko00061	pmp000344	3',4',7-Trihydroxyflavone	--	0.964547	0.00186308
LOC110100670	--	pmp000344	3',4',7-Trihydroxyflavone	--	-0.909943	0.0118002
LOC110100703	--	pmp000344	3',4',7-Trihydroxyflavone	--	0.888659	0.0179052
LOC110100713	--	pmp000344	3',4',7-Trihydroxyflavone	--	0.851492	0.0314444
LOC110100730	--	pmp000344	3',4',7-Trihydroxyflavone	--	-0.915959	0.0102975
LOC110100798	--	pmp000344	3',4',7-Trihydroxyflavone	--	0.997188	1.18495e-05
LOC110100898	ko00906,ko01100,ko01110	pmp000344	3',4',7-Trihydroxyflavone	--	0.939315	0.00541224
LOC110100932	ko00902,ko01100,ko01110	pmp000344	3',4',7-Trihydroxyflavone	--	0.943191	0.00474917
LOC110100950	--	pmp000344	3',4',7-Trihydroxyflavone	--	-0.965558	0.00175891
LOC110100978	--	pmp000344	3',4',7-Trihydroxyflavone	--	-0.908986	0.0120484
LOC110101069	--	pmp000344	3',4',7-Trihydroxyflavone	--	0.881576	0.0202059
LOC110101088	--	pmp000344	3',4',7-Trihydroxyflavone	--	-0.965519	0.00176289
LOC110101096	--	pmp000344	3',4',7-Trihydroxyflavone	--	-0.838301	0.037106
LOC110101115	--	pmp000344	3',4',7-Trihydroxyflavone	--	0.97614	0.000847131
LOC110101120	ko00520,ko01100	pmp000344	3',4',7-Trihydroxyflavone	--	-0.842681	0.0351773
LOC110101151	--	pmp000344	3',4',7-Trihydroxyflavone	--	-0.961544	0.00218986
LOC110101173	--	pmp000344	3',4',7-Trihydroxyflavone	--	-0.942125	0.00492734
LOC110101180	ko03010	pmp000344	3',4',7-Trihydroxyflavone	--	-0.822071	0.0446714
LOC110101181	--	pmp000344	3',4',7-Trihydroxyflavone	--	-0.95056	0.0036061
LOC110101203	ko00905,ko01100,ko01110	pmp000344	3',4',7-Trihydroxyflavone	--	-0.835472	0.0383774
LOC110101223	--	pmp000344	3',4',7-Trihydroxyflavone	--	-0.919091	0.00955456
LOC110101224	--	pmp000344	3',4',7-Trihydroxyflavone	--	0.924499	0.00833552
LOC110101226	ko04626	pmp000344	3',4',7-Trihydroxyflavone	--	-0.83458	0.0387823
LOC110101280	--	pmp000344	3',4',7-Trihydroxyflavone	--	-0.931142	0.00694889
LOC110101290	--	pmp000344	3',4',7-Trihydroxyflavone	--	-0.863676	0.0266096
LOC110101319	--	pmp000344	3',4',7-Trihydroxyflavone	--	0.892149	0.0168205
LOC110101325	--	pmp000344	3',4',7-Trihydroxyflavone	--	-0.961708	0.0021713
LOC110101338	ko04016	pmp000344	3',4',7-Trihydroxyflavone	--	-0.882749	0.0198157
LOC110101351	ko00052,ko00500,ko01100,ko01110	pmp000344	3',4',7-Trihydroxyflavone	--	-0.870542	0.0240543
LOC110101359	--	pmp000344	3',4',7-Trihydroxyflavone	--	-0.93816	0.00561806
LOC110101366	ko00230,ko00250,ko01100,ko01110	pmp000344	3',4',7-Trihydroxyflavone	--	0.995217	3.42667e-05
LOC110101375	--	pmp000344	3',4',7-Trihydroxyflavone	--	-0.8956	0.0157799
LOC110101385	--	pmp000344	3',4',7-Trihydroxyflavone	--	-0.81606	0.0476393
LOC110101511	ko00564,ko01110	pmp000344	3',4',7-Trihydroxyflavone	--	-0.923392	0.00857832
LOC110101534	--	pmp000344	3',4',7-Trihydroxyflavone	--	0.915675	0.0103663
LOC110101542	--	pmp000344	3',4',7-Trihydroxyflavone	--	0.86657	0.0255176
LOC110101547	ko00040,ko00051,ko01100	pmp000344	3',4',7-Trihydroxyflavone	--	-0.857611	0.0289685
LOC110101550	--	pmp000344	3',4',7-Trihydroxyflavone	--	0.919399	0.00948296
LOC110101552	ko00562,ko01100,ko04070,ko04144	pmp000344	3',4',7-Trihydroxyflavone	--	-0.909389	0.0119435
LOC110101586	ko00040,ko01100	pmp000344	3',4',7-Trihydroxyflavone	--	-0.936754	0.00587356
LOC110101588	--	pmp000344	3',4',7-Trihydroxyflavone	--	0.929928	0.00719317
LOC110101597	--	pmp000344	3',4',7-Trihydroxyflavone	--	0.912847	0.0110624
LOC110101599	ko04075	pmp000344	3',4',7-Trihydroxyflavone	--	0.930713	0.00703479
LOC110101604	--	pmp000344	3',4',7-Trihydroxyflavone	--	0.81911	0.0461225
LOC110101618	ko03410	pmp000344	3',4',7-Trihydroxyflavone	--	-0.881451	0.0202477
LOC110101632	ko00940,ko00941,ko00945,ko01100,ko01110	pmp000344	3',4',7-Trihydroxyflavone	--	0.959499	0.00242728
LOC110101652	ko00270,ko00330,ko00480,ko01100	pmp000344	3',4',7-Trihydroxyflavone	--	0.927216	0.00775347
LOC110101665	ko00071,ko00280,ko00592,ko01040,ko01100,ko01110,ko01212,ko04146	pmp000344	3',4',7-Trihydroxyflavone	--	0.969084	0.0014189
LOC110101674	ko00040,ko01100	pmp000344	3',4',7-Trihydroxyflavone	--	-0.815889	0.0477249
LOC110101746	--	pmp000344	3',4',7-Trihydroxyflavone	--	-0.855345	0.0298742
LOC110101749	ko04136	pmp000344	3',4',7-Trihydroxyflavone	--	-0.822992	0.0442245
LOC110101763	--	pmp000344	3',4',7-Trihydroxyflavone	--	-0.86003	0.0280161
LOC110101788	--	pmp000344	3',4',7-Trihydroxyflavone	--	0.952614	0.00331491
LOC110101821	--	pmp000344	3',4',7-Trihydroxyflavone	--	0.820989	0.0451991
LOC110101822	ko02010	pmp000344	3',4',7-Trihydroxyflavone	--	0.962487	0.00208449
LOC110101840	--	pmp000344	3',4',7-Trihydroxyflavone	--	0.949429	0.00377145
LOC110101843	--	pmp000344	3',4',7-Trihydroxyflavone	--	-0.899605	0.0146127
LOC110101851	--	pmp000344	3',4',7-Trihydroxyflavone	--	-0.919758	0.00939974
LOC110101852	--	pmp000344	3',4',7-Trihydroxyflavone	--	-0.922815	0.00870635
LOC110101863	--	pmp000344	3',4',7-Trihydroxyflavone	--	0.93911	0.00544848
LOC110101867	--	pmp000344	3',4',7-Trihydroxyflavone	--	0.922616	0.00875074
LOC110101909	ko00100,ko01100,ko01110	pmp000344	3',4',7-Trihydroxyflavone	--	0.953012	0.0032599
LOC110101917	--	pmp000344	3',4',7-Trihydroxyflavone	--	-0.862674	0.0269927
LOC110101922	--	pmp000344	3',4',7-Trihydroxyflavone	--	-0.947641	0.00404043
LOC110101939	--	pmp000344	3',4',7-Trihydroxyflavone	--	0.967782	0.00154026
LOC110101964	ko02010	pmp000344	3',4',7-Trihydroxyflavone	--	-0.852918	0.0308586
LOC110101973	--	pmp000344	3',4',7-Trihydroxyflavone	--	0.911473	0.0114087
LOC110101983	--	pmp000344	3',4',7-Trihydroxyflavone	--	-0.931161	0.00694511
LOC110101985	--	pmp000344	3',4',7-Trihydroxyflavone	--	-0.815127	0.0481079
LOC110101996	--	pmp000344	3',4',7-Trihydroxyflavone	--	0.886017	0.0187477
LOC110102062	ko00564	pmp000344	3',4',7-Trihydroxyflavone	--	0.979309	0.000637724
LOC110102077	--	pmp000344	3',4',7-Trihydroxyflavone	--	0.983407	0.000410728
LOC110102083	--	pmp000344	3',4',7-Trihydroxyflavone	--	-0.918846	0.00961174
LOC110102134	ko03050	pmp000344	3',4',7-Trihydroxyflavone	--	-0.871228	0.0238056
LOC110102149	ko00130,ko01100,ko01110,ko01240	pmp000344	3',4',7-Trihydroxyflavone	--	-0.81192	0.0497347
LOC110102165	--	pmp000344	3',4',7-Trihydroxyflavone	--	0.916464	0.0101758
LOC110102206	--	pmp000344	3',4',7-Trihydroxyflavone	--	0.940133	0.00526886
LOC110102227	ko02010	pmp000344	3',4',7-Trihydroxyflavone	--	0.940077	0.00527852
LOC110102239	--	pmp000344	3',4',7-Trihydroxyflavone	--	0.965413	0.00177367
LOC110102361	ko00920,ko01100	pmp000344	3',4',7-Trihydroxyflavone	--	-0.95691	0.00274506
LOC110102407	--	pmp000344	3',4',7-Trihydroxyflavone	--	-0.933693	0.00644918
LOC110102414	ko00010,ko00030,ko00051,ko00710,ko01100,ko01110,ko01200	pmp000344	3',4',7-Trihydroxyflavone	--	-0.924245	0.00839083
LOC110102498	--	pmp000344	3',4',7-Trihydroxyflavone	--	-0.981448	0.000513056
LOC110102509	--	pmp000344	3',4',7-Trihydroxyflavone	--	-0.940008	0.0052906
LOC110102542	ko00040,ko01100	pmp000344	3',4',7-Trihydroxyflavone	--	-0.959702	0.00240319
LOC110102577	ko04144	pmp000344	3',4',7-Trihydroxyflavone	--	0.925601	0.00809685
LOC110102603	--	pmp000344	3',4',7-Trihydroxyflavone	--	0.949523	0.00375755
LOC110102615	--	pmp000344	3',4',7-Trihydroxyflavone	--	0.95443	0.00306761
LOC110102694	--	pmp000344	3',4',7-Trihydroxyflavone	--	0.850651	0.0317922
LOC110102702	--	pmp000344	3',4',7-Trihydroxyflavone	--	-0.876884	0.0218034
LOC110102717	--	pmp000344	3',4',7-Trihydroxyflavone	--	-0.925767	0.00806119
LOC110102724	ko00910,ko01100	pmp000344	3',4',7-Trihydroxyflavone	--	-0.812488	0.0494445
LOC110102742	ko04712	pmp000344	3',4',7-Trihydroxyflavone	--	-0.925048	0.00821607
LOC110102746	--	pmp000344	3',4',7-Trihydroxyflavone	--	0.9834	0.000411059
LOC110102750	--	pmp000344	3',4',7-Trihydroxyflavone	--	-0.952405	0.00334406
LOC110102753	ko03030	pmp000344	3',4',7-Trihydroxyflavone	--	0.926836	0.00783372
LOC110102765	--	pmp000344	3',4',7-Trihydroxyflavone	--	-0.922382	0.008803
LOC110102773	--	pmp000344	3',4',7-Trihydroxyflavone	--	0.966587	0.00165595
LOC110102783	ko00053,ko01100	pmp000344	3',4',7-Trihydroxyflavone	--	0.912224	0.0112187
LOC110102912	--	pmp000344	3',4',7-Trihydroxyflavone	--	0.924128	0.0084164
LOC110102919	--	pmp000344	3',4',7-Trihydroxyflavone	--	0.88563	0.0188726
LOC110102921	--	pmp000344	3',4',7-Trihydroxyflavone	--	0.950259	0.00364979
LOC110102935	ko00562,ko01100,ko01110,ko04070	pmp000344	3',4',7-Trihydroxyflavone	--	-0.989749	0.000157081
LOC110103006	--	pmp000344	3',4',7-Trihydroxyflavone	--	-0.899307	0.0146982
LOC110103106	ko04626	pmp000344	3',4',7-Trihydroxyflavone	--	0.856917	0.0292446
LOC110103107	ko00906,ko01100,ko01110	pmp000344	3',4',7-Trihydroxyflavone	--	-0.877415	0.0216195
LOC110103156	--	pmp000344	3',4',7-Trihydroxyflavone	--	-0.863338	0.0267387
LOC110103165	ko03008,ko03013	pmp000344	3',4',7-Trihydroxyflavone	--	-0.984159	0.000374433
LOC110103170	--	pmp000344	3',4',7-Trihydroxyflavone	--	-0.900439	0.0143751
LOC110103185	--	pmp000344	3',4',7-Trihydroxyflavone	--	-0.839059	0.0367687
LOC110103197	--	pmp000344	3',4',7-Trihydroxyflavone	--	-0.933686	0.00645055
LOC110103224	ko04144	pmp000344	3',4',7-Trihydroxyflavone	--	-0.909501	0.0119145
LOC110103243	--	pmp000344	3',4',7-Trihydroxyflavone	--	-0.825033	0.0432419
LOC110103246	--	pmp000344	3',4',7-Trihydroxyflavone	--	-0.840596	0.0360891
LOC110103249	ko00270,ko01100	pmp000344	3',4',7-Trihydroxyflavone	--	0.93214	0.00675127
LOC110103260	--	pmp000344	3',4',7-Trihydroxyflavone	--	0.851061	0.0316224
LOC110103266	ko00053,ko00520,ko01100,ko01110,ko01240	pmp000344	3',4',7-Trihydroxyflavone	--	0.924085	0.00842582
LOC110103269	ko00230,ko00240,ko01100,ko01110,ko01240,ko04016	pmp000344	3',4',7-Trihydroxyflavone	--	-0.849798	0.0321467
LOC110103284	ko00905	pmp000344	3',4',7-Trihydroxyflavone	--	0.946918	0.00415177
LOC110103291	ko00905	pmp000344	3',4',7-Trihydroxyflavone	--	-0.902345	0.013839
LOC110103330	--	pmp000344	3',4',7-Trihydroxyflavone	--	-0.901367	0.0141129
LOC110103347	--	pmp000344	3',4',7-Trihydroxyflavone	--	-0.94799	0.00398723
LOC110103382	--	pmp000344	3',4',7-Trihydroxyflavone	--	-0.844826	0.0342504
LOC110103396	ko00480,ko01100	pmp000344	3',4',7-Trihydroxyflavone	--	0.852407	0.0310681
LOC110103433	ko00195	pmp000344	3',4',7-Trihydroxyflavone	--	-0.928223	0.00754309
LOC110103437	--	pmp000344	3',4',7-Trihydroxyflavone	--	-0.946358	0.0042391
LOC110103462	ko00010,ko00020,ko00620,ko01100,ko01110,ko01200	pmp000344	3',4',7-Trihydroxyflavone	--	0.960927	0.00226021
LOC110103493	ko04075	pmp000344	3',4',7-Trihydroxyflavone	--	-0.94334	0.00472462
LOC110103506	ko00500,ko01100	pmp000344	3',4',7-Trihydroxyflavone	--	0.955124	0.00297553
LOC110103516	ko00040,ko01100	pmp000344	3',4',7-Trihydroxyflavone	--	-0.924845	0.0082601
LOC110103523	ko04075	pmp000344	3',4',7-Trihydroxyflavone	--	-0.841131	0.0358541
LOC110103557	ko00740,ko01100,ko01110,ko01240	pmp000344	3',4',7-Trihydroxyflavone	--	-0.944207	0.0045825
LOC110103559	--	pmp000344	3',4',7-Trihydroxyflavone	--	-0.878616	0.0212068
LOC110103572	--	pmp000344	3',4',7-Trihydroxyflavone	--	-0.917169	0.0100073
LOC110103579	ko03013	pmp000344	3',4',7-Trihydroxyflavone	--	-0.832683	0.0396504
LOC110103584	ko00562,ko01100,ko04070	pmp000344	3',4',7-Trihydroxyflavone	--	-0.938848	0.005495
LOC110103642	ko00270,ko00330,ko01100	pmp000344	3',4',7-Trihydroxyflavone	--	-0.8392	0.0367062
LOC110103648	--	pmp000344	3',4',7-Trihydroxyflavone	--	-0.909381	0.0119455
LOC110103682	--	pmp000344	3',4',7-Trihydroxyflavone	--	0.91578	0.0103407
LOC110103688	--	pmp000344	3',4',7-Trihydroxyflavone	--	-0.940965	0.00512478
LOC110103693	ko03013	pmp000344	3',4',7-Trihydroxyflavone	--	0.939377	0.0054013
LOC110103703	--	pmp000344	3',4',7-Trihydroxyflavone	--	0.941203	0.00508394
LOC110103755	--	pmp000344	3',4',7-Trihydroxyflavone	--	-0.883815	0.0194644
LOC110103756	--	pmp000344	3',4',7-Trihydroxyflavone	--	-0.845662	0.0338922
LOC110103759	--	pmp000344	3',4',7-Trihydroxyflavone	--	0.843766	0.034707
LOC110103785	ko00061,ko01100,ko01212	pmp000344	3',4',7-Trihydroxyflavone	--	0.914828	0.0105725
LOC110103814	ko00460,ko00500,ko00940,ko01100,ko01110	pmp000344	3',4',7-Trihydroxyflavone	--	-0.819643	0.0458594
LOC110103817	--	pmp000344	3',4',7-Trihydroxyflavone	--	-0.953409	0.00320549
LOC110103818	ko04016	pmp000344	3',4',7-Trihydroxyflavone	--	-0.947262	0.00409867
LOC110103822	--	pmp000344	3',4',7-Trihydroxyflavone	--	0.949468	0.00376565
LOC110103851	ko03060	pmp000344	3',4',7-Trihydroxyflavone	--	0.980495	0.000566963
LOC110103900	--	pmp000344	3',4',7-Trihydroxyflavone	--	0.916876	0.0100773
LOC110103969	ko00730,ko00900,ko01100,ko01110	pmp000344	3',4',7-Trihydroxyflavone	--	-0.987467	0.000234642
LOC110103993	--	pmp000344	3',4',7-Trihydroxyflavone	--	-0.938084	0.00563167
LOC110103994	ko03040	pmp000344	3',4',7-Trihydroxyflavone	--	0.907063	0.0125545
LOC110103997	ko00040,ko01100	pmp000344	3',4',7-Trihydroxyflavone	--	-0.884271	0.0193147
LOC110104075	--	pmp000344	3',4',7-Trihydroxyflavone	--	-0.859617	0.0281779
LOC110104080	--	pmp000344	3',4',7-Trihydroxyflavone	--	-0.8187	0.0463249
LOC110104101	--	pmp000344	3',4',7-Trihydroxyflavone	--	0.941911	0.00496344
LOC110104115	--	pmp000344	3',4',7-Trihydroxyflavone	--	0.914241	0.0107164
LOC110104120	ko04016,ko04075,ko04626	pmp000344	3',4',7-Trihydroxyflavone	--	0.946728	0.00418128
LOC110104141	--	pmp000344	3',4',7-Trihydroxyflavone	--	0.965381	0.00177701
LOC110104142	ko00100,ko01100,ko01110	pmp000344	3',4',7-Trihydroxyflavone	--	0.893908	0.0162862
LOC110104160	--	pmp000344	3',4',7-Trihydroxyflavone	--	-0.938012	0.00564469
LOC110104190	--	pmp000344	3',4',7-Trihydroxyflavone	--	-0.872525	0.0233392
LOC110104209	--	pmp000344	3',4',7-Trihydroxyflavone	--	-0.904714	0.0131867
LOC110104210	ko00062,ko01100,ko01110,ko04626	pmp000344	3',4',7-Trihydroxyflavone	--	0.938431	0.00556948
LOC110104265	--	pmp000344	3',4',7-Trihydroxyflavone	--	-0.848413	0.0327261
LOC110104309	--	pmp000344	3',4',7-Trihydroxyflavone	--	0.96468	0.00184926
LOC110104325	ko00590,ko01100,ko04146	pmp000344	3',4',7-Trihydroxyflavone	--	0.968275	0.00149372
LOC110104355	ko00310,ko01100	pmp000344	3',4',7-Trihydroxyflavone	--	-0.958245	0.00257887
LOC110104382	ko04075	pmp000344	3',4',7-Trihydroxyflavone	--	0.842243	0.0353677
LOC110104394	ko00970	pmp000344	3',4',7-Trihydroxyflavone	--	-0.81934	0.0460091
LOC110104410	--	pmp000344	3',4',7-Trihydroxyflavone	--	-0.856867	0.0292643
LOC110104424	--	pmp000344	3',4',7-Trihydroxyflavone	--	-0.826608	0.0424907
LOC110104489	--	pmp000344	3',4',7-Trihydroxyflavone	--	-0.862582	0.0270279
LOC110104495	--	pmp000344	3',4',7-Trihydroxyflavone	--	-0.940212	0.00525497
LOC110104502	--	pmp000344	3',4',7-Trihydroxyflavone	--	-0.927483	0.00769736
LOC110104547	--	pmp000344	3',4',7-Trihydroxyflavone	--	-0.838293	0.0371096
LOC110104556	--	pmp000344	3',4',7-Trihydroxyflavone	--	0.840969	0.0359253
LOC110104557	--	pmp000344	3',4',7-Trihydroxyflavone	--	0.940432	0.00521686
LOC110104558	ko03013	pmp000344	3',4',7-Trihydroxyflavone	--	0.926196	0.0079696
LOC110104569	--	pmp000344	3',4',7-Trihydroxyflavone	--	-0.939309	0.00541335
LOC110104577	ko03010	pmp000344	3',4',7-Trihydroxyflavone	--	-0.831288	0.0402946
LOC110104597	ko00072,ko00280,ko00650,ko00900,ko01100,ko01110	pmp000344	3',4',7-Trihydroxyflavone	--	0.890402	0.0173595
LOC110104598	ko03022	pmp000344	3',4',7-Trihydroxyflavone	--	0.950895	0.0035578
LOC110104627	--	pmp000344	3',4',7-Trihydroxyflavone	--	-0.980591	0.00056142
LOC110104653	--	pmp000344	3',4',7-Trihydroxyflavone	--	-0.943006	0.00477983
LOC110104670	ko00196,ko01100	pmp000344	3',4',7-Trihydroxyflavone	--	-0.836104	0.0380917
LOC110104709	--	pmp000344	3',4',7-Trihydroxyflavone	--	-0.821318	0.0450387
LOC110104716	--	pmp000344	3',4',7-Trihydroxyflavone	--	0.959168	0.00246682
LOC110104724	ko03040	pmp000344	3',4',7-Trihydroxyflavone	--	0.944813	0.00448444
LOC110104770	--	pmp000344	3',4',7-Trihydroxyflavone	--	-0.944422	0.00454749
LOC110104802	--	pmp000344	3',4',7-Trihydroxyflavone	--	0.824265	0.0436106
LOC110104806	ko00010,ko00030,ko00051,ko00710,ko01100,ko01110,ko01200,ko01230	pmp000344	3',4',7-Trihydroxyflavone	--	-0.971455	0.00121063
LOC110104909	--	pmp000344	3',4',7-Trihydroxyflavone	--	0.956951	0.00273996
LOC110104910	--	pmp000344	3',4',7-Trihydroxyflavone	--	-0.920914	0.00913461
LOC110104947	ko04075	pmp000344	3',4',7-Trihydroxyflavone	--	-0.918408	0.00971424
LOC110104959	--	pmp000344	3',4',7-Trihydroxyflavone	--	0.973969	0.00100757
LOC110104983	ko00195	pmp000344	3',4',7-Trihydroxyflavone	--	-0.959035	0.0024828
LOC110105067	ko00040,ko01100	pmp000344	3',4',7-Trihydroxyflavone	--	-0.875858	0.0221603
LOC110105069	ko00040,ko01100	pmp000344	3',4',7-Trihydroxyflavone	--	-0.953398	0.00320698
LOC110105101	--	pmp000344	3',4',7-Trihydroxyflavone	--	0.870323	0.0241339
LOC110105110	--	pmp000344	3',4',7-Trihydroxyflavone	--	-0.813311	0.0490259
LOC110105140	ko00270,ko01100,ko01110	pmp000344	3',4',7-Trihydroxyflavone	--	-0.875098	0.0224266
LOC110105152	ko00040,ko01100	pmp000344	3',4',7-Trihydroxyflavone	--	0.916262	0.0102245
LOC110105157	--	pmp000344	3',4',7-Trihydroxyflavone	--	-0.881196	0.0203331
LOC110105160	ko00940,ko00941,ko00945,ko01100,ko01110	pmp000344	3',4',7-Trihydroxyflavone	--	0.944625	0.0045147
LOC110105169	ko00564,ko00565,ko01100,ko01110,ko04144	pmp000344	3',4',7-Trihydroxyflavone	--	-0.820734	0.0453241
LOC110105177	--	pmp000344	3',4',7-Trihydroxyflavone	--	0.877207	0.0216915
LOC110105191	--	pmp000344	3',4',7-Trihydroxyflavone	--	-0.881753	0.0201469
LOC110105201	--	pmp000344	3',4',7-Trihydroxyflavone	--	-0.899538	0.0146318
LOC110105224	--	pmp000344	3',4',7-Trihydroxyflavone	--	-0.942918	0.00479448
LOC110105235	--	pmp000344	3',4',7-Trihydroxyflavone	--	-0.921376	0.00902958
LOC110105271	--	pmp000344	3',4',7-Trihydroxyflavone	--	0.89146	0.0170321
LOC110105334	--	pmp000344	3',4',7-Trihydroxyflavone	--	0.978795	0.000669703
LOC110105338	--	pmp000344	3',4',7-Trihydroxyflavone	--	-0.857209	0.0291282
LOC110105369	--	pmp000344	3',4',7-Trihydroxyflavone	--	0.890597	0.0172987
LOC110105416	--	pmp000344	3',4',7-Trihydroxyflavone	--	-0.883763	0.0194814
LOC110105420	--	pmp000344	3',4',7-Trihydroxyflavone	--	-0.886522	0.0185853
LOC110105458	--	pmp000344	3',4',7-Trihydroxyflavone	--	-0.989501	0.000164752
LOC110105479	--	pmp000344	3',4',7-Trihydroxyflavone	--	0.960139	0.00235164
LOC110105481	ko04075	pmp000344	3',4',7-Trihydroxyflavone	--	-0.827818	0.0419175
LOC110105492	ko00480,ko01100	pmp000344	3',4',7-Trihydroxyflavone	--	-0.823439	0.0440088
LOC110105500	--	pmp000344	3',4',7-Trihydroxyflavone	--	0.929468	0.00728665
LOC110105507	--	pmp000344	3',4',7-Trihydroxyflavone	--	0.96748	0.00156914
LOC110105555	ko00220,ko00250,ko00270,ko00330,ko00350,ko00360,ko00400,ko00950,ko00960,ko01100,ko01110,ko01210,ko01230	pmp000344	3',4',7-Trihydroxyflavone	--	-0.826623	0.0424837
LOC110105562	ko00010,ko01100,ko01110	pmp000344	3',4',7-Trihydroxyflavone	--	-0.864789	0.0261872
LOC110105576	--	pmp000344	3',4',7-Trihydroxyflavone	--	0.917874	0.00983997
LOC110105611	--	pmp000344	3',4',7-Trihydroxyflavone	--	0.878184	0.0213548
LOC110105648	--	pmp000344	3',4',7-Trihydroxyflavone	--	-0.817798	0.046772
LOC110105649	--	pmp000344	3',4',7-Trihydroxyflavone	--	0.979554	0.000622813
LOC110105662	--	pmp000344	3',4',7-Trihydroxyflavone	--	-0.838456	0.0370368
LOC110105665	ko04141	pmp000344	3',4',7-Trihydroxyflavone	--	-0.829507	0.0411239
LOC110105686	ko04626	pmp000344	3',4',7-Trihydroxyflavone	--	-0.948851	0.00385738
LOC110105693	--	pmp000344	3',4',7-Trihydroxyflavone	--	-0.923091	0.00864503
LOC110105723	--	pmp000344	3',4',7-Trihydroxyflavone	--	0.956889	0.00274778
LOC110105725	--	pmp000344	3',4',7-Trihydroxyflavone	--	-0.846734	0.0334356
LOC110105726	--	pmp000344	3',4',7-Trihydroxyflavone	--	0.881835	0.0201195
LOC110105741	--	pmp000344	3',4',7-Trihydroxyflavone	--	-0.851485	0.031447
LOC110105766	--	pmp000344	3',4',7-Trihydroxyflavone	--	0.899837	0.0145466
LOC110105788	ko03015	pmp000344	3',4',7-Trihydroxyflavone	--	0.949786	0.00371889
LOC110105794	--	pmp000344	3',4',7-Trihydroxyflavone	--	-0.843622	0.034769
LOC110105801	--	pmp000344	3',4',7-Trihydroxyflavone	--	0.850182	0.0319868
LOC110105808	ko00073	pmp000344	3',4',7-Trihydroxyflavone	--	-0.945491	0.00437593
LOC110105822	ko00010,ko00030,ko00051,ko00052,ko01100,ko01110,ko01200,ko01230,ko03018	pmp000344	3',4',7-Trihydroxyflavone	--	0.920696	0.00918434
LOC110105833	--	pmp000344	3',4',7-Trihydroxyflavone	--	0.979534	0.000623984
LOC110105836	--	pmp000344	3',4',7-Trihydroxyflavone	--	0.939318	0.00541181
LOC110105848	ko00380	pmp000344	3',4',7-Trihydroxyflavone	--	0.946563	0.00420691
LOC110105885	ko00900,ko01100,ko01110	pmp000344	3',4',7-Trihydroxyflavone	--	-0.855387	0.0298571
LOC110105915	--	pmp000344	3',4',7-Trihydroxyflavone	--	-0.864515	0.0262907
LOC110105925	--	pmp000344	3',4',7-Trihydroxyflavone	--	0.815474	0.0479332
LOC110105947	ko04141	pmp000344	3',4',7-Trihydroxyflavone	--	0.932478	0.00668496
LOC110105992	ko04712	pmp000344	3',4',7-Trihydroxyflavone	--	-0.889092	0.0177688
LOC110105995	--	pmp000344	3',4',7-Trihydroxyflavone	--	0.912649	0.0111121
LOC110106012	--	pmp000344	3',4',7-Trihydroxyflavone	--	-0.906955	0.0125833
LOC110106029	--	pmp000344	3',4',7-Trihydroxyflavone	--	-0.887778	0.0181839
LOC110106032	ko04626	pmp000344	3',4',7-Trihydroxyflavone	--	0.997578	8.79174e-06
LOC110106046	ko04626	pmp000344	3',4',7-Trihydroxyflavone	--	-0.93985	0.00531831
LOC110106057	ko04626	pmp000344	3',4',7-Trihydroxyflavone	--	-0.928034	0.00758231
LOC110106072	ko00906,ko01100,ko01110	pmp000344	3',4',7-Trihydroxyflavone	--	-0.820811	0.045286
LOC110106092	ko00270,ko00450,ko01100	pmp000344	3',4',7-Trihydroxyflavone	--	-0.860299	0.0279114
LOC110106094	--	pmp000344	3',4',7-Trihydroxyflavone	--	-0.980348	0.000575501
LOC110106105	ko00906,ko01110	pmp000344	3',4',7-Trihydroxyflavone	--	-0.87045	0.0240876
LOC110106162	--	pmp000344	3',4',7-Trihydroxyflavone	--	-0.84142	0.0357273
LOC110106201	--	pmp000344	3',4',7-Trihydroxyflavone	--	0.989763	0.000156657
LOC110106218	--	pmp000344	3',4',7-Trihydroxyflavone	--	0.980923	0.000542438
LOC110106276	ko04144	pmp000344	3',4',7-Trihydroxyflavone	--	-0.840329	0.0362067
LOC110106303	--	pmp000344	3',4',7-Trihydroxyflavone	--	0.896648	0.0154706
LOC110106342	ko00010,ko00710,ko01100,ko01110,ko01200,ko01230	pmp000344	3',4',7-Trihydroxyflavone	--	-0.876179	0.0220484
LOC110106355	--	pmp000344	3',4',7-Trihydroxyflavone	--	0.916887	0.0100746
LOC110106362	ko00591,ko00592,ko01100,ko01110	pmp000344	3',4',7-Trihydroxyflavone	--	0.897137	0.0153271
LOC110106368	--	pmp000344	3',4',7-Trihydroxyflavone	--	0.935313	0.00614131
LOC110106369	--	pmp000344	3',4',7-Trihydroxyflavone	--	0.868561	0.0247788
LOC110106377	--	pmp000344	3',4',7-Trihydroxyflavone	--	0.85888	0.028467
LOC110106425	ko04075	pmp000344	3',4',7-Trihydroxyflavone	--	-0.869109	0.0245774
LOC110106430	ko00040,ko00051,ko01100	pmp000344	3',4',7-Trihydroxyflavone	--	-0.959513	0.00242556
LOC110106433	--	pmp000344	3',4',7-Trihydroxyflavone	--	-0.985082	0.000332171
LOC110106439	--	pmp000344	3',4',7-Trihydroxyflavone	--	0.942091	0.00493311
LOC110106446	ko00940,ko01100,ko01110	pmp000344	3',4',7-Trihydroxyflavone	--	-0.822328	0.0445469
LOC110106458	--	pmp000344	3',4',7-Trihydroxyflavone	--	-0.94675	0.00417789
LOC110106467	ko03440	pmp000344	3',4',7-Trihydroxyflavone	--	-0.879311	0.0209697
LOC110106491	ko00480,ko01100	pmp000344	3',4',7-Trihydroxyflavone	--	0.940037	0.00528547
LOC110106510	ko04016,ko04070,ko04626	pmp000344	3',4',7-Trihydroxyflavone	--	0.903359	0.013558
LOC110106596	--	pmp000344	3',4',7-Trihydroxyflavone	--	-0.869768	0.0243362
LOC110106598	--	pmp000344	3',4',7-Trihydroxyflavone	--	-0.971006	0.00124879
LOC110106605	--	pmp000344	3',4',7-Trihydroxyflavone	--	-0.834472	0.0388315
LOC110106639	ko00460,ko00500,ko00940,ko01100,ko01110	pmp000344	3',4',7-Trihydroxyflavone	--	0.81478	0.0482826
LOC110106660	ko00460,ko00500,ko00940,ko01100,ko01110	pmp000344	3',4',7-Trihydroxyflavone	--	0.904135	0.0133445
LOC110106690	--	pmp000344	3',4',7-Trihydroxyflavone	--	-0.908359	0.0122123
LOC110106691	--	pmp000344	3',4',7-Trihydroxyflavone	--	0.960269	0.00233651
LOC110106719	ko00195	pmp000344	3',4',7-Trihydroxyflavone	--	-0.941669	0.00500447
LOC110106731	--	pmp000344	3',4',7-Trihydroxyflavone	--	0.96788	0.00153102
LOC110106750	ko04712	pmp000344	3',4',7-Trihydroxyflavone	--	-0.923945	0.00845655
LOC110106759	ko00901,ko01100,ko01110	pmp000344	3',4',7-Trihydroxyflavone	--	-0.891143	0.0171297
LOC110106794	--	pmp000344	3',4',7-Trihydroxyflavone	--	0.90318	0.0136074
LOC110106805	--	pmp000344	3',4',7-Trihydroxyflavone	--	0.921452	0.00901231
LOC110106809	ko03440	pmp000344	3',4',7-Trihydroxyflavone	--	0.953798	0.00315266
LOC110106852	--	pmp000344	3',4',7-Trihydroxyflavone	--	0.889733	0.017568
LOC110106922	--	pmp000344	3',4',7-Trihydroxyflavone	--	-0.916343	0.0102051
LOC110106931	--	pmp000344	3',4',7-Trihydroxyflavone	--	-0.914708	0.0106019
LOC110106937	--	pmp000344	3',4',7-Trihydroxyflavone	--	-0.866618	0.0254997
LOC110106983	--	pmp000344	3',4',7-Trihydroxyflavone	--	-0.966966	0.00161883
LOC110107013	--	pmp000344	3',4',7-Trihydroxyflavone	--	-0.878531	0.0212358
LOC110107037	--	pmp000344	3',4',7-Trihydroxyflavone	--	-0.958995	0.00248768
LOC110107042	ko00310,ko01100	pmp000344	3',4',7-Trihydroxyflavone	--	0.906127	0.0128046
LOC110107060	--	pmp000344	3',4',7-Trihydroxyflavone	--	-0.846362	0.0335936
LOC110107066	--	pmp000344	3',4',7-Trihydroxyflavone	--	0.899201	0.0147286
LOC110107137	ko04712	pmp000344	3',4',7-Trihydroxyflavone	--	-0.926745	0.00785282
LOC110107141	--	pmp000344	3',4',7-Trihydroxyflavone	--	-0.842295	0.0353453
LOC110107143	--	pmp000344	3',4',7-Trihydroxyflavone	--	-0.880014	0.0207314
LOC110107172	ko04016,ko04075	pmp000344	3',4',7-Trihydroxyflavone	--	-0.964164	0.00190336
LOC110107193	--	pmp000344	3',4',7-Trihydroxyflavone	--	0.983631	0.000399712
LOC110107195	ko03440	pmp000344	3',4',7-Trihydroxyflavone	--	0.932917	0.00659928
LOC110107206	--	pmp000344	3',4',7-Trihydroxyflavone	--	0.819255	0.0460508
LOC110107209	--	pmp000344	3',4',7-Trihydroxyflavone	--	-0.942791	0.00481561
LOC110107225	ko00500,ko01100	pmp000344	3',4',7-Trihydroxyflavone	--	0.928538	0.00747771
LOC110107300	ko04016	pmp000344	3',4',7-Trihydroxyflavone	--	0.951652	0.00344977
LOC110107314	--	pmp000344	3',4',7-Trihydroxyflavone	--	-0.893077	0.0165375
LOC110107330	ko00940,ko01100,ko01110	pmp000344	3',4',7-Trihydroxyflavone	--	0.998598	2.94613e-06
LOC110107333	--	pmp000344	3',4',7-Trihydroxyflavone	--	-0.93652	0.00591661
LOC110107341	ko04626	pmp000344	3',4',7-Trihydroxyflavone	--	0.981712	0.000498618
LOC110107373	ko04075	pmp000344	3',4',7-Trihydroxyflavone	--	0.934889	0.00622108
LOC110107393	ko04120	pmp000344	3',4',7-Trihydroxyflavone	--	-0.859554	0.0282024
LOC110107421	--	pmp000344	3',4',7-Trihydroxyflavone	--	-0.975631	0.000883561
LOC110107431	--	pmp000344	3',4',7-Trihydroxyflavone	--	-0.932534	0.00667398
LOC110107487	--	pmp000344	3',4',7-Trihydroxyflavone	--	-0.91212	0.011245
LOC110107509	--	pmp000344	3',4',7-Trihydroxyflavone	--	0.902885	0.0136891
LOC110107578	ko01100	pmp000344	3',4',7-Trihydroxyflavone	--	-0.895507	0.0158076
LOC110107580	--	pmp000344	3',4',7-Trihydroxyflavone	--	0.979219	0.000643305
LOC110107628	--	pmp000344	3',4',7-Trihydroxyflavone	--	0.973549	0.00104023
LOC110107630	--	pmp000344	3',4',7-Trihydroxyflavone	--	0.915506	0.0104072
LOC110107638	--	pmp000344	3',4',7-Trihydroxyflavone	--	0.843064	0.0350108
LOC110107641	--	pmp000344	3',4',7-Trihydroxyflavone	--	-0.908534	0.0121665
LOC110107648	ko03010	pmp000344	3',4',7-Trihydroxyflavone	--	-0.881396	0.0202663
LOC110107723	--	pmp000344	3',4',7-Trihydroxyflavone	--	-0.869467	0.0244462
LOC110107732	--	pmp000344	3',4',7-Trihydroxyflavone	--	0.995742	2.71598e-05
LOC110107752	--	pmp000344	3',4',7-Trihydroxyflavone	--	-0.942676	0.00483495
LOC110107786	ko00480,ko01100	pmp000344	3',4',7-Trihydroxyflavone	--	-0.838945	0.0368193
LOC110107787	ko03008	pmp000344	3',4',7-Trihydroxyflavone	--	0.957356	0.00268901
LOC110107823	ko04016	pmp000344	3',4',7-Trihydroxyflavone	--	-0.931447	0.00688812
LOC110107866	--	pmp000344	3',4',7-Trihydroxyflavone	--	0.844155	0.0345388
LOC110107875	--	pmp000344	3',4',7-Trihydroxyflavone	--	-0.961655	0.00217727
LOC110107885	--	pmp000344	3',4',7-Trihydroxyflavone	--	-0.867657	0.0251132
LOC110107944	ko04120	pmp000344	3',4',7-Trihydroxyflavone	--	-0.817401	0.0469694
LOC110107980	ko00564,ko01100	pmp000344	3',4',7-Trihydroxyflavone	--	0.899494	0.0146447
LOC110107992	--	pmp000344	3',4',7-Trihydroxyflavone	--	-0.960681	0.00228864
LOC110108007	--	pmp000344	3',4',7-Trihydroxyflavone	--	-0.82409	0.0436948
LOC110108050	ko00902,ko01100,ko01110	pmp000344	3',4',7-Trihydroxyflavone	--	0.868932	0.0246423
LOC110108078	ko04144	pmp000344	3',4',7-Trihydroxyflavone	--	-0.812018	0.0496843
LOC110108082	ko04626	pmp000344	3',4',7-Trihydroxyflavone	--	-0.914308	0.0107
LOC110108148	--	pmp000344	3',4',7-Trihydroxyflavone	--	-0.918754	0.00963333
LOC110108177	--	pmp000344	3',4',7-Trihydroxyflavone	--	0.870625	0.0240242
LOC110108179	--	pmp000344	3',4',7-Trihydroxyflavone	--	0.981176	0.000528153
LOC110108223	--	pmp000344	3',4',7-Trihydroxyflavone	--	-0.881644	0.0201833
LOC110108262	--	pmp000344	3',4',7-Trihydroxyflavone	--	0.925034	0.00821912
LOC110108267	--	pmp000344	3',4',7-Trihydroxyflavone	--	-0.959393	0.00243995
LOC110108299	--	pmp000344	3',4',7-Trihydroxyflavone	--	0.963764	0.00194574
LOC110108301	--	pmp000344	3',4',7-Trihydroxyflavone	--	-0.844694	0.0343069
LOC110108316	ko03010	pmp000344	3',4',7-Trihydroxyflavone	--	-0.845362	0.0340203
LOC110108373	ko03015	pmp000344	3',4',7-Trihydroxyflavone	--	0.876689	0.0218708
LOC110108405	--	pmp000344	3',4',7-Trihydroxyflavone	--	0.982471	0.000458185
LOC110108419	ko03040,ko04141,ko04144	pmp000344	3',4',7-Trihydroxyflavone	--	-0.900661	0.0143122
LOC110108437	--	pmp000344	3',4',7-Trihydroxyflavone	--	-0.943265	0.004737
LOC110108455	--	pmp000344	3',4',7-Trihydroxyflavone	--	0.931398	0.00689793
LOC110108456	--	pmp000344	3',4',7-Trihydroxyflavone	--	0.942309	0.00489639
LOC110108460	--	pmp000344	3',4',7-Trihydroxyflavone	--	-0.888392	0.0179894
LOC110108513	--	pmp000344	3',4',7-Trihydroxyflavone	--	0.976199	0.000842992
LOC110108518	--	pmp000344	3',4',7-Trihydroxyflavone	--	0.946384	0.00423502
LOC110108523	--	pmp000344	3',4',7-Trihydroxyflavone	--	-0.871836	0.0235865
LOC110108543	--	pmp000344	3',4',7-Trihydroxyflavone	--	0.930428	0.00709204
LOC110108559	--	pmp000344	3',4',7-Trihydroxyflavone	--	-0.871227	0.023806
LOC110108581	--	pmp000344	3',4',7-Trihydroxyflavone	--	0.970992	0.00125002
LOC110108582	--	pmp000344	3',4',7-Trihydroxyflavone	--	0.823961	0.043757
LOC110108604	ko00040,ko01100	pmp000344	3',4',7-Trihydroxyflavone	--	0.95325	0.00322729
LOC110108646	ko00902,ko01110	pmp000344	3',4',7-Trihydroxyflavone	--	-0.968876	0.00143801
LOC110108647	--	pmp000344	3',4',7-Trihydroxyflavone	--	-0.924418	0.00835316
LOC110108660	--	pmp000344	3',4',7-Trihydroxyflavone	--	-0.876548	0.0219197
LOC110108662	ko02010	pmp000344	3',4',7-Trihydroxyflavone	--	-0.822852	0.0442925
LOC110108754	--	pmp000344	3',4',7-Trihydroxyflavone	--	-0.945499	0.00437464
LOC110108831	--	pmp000344	3',4',7-Trihydroxyflavone	--	0.940836	0.00514694
LOC110108833	ko00750,ko01100,ko01240	pmp000344	3',4',7-Trihydroxyflavone	--	0.928995	0.00738357
LOC110108845	--	pmp000344	3',4',7-Trihydroxyflavone	--	-0.833107	0.0394555
LOC110108868	--	pmp000344	3',4',7-Trihydroxyflavone	--	-0.956694	0.00277254
LOC110108932	--	pmp000344	3',4',7-Trihydroxyflavone	--	-0.814893	0.0482257
LOC110109014	--	pmp000344	3',4',7-Trihydroxyflavone	--	0.898824	0.0148369
LOC110109031	ko04626	pmp000344	3',4',7-Trihydroxyflavone	--	-0.955235	0.00296094
LOC110109061	ko00195	pmp000344	3',4',7-Trihydroxyflavone	--	-0.947356	0.00408417
LOC110109092	ko04626	pmp000344	3',4',7-Trihydroxyflavone	--	0.891317	0.017076
LOC110109094	ko00561,ko01100	pmp000344	3',4',7-Trihydroxyflavone	--	-0.910463	0.0116664
LOC110109095	--	pmp000344	3',4',7-Trihydroxyflavone	--	-0.838408	0.0370582
LOC110109098	--	pmp000344	3',4',7-Trihydroxyflavone	--	-0.840012	0.0363467
LOC110109127	--	pmp000344	3',4',7-Trihydroxyflavone	--	0.898954	0.0147997
LOC110109128	--	pmp000344	3',4',7-Trihydroxyflavone	--	0.916466	0.0101755
LOC110109131	ko00905,ko01100,ko01110	pmp000344	3',4',7-Trihydroxyflavone	--	-0.887559	0.0182538
LOC110109174	--	pmp000344	3',4',7-Trihydroxyflavone	--	0.986243	0.000282566
LOC110109187	--	pmp000344	3',4',7-Trihydroxyflavone	--	0.983364	0.00041285
LOC110109194	ko04626	pmp000344	3',4',7-Trihydroxyflavone	--	0.974677	0.000953752
LOC110109259	--	pmp000344	3',4',7-Trihydroxyflavone	--	0.951329	0.00349572
LOC110109268	ko00943,ko00944	pmp000344	3',4',7-Trihydroxyflavone	--	0.952066	0.0033915
LOC110109359	--	pmp000344	3',4',7-Trihydroxyflavone	--	-0.866931	0.0253829
LOC110109372	--	pmp000344	3',4',7-Trihydroxyflavone	--	-0.908004	0.0123057
LOC110109395	ko00010,ko00030,ko00051,ko00052,ko01100,ko01110,ko01200,ko01230,ko03018	pmp000344	3',4',7-Trihydroxyflavone	--	-0.914248	0.0107148
LOC110109397	--	pmp000344	3',4',7-Trihydroxyflavone	--	-0.816982	0.0471783
LOC110109418	--	pmp000344	3',4',7-Trihydroxyflavone	--	0.901974	0.0139426
LOC110109422	ko04626	pmp000344	3',4',7-Trihydroxyflavone	--	0.987909	0.000218395
LOC110109430	--	pmp000344	3',4',7-Trihydroxyflavone	--	0.878044	0.021403
LOC110109455	--	pmp000344	3',4',7-Trihydroxyflavone	--	0.81839	0.0464785
LOC110109465	--	pmp000344	3',4',7-Trihydroxyflavone	--	0.921406	0.00902283
LOC110109513	ko00195	pmp000344	3',4',7-Trihydroxyflavone	--	-0.851233	0.0315513
LOC110109529	ko04626	pmp000344	3',4',7-Trihydroxyflavone	--	-0.867813	0.025055
LOC110109534	--	pmp000344	3',4',7-Trihydroxyflavone	--	-0.862841	0.0269286
LOC110109548	ko03013	pmp000344	3',4',7-Trihydroxyflavone	--	-0.87893	0.0210996
LOC110109550	ko04141,ko04626	pmp000344	3',4',7-Trihydroxyflavone	--	-0.921715	0.00895282
LOC110109602	ko04016,ko04626	pmp000344	3',4',7-Trihydroxyflavone	--	-0.820503	0.0454369
LOC110109608	--	pmp000344	3',4',7-Trihydroxyflavone	--	-0.962584	0.0020737
LOC110109642	ko00460,ko00500,ko00940,ko01100,ko01110	pmp000344	3',4',7-Trihydroxyflavone	--	0.912193	0.0112267
LOC110109662	ko00195	pmp000344	3',4',7-Trihydroxyflavone	--	-0.981499	0.000510245
LOC110109663	ko00195	pmp000344	3',4',7-Trihydroxyflavone	--	-0.824305	0.0435911
LOC110109672	ko04016,ko04075,ko04626	pmp000344	3',4',7-Trihydroxyflavone	--	0.92626	0.00795583
LOC110109676	--	pmp000344	3',4',7-Trihydroxyflavone	--	0.970903	0.00125764
LOC110109712	--	pmp000344	3',4',7-Trihydroxyflavone	--	0.939693	0.00534569
LOC110109716	--	pmp000344	3',4',7-Trihydroxyflavone	--	-0.965036	0.00181233
LOC110109717	--	pmp000344	3',4',7-Trihydroxyflavone	--	-0.901868	0.0139723
LOC110109722	--	pmp000344	3',4',7-Trihydroxyflavone	--	-0.88596	0.018766
LOC110109725	--	pmp000344	3',4',7-Trihydroxyflavone	--	0.921821	0.00892912
LOC110109794	--	pmp000344	3',4',7-Trihydroxyflavone	--	0.965496	0.00176524
LOC110109797	ko00630,ko01100	pmp000344	3',4',7-Trihydroxyflavone	--	-0.855078	0.0299816
LOC110109855	ko00500,ko01100	pmp000344	3',4',7-Trihydroxyflavone	--	-0.94132	0.00506395
LOC110109914	--	pmp000344	3',4',7-Trihydroxyflavone	--	0.978918	0.000662016
LOC110109932	ko00130,ko00940,ko01100,ko01110	pmp000344	3',4',7-Trihydroxyflavone	--	0.885417	0.0189416
LOC110109980	--	pmp000344	3',4',7-Trihydroxyflavone	--	0.93758	0.00572275
LOC110110039	ko03440	pmp000344	3',4',7-Trihydroxyflavone	--	0.904154	0.0133395
LOC110110089	--	pmp000344	3',4',7-Trihydroxyflavone	--	0.974862	0.000939929
LOC110110098	--	pmp000344	3',4',7-Trihydroxyflavone	--	-0.938367	0.00558095
LOC110110101	--	pmp000344	3',4',7-Trihydroxyflavone	--	-0.981892	0.000488896
LOC110110118	--	pmp000344	3',4',7-Trihydroxyflavone	--	0.986651	0.000266089
LOC110110126	ko00196,ko01100	pmp000344	3',4',7-Trihydroxyflavone	--	-0.947074	0.00412763
LOC110110261	--	pmp000344	3',4',7-Trihydroxyflavone	--	-0.834079	0.0390106
LOC110110275	--	pmp000344	3',4',7-Trihydroxyflavone	--	-0.894341	0.016156
LOC110110300	--	pmp000344	3',4',7-Trihydroxyflavone	--	-0.964005	0.00192013
LOC110110310	--	pmp000344	3',4',7-Trihydroxyflavone	--	-0.845105	0.0341303
LOC110110354	--	pmp000344	3',4',7-Trihydroxyflavone	--	-0.842437	0.0352833
LOC110110372	ko00196,ko01100	pmp000344	3',4',7-Trihydroxyflavone	--	-0.842828	0.0351132
LOC110110385	--	pmp000344	3',4',7-Trihydroxyflavone	--	-0.939426	0.00539265
LOC110110393	--	pmp000344	3',4',7-Trihydroxyflavone	--	-0.892153	0.0168191
LOC110110451	ko00195	pmp000344	3',4',7-Trihydroxyflavone	--	-0.957079	0.0027238
LOC110110461	ko00195	pmp000344	3',4',7-Trihydroxyflavone	--	-0.988291	0.000204841
LOC110110480	--	pmp000344	3',4',7-Trihydroxyflavone	--	0.866189	0.0256602
LOC110110494	--	pmp000344	3',4',7-Trihydroxyflavone	--	-0.835201	0.0385001
LOC110110503	--	pmp000344	3',4',7-Trihydroxyflavone	--	-0.876897	0.0217986
LOC110110516	--	pmp000344	3',4',7-Trihydroxyflavone	--	-0.862487	0.0270644
LOC110110528	--	pmp000344	3',4',7-Trihydroxyflavone	--	-0.896508	0.0155115
LOC110110540	ko00100	pmp000344	3',4',7-Trihydroxyflavone	--	0.986444	0.00027439
LOC110110542	ko04712	pmp000344	3',4',7-Trihydroxyflavone	--	-0.948363	0.00393079
LOC110110554	ko04141	pmp000344	3',4',7-Trihydroxyflavone	--	0.925043	0.00821731
LOC110110586	--	pmp000344	3',4',7-Trihydroxyflavone	--	-0.834644	0.0387534
LOC110110596	--	pmp000344	3',4',7-Trihydroxyflavone	--	-0.926482	0.00790862
LOC110110602	ko00500,ko01100,ko01110	pmp000344	3',4',7-Trihydroxyflavone	--	0.958243	0.0025791
LOC110110622	--	pmp000344	3',4',7-Trihydroxyflavone	--	0.878066	0.0213953
LOC110110639	--	pmp000344	3',4',7-Trihydroxyflavone	--	0.834353	0.0388856
LOC110110643	ko00561,ko01100	pmp000344	3',4',7-Trihydroxyflavone	--	0.825608	0.0429668
LOC110110649	ko00561,ko01100	pmp000344	3',4',7-Trihydroxyflavone	--	0.957207	0.00270772
LOC110110652	--	pmp000344	3',4',7-Trihydroxyflavone	--	0.945565	0.00436403
LOC110110729	--	pmp000344	3',4',7-Trihydroxyflavone	--	-0.912141	0.0112398
LOC110110756	ko00940,ko01100,ko01110	pmp000344	3',4',7-Trihydroxyflavone	--	0.967464	0.00157069
LOC110110791	--	pmp000344	3',4',7-Trihydroxyflavone	--	-0.902853	0.0136979
LOC110110800	ko03010	pmp000344	3',4',7-Trihydroxyflavone	--	0.860099	0.0279893
LOC110110848	--	pmp000344	3',4',7-Trihydroxyflavone	--	-0.955411	0.00293788
LOC110110854	--	pmp000344	3',4',7-Trihydroxyflavone	--	0.993687	5.96513e-05
LOC110110902	ko00230,ko00730,ko01100,ko01110,ko01240	pmp000344	3',4',7-Trihydroxyflavone	--	0.914883	0.0105589
LOC110110936	--	pmp000344	3',4',7-Trihydroxyflavone	--	-0.916979	0.0100526
LOC110110937	ko04626	pmp000344	3',4',7-Trihydroxyflavone	--	-0.974657	0.00095527
LOC110110946	--	pmp000344	3',4',7-Trihydroxyflavone	--	0.893549	0.0163946
LOC110110953	--	pmp000344	3',4',7-Trihydroxyflavone	--	-0.829896	0.0409419
LOC110110956	--	pmp000344	3',4',7-Trihydroxyflavone	--	-0.866726	0.0254592
LOC110110964	--	pmp000344	3',4',7-Trihydroxyflavone	--	0.95713	0.00271736
LOC110110987	--	pmp000344	3',4',7-Trihydroxyflavone	--	-0.922688	0.00873467
LOC110111022	--	pmp000344	3',4',7-Trihydroxyflavone	--	-0.909835	0.0118282
LOC110111027	ko00500,ko01100,ko01110	pmp000344	3',4',7-Trihydroxyflavone	--	-0.913284	0.0109534
LOC110111121	--	pmp000344	3',4',7-Trihydroxyflavone	--	0.973531	0.00104165
LOC110111133	ko04075	pmp000344	3',4',7-Trihydroxyflavone	--	-0.877714	0.0215165
LOC110111165	ko00940,ko01100,ko01110	pmp000344	3',4',7-Trihydroxyflavone	--	0.964507	0.00186731
LOC110111190	--	pmp000344	3',4',7-Trihydroxyflavone	--	0.928841	0.0074152
LOC110111204	--	pmp000344	3',4',7-Trihydroxyflavone	--	-0.928626	0.00745958
LOC110111211	--	pmp000344	3',4',7-Trihydroxyflavone	--	0.891815	0.016923
LOC110111246	--	pmp000344	3',4',7-Trihydroxyflavone	--	-0.8595	0.0282237
LOC110111386	--	pmp000344	3',4',7-Trihydroxyflavone	--	-0.935581	0.006091
LOC110111387	--	pmp000344	3',4',7-Trihydroxyflavone	--	-0.918867	0.00960691
LOC110111422	--	pmp000344	3',4',7-Trihydroxyflavone	--	-0.811683	0.0498558
LOC110111451	--	pmp000344	3',4',7-Trihydroxyflavone	--	-0.929195	0.00734253
LOC110111459	--	pmp000344	3',4',7-Trihydroxyflavone	--	0.987991	0.000215468
LOC110111476	ko00909,ko01110	pmp000344	3',4',7-Trihydroxyflavone	--	0.995322	3.27753e-05
LOC110111488	--	pmp000344	3',4',7-Trihydroxyflavone	--	-0.901502	0.0140751
LOC110111495	ko00195	pmp000344	3',4',7-Trihydroxyflavone	--	-0.871419	0.0237368
LOC110111535	--	pmp000344	3',4',7-Trihydroxyflavone	--	0.904948	0.013123
LOC110111538	--	pmp000344	3',4',7-Trihydroxyflavone	--	-0.95583	0.00288344
LOC110111540	--	pmp000344	3',4',7-Trihydroxyflavone	--	0.959861	0.00238441
LOC110111542	--	pmp000344	3',4',7-Trihydroxyflavone	--	-0.946011	0.00429351
LOC110111566	--	pmp000344	3',4',7-Trihydroxyflavone	--	0.998545	3.17266e-06
LOC110111587	--	pmp000344	3',4',7-Trihydroxyflavone	--	-0.931231	0.00693116
LOC110111602	--	pmp000344	3',4',7-Trihydroxyflavone	--	0.934928	0.00621386
LOC110111616	ko00561,ko01100	pmp000344	3',4',7-Trihydroxyflavone	--	-0.876482	0.0219428
LOC110111646	ko02010	pmp000344	3',4',7-Trihydroxyflavone	--	0.915953	0.010299
LOC110111694	--	pmp000344	3',4',7-Trihydroxyflavone	--	-0.920806	0.00915916
LOC110111717	--	pmp000344	3',4',7-Trihydroxyflavone	--	0.984944	0.00033834
LOC110111718	--	pmp000344	3',4',7-Trihydroxyflavone	--	-0.925513	0.00811578
LOC110111725	--	pmp000344	3',4',7-Trihydroxyflavone	--	-0.843868	0.0346629
LOC110111735	ko00500,ko01100	pmp000344	3',4',7-Trihydroxyflavone	--	-0.929628	0.00725416
LOC110111781	ko00040,ko01100	pmp000344	3',4',7-Trihydroxyflavone	--	-0.822614	0.0444077
LOC110111817	ko03030,ko03410,ko03420,ko03430,ko03440	pmp000344	3',4',7-Trihydroxyflavone	--	-0.841982	0.0354817
LOC110111825	--	pmp000344	3',4',7-Trihydroxyflavone	--	-0.834585	0.03878
LOC110111862	ko00010,ko01100,ko01110,ko01200,ko01230,ko03018	pmp000344	3',4',7-Trihydroxyflavone	--	0.989815	0.000155067
LOC110111870	--	pmp000344	3',4',7-Trihydroxyflavone	--	0.950177	0.00366171
LOC110111924	--	pmp000344	3',4',7-Trihydroxyflavone	--	-0.866675	0.0254783
LOC110111972	--	pmp000344	3',4',7-Trihydroxyflavone	--	0.899354	0.0146848
LOC110111999	ko00240,ko01100	pmp000344	3',4',7-Trihydroxyflavone	--	-0.825258	0.0431343
LOC110112008	--	pmp000344	3',4',7-Trihydroxyflavone	--	-0.85287	0.0308785
LOC110112072	--	pmp000344	3',4',7-Trihydroxyflavone	--	-0.850762	0.0317461
LOC110112079	ko00310,ko01100	pmp000344	3',4',7-Trihydroxyflavone	--	-0.824269	0.0436087
LOC110112095	--	pmp000344	3',4',7-Trihydroxyflavone	--	-0.980097	0.000590225
LOC110112139	ko00943,ko01100,ko01110	pmp000344	3',4',7-Trihydroxyflavone	--	-0.828716	0.0414946
LOC110112173	--	pmp000344	3',4',7-Trihydroxyflavone	--	0.95514	0.00297344
LOC110112192	--	pmp000344	3',4',7-Trihydroxyflavone	--	0.962853	0.00204427
LOC110112222	--	pmp000344	3',4',7-Trihydroxyflavone	--	0.969401	0.00139012
LOC110112226	--	pmp000344	3',4',7-Trihydroxyflavone	--	0.985884	0.000297486
LOC110112320	--	pmp000344	3',4',7-Trihydroxyflavone	--	-0.854672	0.0301456
LOC110112371	ko04075	pmp000344	3',4',7-Trihydroxyflavone	--	0.964551	0.00186264
LOC110112381	ko00040,ko01100	pmp000344	3',4',7-Trihydroxyflavone	--	0.948397	0.00392561
LOC110112393	ko00500,ko00520,ko01100,ko01110	pmp000344	3',4',7-Trihydroxyflavone	--	-0.865813	0.0258009
LOC110112402	--	pmp000344	3',4',7-Trihydroxyflavone	--	0.918695	0.00964712
LOC110112422	--	pmp000344	3',4',7-Trihydroxyflavone	--	-0.89874	0.0148612
LOC110112424	ko00040,ko01100	pmp000344	3',4',7-Trihydroxyflavone	--	0.933086	0.00656639
LOC110112425	ko00040,ko01100	pmp000344	3',4',7-Trihydroxyflavone	--	-0.841616	0.0356417
LOC110112433	ko00561,ko00564,ko01100,ko01110	pmp000344	3',4',7-Trihydroxyflavone	--	0.946522	0.00421342
LOC110112451	--	pmp000344	3',4',7-Trihydroxyflavone	--	-0.882833	0.0197878
LOC110112542	--	pmp000344	3',4',7-Trihydroxyflavone	--	0.992657	8.06915e-05
LOC110112551	ko00010,ko01100,ko01110,ko01200,ko01230,ko03018	pmp000344	3',4',7-Trihydroxyflavone	--	0.99543	3.12757e-05
LOC110112557	--	pmp000344	3',4',7-Trihydroxyflavone	--	-0.852367	0.0310845
LOC110112558	--	pmp000344	3',4',7-Trihydroxyflavone	--	-0.865693	0.0258461
LOC110112572	--	pmp000344	3',4',7-Trihydroxyflavone	--	-0.875941	0.0221313
LOC110112588	--	pmp000344	3',4',7-Trihydroxyflavone	--	-0.942622	0.00484394
LOC110112593	ko03030,ko03420,ko03430,ko03440	pmp000344	3',4',7-Trihydroxyflavone	--	0.94427	0.00457219
LOC110112600	--	pmp000344	3',4',7-Trihydroxyflavone	--	0.939174	0.0054371
LOC110112605	--	pmp000344	3',4',7-Trihydroxyflavone	--	-0.839664	0.0365005
LOC110112633	ko00905,ko01100,ko01110	pmp000344	3',4',7-Trihydroxyflavone	--	0.921576	0.00898443
LOC110112686	--	pmp000344	3',4',7-Trihydroxyflavone	--	-0.962643	0.00206727
LOC110112705	--	pmp000344	3',4',7-Trihydroxyflavone	--	-0.912193	0.0112267
LOC110112733	--	pmp000344	3',4',7-Trihydroxyflavone	--	-0.976173	0.000844791
LOC110112765	ko00500,ko01100	pmp000344	3',4',7-Trihydroxyflavone	--	-0.879411	0.0209356
LOC110112772	ko03022,ko03420	pmp000344	3',4',7-Trihydroxyflavone	--	-0.911365	0.011436
LOC110112863	--	pmp000344	3',4',7-Trihydroxyflavone	--	0.942723	0.004827
LOC110112886	ko00970	pmp000344	3',4',7-Trihydroxyflavone	--	-0.961286	0.00221917
LOC110112906	--	pmp000344	3',4',7-Trihydroxyflavone	--	-0.887213	0.0183638
LOC110112913	ko00564,ko00592,ko01100,ko01110	pmp000344	3',4',7-Trihydroxyflavone	--	0.82179	0.0448083
LOC110112923	--	pmp000344	3',4',7-Trihydroxyflavone	--	-0.836232	0.0380337
LOC110112945	ko00561,ko01100	pmp000344	3',4',7-Trihydroxyflavone	--	-0.875575	0.0222591
LOC110112961	--	pmp000344	3',4',7-Trihydroxyflavone	--	-0.952801	0.00328907
LOC110113024	--	pmp000344	3',4',7-Trihydroxyflavone	--	0.938296	0.00559367
LOC110113109	ko00940,ko00941,ko00945,ko01100,ko01110	pmp000344	3',4',7-Trihydroxyflavone	--	0.970434	0.00129826
LOC110113110	--	pmp000344	3',4',7-Trihydroxyflavone	--	0.883234	0.0196554
LOC110113168	--	pmp000344	3',4',7-Trihydroxyflavone	--	-0.853735	0.0305257
LOC110113214	--	pmp000344	3',4',7-Trihydroxyflavone	--	-0.984992	0.000336183
LOC110113224	--	pmp000344	3',4',7-Trihydroxyflavone	--	-0.951338	0.00349431
LOC110113247	--	pmp000344	3',4',7-Trihydroxyflavone	--	0.978169	0.000709707
LOC110113255	ko00196,ko01100	pmp000344	3',4',7-Trihydroxyflavone	--	-0.864659	0.0262362
LOC110113305	--	pmp000344	3',4',7-Trihydroxyflavone	--	0.906034	0.0128296
LOC110113311	ko00970,ko01100	pmp000344	3',4',7-Trihydroxyflavone	--	-0.909781	0.011842
LOC110113363	ko04626	pmp000344	3',4',7-Trihydroxyflavone	--	-0.842386	0.0353056
LOC110113372	--	pmp000344	3',4',7-Trihydroxyflavone	--	-0.903472	0.0135268
LOC110113387	ko04712	pmp000344	3',4',7-Trihydroxyflavone	--	-0.976846	0.000797965
LOC110113426	--	pmp000344	3',4',7-Trihydroxyflavone	--	-0.88389	0.0194396
LOC110113452	--	pmp000344	3',4',7-Trihydroxyflavone	--	0.974683	0.000953321
LOC110113494	ko00500,ko01100,ko01110	pmp000344	3',4',7-Trihydroxyflavone	--	-0.917872	0.00984057
LOC110113544	--	pmp000344	3',4',7-Trihydroxyflavone	--	-0.931553	0.00686714
LOC110113591	ko03030	pmp000344	3',4',7-Trihydroxyflavone	--	0.903217	0.013597
LOC110113633	ko00564	pmp000344	3',4',7-Trihydroxyflavone	--	0.917407	0.00995073
LOC110113708	--	pmp000344	3',4',7-Trihydroxyflavone	--	0.934114	0.00636841
LOC110113710	--	pmp000344	3',4',7-Trihydroxyflavone	--	0.983534	0.00040448
LOC110113727	ko00195	pmp000344	3',4',7-Trihydroxyflavone	--	-0.818756	0.046297
LOC110113787	--	pmp000344	3',4',7-Trihydroxyflavone	--	0.959038	0.00248251
LOC110113789	--	pmp000344	3',4',7-Trihydroxyflavone	--	0.991815	0.000100218
LOC110113790	--	pmp000344	3',4',7-Trihydroxyflavone	--	-0.818494	0.0464266
LOC110113793	ko00190,ko00195,ko01100	pmp000344	3',4',7-Trihydroxyflavone	--	-0.893571	0.0163879
LOC110113794	--	pmp000344	3',4',7-Trihydroxyflavone	--	0.850674	0.0317826
LOC110113815	ko00195	pmp000344	3',4',7-Trihydroxyflavone	--	-0.855581	0.029779
LOC110113833	ko04075	pmp000344	3',4',7-Trihydroxyflavone	--	-0.889523	0.0176337
LOC110113838	ko00052,ko00511,ko00531,ko00600,ko00604,ko01100	pmp000344	3',4',7-Trihydroxyflavone	--	0.909748	0.0118504
LOC110113863	--	pmp000344	3',4',7-Trihydroxyflavone	--	-0.848265	0.0327884
LOC110113868	ko04141	pmp000344	3',4',7-Trihydroxyflavone	--	-0.893116	0.0165256
LOC110113915	--	pmp000344	3',4',7-Trihydroxyflavone	--	0.960689	0.00228766
LOC110113962	--	pmp000344	3',4',7-Trihydroxyflavone	--	-0.814038	0.0486572
LOC110113968	ko00940,ko00941,ko00945,ko01100,ko01110	pmp000344	3',4',7-Trihydroxyflavone	--	-0.967351	0.00158156
LOC110113975	ko04712	pmp000344	3',4',7-Trihydroxyflavone	--	0.849256	0.0323728
LOC110113999	ko04626	pmp000344	3',4',7-Trihydroxyflavone	--	-0.866262	0.0256329
LOC110114018	--	pmp000344	3',4',7-Trihydroxyflavone	--	-0.939112	0.00544819
LOC110114032	--	pmp000344	3',4',7-Trihydroxyflavone	--	0.917794	0.00985909
LOC110114042	--	pmp000344	3',4',7-Trihydroxyflavone	--	0.983981	0.000382867
LOC110114054	ko04626	pmp000344	3',4',7-Trihydroxyflavone	--	0.964434	0.00187492
LOC110114060	ko00073	pmp000344	3',4',7-Trihydroxyflavone	--	0.864462	0.026311
LOC110114081	--	pmp000344	3',4',7-Trihydroxyflavone	--	-0.819597	0.0458821
LOC110114089	ko00500,ko01100	pmp000344	3',4',7-Trihydroxyflavone	--	-0.89588	0.015697
LOC110114107	ko00010,ko00030,ko00051,ko00710,ko01100,ko01110,ko01200	pmp000344	3',4',7-Trihydroxyflavone	--	-0.816095	0.0476217
LOC110114139	--	pmp000344	3',4',7-Trihydroxyflavone	--	0.975558	0.000888827
LOC110114151	ko04120	pmp000344	3',4',7-Trihydroxyflavone	--	-0.883325	0.0196253
LOC110114152	--	pmp000344	3',4',7-Trihydroxyflavone	--	-0.929048	0.00737267
LOC110114159	--	pmp000344	3',4',7-Trihydroxyflavone	--	-0.871612	0.0236671
LOC110114168	--	pmp000344	3',4',7-Trihydroxyflavone	--	-0.852567	0.0310024
LOC110114184	ko00051,ko00520,ko01100,ko01110,ko01240	pmp000344	3',4',7-Trihydroxyflavone	--	-0.981961	0.00048518
LOC110114217	--	pmp000344	3',4',7-Trihydroxyflavone	--	0.949534	0.003756
LOC110114232	--	pmp000344	3',4',7-Trihydroxyflavone	--	0.948855	0.0038569
LOC110114240	--	pmp000344	3',4',7-Trihydroxyflavone	--	-0.846937	0.0333493
LOC110114265	--	pmp000344	3',4',7-Trihydroxyflavone	--	-0.957565	0.00266291
LOC110114267	--	pmp000344	3',4',7-Trihydroxyflavone	--	0.970337	0.0013068
LOC110114270	ko03410	pmp000344	3',4',7-Trihydroxyflavone	--	-0.901608	0.0140452
LOC110114300	--	pmp000344	3',4',7-Trihydroxyflavone	--	-0.836752	0.0377998
LOC110114308	--	pmp000344	3',4',7-Trihydroxyflavone	--	-0.903469	0.0135275
LOC110114318	--	pmp000344	3',4',7-Trihydroxyflavone	--	-0.900733	0.0142919
LOC110114356	--	pmp000344	3',4',7-Trihydroxyflavone	--	0.98338	0.000412051
LOC110114357	--	pmp000344	3',4',7-Trihydroxyflavone	--	0.977765	0.000736103
LOC110114375	ko00950,ko01110	pmp000344	3',4',7-Trihydroxyflavone	--	0.939113	0.005448
LOC110114383	ko04016,ko04070,ko04626	pmp000344	3',4',7-Trihydroxyflavone	--	-0.816701	0.0473183
LOC110114386	ko04016,ko04626	pmp000344	3',4',7-Trihydroxyflavone	--	-0.911622	0.0113708
LOC110114464	ko00904	pmp000344	3',4',7-Trihydroxyflavone	--	0.899304	0.014699
LOC110114479	--	pmp000344	3',4',7-Trihydroxyflavone	--	-0.962693	0.0020617
LOC110114511	--	pmp000344	3',4',7-Trihydroxyflavone	--	0.967414	0.00157545
LOC110114535	--	pmp000344	3',4',7-Trihydroxyflavone	--	-0.823756	0.0438557
LOC110114561	--	pmp000344	3',4',7-Trihydroxyflavone	--	0.894945	0.0159751
LOC110114578	ko00500,ko00520,ko01100,ko01110	pmp000344	3',4',7-Trihydroxyflavone	--	0.954759	0.00302385
LOC110114591	--	pmp000344	3',4',7-Trihydroxyflavone	--	0.913431	0.010917
LOC110114652	--	pmp000344	3',4',7-Trihydroxyflavone	--	-0.827759	0.0419457
LOC110114654	ko04016,ko04075	pmp000344	3',4',7-Trihydroxyflavone	--	0.991143	0.000117316
LOC110114705	--	pmp000344	3',4',7-Trihydroxyflavone	--	-0.896933	0.0153869
LOC110114751	ko03013,ko03015	pmp000344	3',4',7-Trihydroxyflavone	--	-0.908128	0.0122729
LOC110114757	--	pmp000344	3',4',7-Trihydroxyflavone	--	0.990742	0.000128164
LOC110114805	ko00564,ko01100	pmp000344	3',4',7-Trihydroxyflavone	--	0.896199	0.0156026
LOC110114810	ko03030	pmp000344	3',4',7-Trihydroxyflavone	--	0.817302	0.0470188
LOC110114818	ko04626	pmp000344	3',4',7-Trihydroxyflavone	--	-0.994944	3.82781e-05
LOC110114822	ko03008	pmp000344	3',4',7-Trihydroxyflavone	--	-0.955424	0.0029363
LOC110114840	ko00760,ko01100,ko01240	pmp000344	3',4',7-Trihydroxyflavone	--	0.816114	0.0476123
LOC110114895	--	pmp000344	3',4',7-Trihydroxyflavone	--	-0.836645	0.0378476
LOC110114922	ko04626	pmp000344	3',4',7-Trihydroxyflavone	--	-0.828178	0.041748
LOC110114959	ko00500,ko01100	pmp000344	3',4',7-Trihydroxyflavone	--	-0.913256	0.0109604
LOC110114964	--	pmp000344	3',4',7-Trihydroxyflavone	--	0.971082	0.00124225
LOC110114975	--	pmp000344	3',4',7-Trihydroxyflavone	--	0.984803	0.000344667
LOC110115008	--	pmp000344	3',4',7-Trihydroxyflavone	--	-0.948432	0.00392025
LOC110115037	ko04626	pmp000344	3',4',7-Trihydroxyflavone	--	-0.836225	0.038037
LOC110115061	ko04712	pmp000344	3',4',7-Trihydroxyflavone	--	0.994196	5.0437e-05
LOC110115064	ko04016,ko04626	pmp000344	3',4',7-Trihydroxyflavone	--	-0.948092	0.00397176
LOC110115066	--	pmp000344	3',4',7-Trihydroxyflavone	--	0.983032	0.00042944
LOC110115078	ko00040,ko01100	pmp000344	3',4',7-Trihydroxyflavone	--	-0.934253	0.00634196
LOC110115085	--	pmp000344	3',4',7-Trihydroxyflavone	--	-0.88942	0.0176658
LOC110115091	--	pmp000344	3',4',7-Trihydroxyflavone	--	-0.840499	0.0361321
LOC110115092	ko00943,ko01100,ko01110	pmp000344	3',4',7-Trihydroxyflavone	--	-0.986592	0.000268463
LOC110115102	ko00130,ko01100,ko01110,ko01240	pmp000344	3',4',7-Trihydroxyflavone	--	0.995634	2.85541e-05
LOC110115142	--	pmp000344	3',4',7-Trihydroxyflavone	--	0.924726	0.00828595
LOC110115153	--	pmp000344	3',4',7-Trihydroxyflavone	--	-0.893069	0.01654
LOC110115179	ko00710,ko01100,ko01200	pmp000344	3',4',7-Trihydroxyflavone	--	-0.929129	0.00735605
LOC110115297	--	pmp000344	3',4',7-Trihydroxyflavone	--	0.896483	0.015519
LOC110115298	--	pmp000344	3',4',7-Trihydroxyflavone	--	-0.947066	0.00412886
LOC110115315	--	pmp000344	3',4',7-Trihydroxyflavone	--	-0.828013	0.0418257
LOC110115376	--	pmp000344	3',4',7-Trihydroxyflavone	--	-0.811643	0.0498765
LOC110115383	ko04141	pmp000344	3',4',7-Trihydroxyflavone	--	-0.924094	0.00842381
LOC110115400	--	pmp000344	3',4',7-Trihydroxyflavone	--	-0.929576	0.00726476
LOC110115426	--	pmp000344	3',4',7-Trihydroxyflavone	--	-0.855094	0.0299753
LOC110115511	--	pmp000344	3',4',7-Trihydroxyflavone	--	-0.939986	0.00529452
LOC110115543	ko00052,ko00561,ko00600,ko00603,ko01100	pmp000344	3',4',7-Trihydroxyflavone	--	-0.850141	0.0320037
LOC110115589	--	pmp000344	3',4',7-Trihydroxyflavone	--	-0.967859	0.00153293
LOC110115649	--	pmp000344	3',4',7-Trihydroxyflavone	--	-0.966337	0.00168072
LOC110115654	--	pmp000344	3',4',7-Trihydroxyflavone	--	-0.963427	0.00198188
LOC110115659	--	pmp000344	3',4',7-Trihydroxyflavone	--	0.967782	0.00154028
LOC110115663	ko00051,ko01100	pmp000344	3',4',7-Trihydroxyflavone	--	-0.818028	0.0466578
LOC110115678	--	pmp000344	3',4',7-Trihydroxyflavone	--	-0.916065	0.0102721
LOC110115751	--	pmp000344	3',4',7-Trihydroxyflavone	--	-0.915965	0.0102962
LOC110115783	ko00130,ko01100,ko01110,ko01240	pmp000344	3',4',7-Trihydroxyflavone	--	-0.970553	0.00128795
LOC110115824	--	pmp000344	3',4',7-Trihydroxyflavone	--	-0.920565	0.00921417
LOC110115849	--	pmp000344	3',4',7-Trihydroxyflavone	--	0.995419	3.14266e-05
LOC110115873	ko03013	pmp000344	3',4',7-Trihydroxyflavone	--	-0.830934	0.0404589
LOC110115887	ko03030,ko03410,ko03420,ko03430	pmp000344	3',4',7-Trihydroxyflavone	--	0.887129	0.0183907
LOC110115913	--	pmp000344	3',4',7-Trihydroxyflavone	--	0.901623	0.0140409
LOC110115916	--	pmp000344	3',4',7-Trihydroxyflavone	--	0.916935	0.0100632
LOC110115923	--	pmp000344	3',4',7-Trihydroxyflavone	--	-0.850114	0.0320149
LOC110115934	ko04626	pmp000344	3',4',7-Trihydroxyflavone	--	-0.872313	0.0234152
LOC110115950	ko00905,ko01100,ko01110	pmp000344	3',4',7-Trihydroxyflavone	--	0.901603	0.0140465
LOC110115955	ko04144	pmp000344	3',4',7-Trihydroxyflavone	--	-0.873225	0.0230889
LOC110115963	ko03020	pmp000344	3',4',7-Trihydroxyflavone	--	0.940139	0.00526769
LOC110116042	ko04626	pmp000344	3',4',7-Trihydroxyflavone	--	0.878668	0.021189
LOC110116050	ko00564,ko00565,ko01100,ko01110,ko04144	pmp000344	3',4',7-Trihydroxyflavone	--	-0.99471	4.19052e-05
LOC110116052	ko00040,ko01100	pmp000344	3',4',7-Trihydroxyflavone	--	-0.961386	0.00220782
LOC110116061	ko04016,ko04075,ko04626	pmp000344	3',4',7-Trihydroxyflavone	--	-0.880238	0.0206557
LOC110116074	ko00630,ko00670	pmp000344	3',4',7-Trihydroxyflavone	--	-0.957237	0.00270392
LOC110116076	ko00906,ko01110	pmp000344	3',4',7-Trihydroxyflavone	--	-0.812575	0.0494001
LOC110116154	ko00500,ko00520,ko01100,ko01110	pmp000344	3',4',7-Trihydroxyflavone	--	-0.984847	0.000342674
LOC110116162	--	pmp000344	3',4',7-Trihydroxyflavone	--	0.966885	0.0016267
LOC110116172	--	pmp000344	3',4',7-Trihydroxyflavone	--	-0.840963	0.0359281
LOC110116237	--	pmp000344	3',4',7-Trihydroxyflavone	--	0.938879	0.00548943
LOC110116297	--	pmp000344	3',4',7-Trihydroxyflavone	--	-0.899939	0.0145175
LOC110116315	--	pmp000344	3',4',7-Trihydroxyflavone	--	-0.922017	0.00888495
LOC110116346	--	pmp000344	3',4',7-Trihydroxyflavone	--	-0.873067	0.0231455
LOC110116385	--	pmp000344	3',4',7-Trihydroxyflavone	--	-0.953606	0.00317864
LOC110116424	--	pmp000344	3',4',7-Trihydroxyflavone	--	-0.953944	0.00313283
LOC110116466	--	pmp000344	3',4',7-Trihydroxyflavone	--	-0.859142	0.0283643
LOC110116494	--	pmp000344	3',4',7-Trihydroxyflavone	--	-0.852576	0.0309987
LOC110116496	--	pmp000344	3',4',7-Trihydroxyflavone	--	-0.834052	0.039023
LOC110116530	--	pmp000344	3',4',7-Trihydroxyflavone	--	-0.892425	0.0167361
LOC110116560	ko03018	pmp000344	3',4',7-Trihydroxyflavone	--	-0.940647	0.00517958
LOC110116583	--	pmp000344	3',4',7-Trihydroxyflavone	--	0.876138	0.0220626
LOC110116606	--	pmp000344	3',4',7-Trihydroxyflavone	--	0.917536	0.00992015
LOC110116609	--	pmp000344	3',4',7-Trihydroxyflavone	--	-0.865317	0.0259876
LOC110116662	ko00261,ko00300,ko01100,ko01110,ko01230	pmp000344	3',4',7-Trihydroxyflavone	--	-0.885438	0.0189351
LOC110116701	--	pmp000344	3',4',7-Trihydroxyflavone	--	0.947116	0.00412114
LOC110116719	--	pmp000344	3',4',7-Trihydroxyflavone	--	-0.813756	0.0488
LOC110116724	ko00330,ko01100,ko01110	pmp000344	3',4',7-Trihydroxyflavone	--	-0.858477	0.028626
LOC114578339	--	pmp000344	3',4',7-Trihydroxyflavone	--	0.896595	0.015486
LOC114578342	ko00240,ko01100	pmp000344	3',4',7-Trihydroxyflavone	--	0.913527	0.010893
LOC114578352	--	pmp000344	3',4',7-Trihydroxyflavone	--	0.966208	0.00169356
LOC114578354	ko00190,ko00195,ko01100	pmp000344	3',4',7-Trihydroxyflavone	--	-0.908872	0.0120781
LOC114578381	--	pmp000344	3',4',7-Trihydroxyflavone	--	0.952652	0.00330974
LOC114578513	ko00250,ko00520,ko01100	pmp000344	3',4',7-Trihydroxyflavone	--	0.976342	0.000832949
LOC114578558	--	pmp000344	3',4',7-Trihydroxyflavone	--	0.924217	0.00839705
LOC114578574	--	pmp000344	3',4',7-Trihydroxyflavone	--	0.966709	0.00164401
LOC114578578	ko00010,ko00071,ko00350,ko00592,ko00620,ko01100,ko01110	pmp000344	3',4',7-Trihydroxyflavone	--	-0.866282	0.0256251
LOC114578675	--	pmp000344	3',4',7-Trihydroxyflavone	--	-0.912337	0.0111903
LOC114578722	ko03030,ko03420,ko03430,ko03440	pmp000344	3',4',7-Trihydroxyflavone	--	0.930254	0.00712703
LOC114578806	ko03015	pmp000344	3',4',7-Trihydroxyflavone	--	0.97138	0.00121694
LOC114578807	ko00670,ko01100,ko01200	pmp000344	3',4',7-Trihydroxyflavone	--	0.993218	6.88415e-05
LOC114578870	ko04626	pmp000344	3',4',7-Trihydroxyflavone	--	0.909437	0.0119311
LOC114578873	ko04075	pmp000344	3',4',7-Trihydroxyflavone	--	-0.866234	0.0256432
LOC114578902	--	pmp000344	3',4',7-Trihydroxyflavone	--	0.986243	0.000282575
LOC114578908	ko03010	pmp000344	3',4',7-Trihydroxyflavone	--	0.963503	0.00197378
LOC114578913	--	pmp000344	3',4',7-Trihydroxyflavone	--	0.947907	0.00399984
LOC114579057	--	pmp000344	3',4',7-Trihydroxyflavone	--	0.974678	0.000953669
LOC114579102	--	pmp000344	3',4',7-Trihydroxyflavone	--	0.94627	0.00425275
LOC114579193	--	pmp000344	3',4',7-Trihydroxyflavone	--	0.985479	0.000314775
LOC114579282	--	pmp000344	3',4',7-Trihydroxyflavone	--	0.835447	0.0383887
LOC114579360	--	pmp000344	3',4',7-Trihydroxyflavone	--	0.977802	0.000733672
LOC114579498	--	pmp000344	3',4',7-Trihydroxyflavone	--	0.907172	0.0125256
LOC114579557	--	pmp000344	3',4',7-Trihydroxyflavone	--	0.819842	0.0457617
LOC114579626	--	pmp000344	3',4',7-Trihydroxyflavone	--	-0.828437	0.0416261
LOC114579663	--	pmp000344	3',4',7-Trihydroxyflavone	--	-0.926451	0.00791524
LOC114579711	--	pmp000344	3',4',7-Trihydroxyflavone	--	-0.81991	0.0457282
LOC114579861	--	pmp000344	3',4',7-Trihydroxyflavone	--	0.953485	0.00319518
LOC114579911	ko00590,ko01100,ko04146	pmp000344	3',4',7-Trihydroxyflavone	--	0.850996	0.0316491
LOC114579912	ko04626	pmp000344	3',4',7-Trihydroxyflavone	--	-0.856084	0.0295775
LOC114579924	--	pmp000344	3',4',7-Trihydroxyflavone	--	0.99588	2.54314e-05
LOC114579943	--	pmp000344	3',4',7-Trihydroxyflavone	--	0.854997	0.0300143
LOC114580142	--	pmp000344	3',4',7-Trihydroxyflavone	--	-0.848938	0.032506
LOC114580238	--	pmp000344	3',4',7-Trihydroxyflavone	--	0.93719	0.00579367
LOC114580239	ko04626	pmp000344	3',4',7-Trihydroxyflavone	--	-0.858539	0.0286014
LOC114580317	--	pmp000344	3',4',7-Trihydroxyflavone	--	0.814518	0.0484148
LOC114580343	--	pmp000344	3',4',7-Trihydroxyflavone	--	0.951523	0.00346804
LOC114580400	--	pmp000344	3',4',7-Trihydroxyflavone	--	0.930591	0.00705924
LOC114580463	--	pmp000344	3',4',7-Trihydroxyflavone	--	0.987442	0.000235547
LOC114580479	--	pmp000344	3',4',7-Trihydroxyflavone	--	-0.834531	0.0388048
LOC114580486	--	pmp000344	3',4',7-Trihydroxyflavone	--	0.95276	0.00329468
LOC114580489	ko04626	pmp000344	3',4',7-Trihydroxyflavone	--	0.886157	0.0187027
LOC114580654	--	pmp000344	3',4',7-Trihydroxyflavone	--	-0.817222	0.0470588
LOC114580801	--	pmp000344	3',4',7-Trihydroxyflavone	--	0.909594	0.0118905
LOC114580831	--	pmp000344	3',4',7-Trihydroxyflavone	--	0.914462	0.0106622
LOC114580878	--	pmp000344	3',4',7-Trihydroxyflavone	--	-0.848678	0.0326149
LOC114580955	--	pmp000344	3',4',7-Trihydroxyflavone	--	0.969714	0.001362
LOC114580958	--	pmp000344	3',4',7-Trihydroxyflavone	--	0.874008	0.0228109
LOC114580991	ko00260,ko00290,ko01100,ko01110,ko01200,ko01230	pmp000344	3',4',7-Trihydroxyflavone	--	-0.97959	0.000620628
LOC114580997	--	pmp000344	3',4',7-Trihydroxyflavone	--	-0.818901	0.0462253
LOC114581117	ko00562,ko01100,ko04070,ko04144	pmp000344	3',4',7-Trihydroxyflavone	--	0.860047	0.0280098
LOC114581229	--	pmp000344	3',4',7-Trihydroxyflavone	--	0.954897	0.00300556
LOC114581327	--	pmp000344	3',4',7-Trihydroxyflavone	--	-0.841981	0.0354823
LOC114581400	--	pmp000344	3',4',7-Trihydroxyflavone	--	0.850838	0.0317145
novel.10015	--	pmp000344	3',4',7-Trihydroxyflavone	--	0.959654	0.00240887
novel.10045	--	pmp000344	3',4',7-Trihydroxyflavone	--	-0.970285	0.00131137
novel.10164	--	pmp000344	3',4',7-Trihydroxyflavone	--	-0.943784	0.00465152
novel.10178	--	pmp000344	3',4',7-Trihydroxyflavone	--	0.970766	0.00126947
novel.10179	ko00230,ko01100,ko01110	pmp000344	3',4',7-Trihydroxyflavone	--	0.944644	0.00451168
novel.10181	--	pmp000344	3',4',7-Trihydroxyflavone	--	0.872892	0.0232078
novel.10262	ko04712	pmp000344	3',4',7-Trihydroxyflavone	--	0.997319	1.07685e-05
novel.10283	--	pmp000344	3',4',7-Trihydroxyflavone	--	0.933872	0.00641477
novel.10329	--	pmp000344	3',4',7-Trihydroxyflavone	--	-0.869401	0.0244703
novel.10384	--	pmp000344	3',4',7-Trihydroxyflavone	--	-0.834788	0.0386877
novel.10419	--	pmp000344	3',4',7-Trihydroxyflavone	--	-0.930706	0.00703609
novel.10433	--	pmp000344	3',4',7-Trihydroxyflavone	--	-0.867535	0.0251583
novel.10506	--	pmp000344	3',4',7-Trihydroxyflavone	--	-0.876591	0.0219048
novel.10540	--	pmp000344	3',4',7-Trihydroxyflavone	--	0.828973	0.0413742
novel.10640	--	pmp000344	3',4',7-Trihydroxyflavone	--	0.983071	0.000427455
novel.10672	--	pmp000344	3',4',7-Trihydroxyflavone	--	-0.921972	0.00889505
novel.10679	--	pmp000344	3',4',7-Trihydroxyflavone	--	-0.896685	0.0154597
novel.10681	--	pmp000344	3',4',7-Trihydroxyflavone	--	0.859873	0.0280775
novel.1069	--	pmp000344	3',4',7-Trihydroxyflavone	--	-0.923829	0.00848205
novel.10708	--	pmp000344	3',4',7-Trihydroxyflavone	--	0.905887	0.0128691
novel.10715	ko04712	pmp000344	3',4',7-Trihydroxyflavone	--	0.878694	0.0211802
novel.10722	ko03010	pmp000344	3',4',7-Trihydroxyflavone	--	0.982822	0.000440101
novel.10739	--	pmp000344	3',4',7-Trihydroxyflavone	--	-0.901776	0.0139982
novel.10757	ko03015	pmp000344	3',4',7-Trihydroxyflavone	--	0.886852	0.0184795
novel.10771	--	pmp000344	3',4',7-Trihydroxyflavone	--	0.975944	0.000861098
novel.10792	--	pmp000344	3',4',7-Trihydroxyflavone	--	0.95604	0.00285627
novel.10807	ko00943,ko01100,ko01110	pmp000344	3',4',7-Trihydroxyflavone	--	0.95641	0.00280867
novel.10810	--	pmp000344	3',4',7-Trihydroxyflavone	--	0.946727	0.00418147
novel.10879	--	pmp000344	3',4',7-Trihydroxyflavone	--	-0.854484	0.0302216
novel.10894	ko03060	pmp000344	3',4',7-Trihydroxyflavone	--	0.970531	0.00128988
novel.10946	--	pmp000344	3',4',7-Trihydroxyflavone	--	-0.840868	0.0359698
novel.10997	--	pmp000344	3',4',7-Trihydroxyflavone	--	0.982158	0.000474665
novel.11010	--	pmp000344	3',4',7-Trihydroxyflavone	--	0.867939	0.0250085
novel.11051	--	pmp000344	3',4',7-Trihydroxyflavone	--	0.987864	0.000220041
novel.11096	--	pmp000344	3',4',7-Trihydroxyflavone	--	0.984262	0.000369591
novel.11127	--	pmp000344	3',4',7-Trihydroxyflavone	--	0.913404	0.0109235
novel.11197	--	pmp000344	3',4',7-Trihydroxyflavone	--	0.916778	0.0101007
novel.11206	ko04075	pmp000344	3',4',7-Trihydroxyflavone	--	0.935802	0.00604987
novel.11232	--	pmp000344	3',4',7-Trihydroxyflavone	--	0.973175	0.00106971
novel.11287	--	pmp000344	3',4',7-Trihydroxyflavone	--	0.923128	0.00863683
novel.11305	--	pmp000344	3',4',7-Trihydroxyflavone	--	0.922161	0.00885253
novel.11313	--	pmp000344	3',4',7-Trihydroxyflavone	--	0.948013	0.0039837
novel.11336	--	pmp000344	3',4',7-Trihydroxyflavone	--	0.922663	0.00874016
novel.11361	--	pmp000344	3',4',7-Trihydroxyflavone	--	-0.825425	0.0430543
novel.11427	--	pmp000344	3',4',7-Trihydroxyflavone	--	0.989905	0.000152353
novel.11436	--	pmp000344	3',4',7-Trihydroxyflavone	--	-0.979499	0.000626118
novel.11468	--	pmp000344	3',4',7-Trihydroxyflavone	--	0.948219	0.00395243
novel.1147	--	pmp000344	3',4',7-Trihydroxyflavone	--	0.983268	0.00041759
novel.11485	--	pmp000344	3',4',7-Trihydroxyflavone	--	0.963182	0.00200841
novel.11501	--	pmp000344	3',4',7-Trihydroxyflavone	--	0.954863	0.00301001
novel.11563	--	pmp000344	3',4',7-Trihydroxyflavone	--	0.970389	0.0013022
novel.11574	--	pmp000344	3',4',7-Trihydroxyflavone	--	0.872549	0.0233304
novel.11596	--	pmp000344	3',4',7-Trihydroxyflavone	--	0.952017	0.00339825
novel.11611	--	pmp000344	3',4',7-Trihydroxyflavone	--	-0.943083	0.00476721
novel.11614	--	pmp000344	3',4',7-Trihydroxyflavone	--	0.947558	0.0040531
novel.11629	--	pmp000344	3',4',7-Trihydroxyflavone	--	-0.837898	0.0372859
novel.11636	ko00564	pmp000344	3',4',7-Trihydroxyflavone	--	-0.919576	0.00944189
novel.11638	--	pmp000344	3',4',7-Trihydroxyflavone	--	-0.862513	0.0270545
novel.11694	--	pmp000344	3',4',7-Trihydroxyflavone	--	0.916324	0.0102095
novel.11756	--	pmp000344	3',4',7-Trihydroxyflavone	--	0.885625	0.0188744
novel.1176	--	pmp000344	3',4',7-Trihydroxyflavone	--	0.939779	0.00533072
novel.11769	--	pmp000344	3',4',7-Trihydroxyflavone	--	-0.86009	0.0279928
novel.11834	--	pmp000344	3',4',7-Trihydroxyflavone	--	0.89637	0.0155524
novel.11877	ko00909,ko01100	pmp000344	3',4',7-Trihydroxyflavone	--	0.866841	0.0254166
novel.11888	--	pmp000344	3',4',7-Trihydroxyflavone	--	-0.869313	0.0245028
novel.1190	--	pmp000344	3',4',7-Trihydroxyflavone	--	0.923119	0.00863885
novel.1194	--	pmp000344	3',4',7-Trihydroxyflavone	--	0.90946	0.0119251
novel.11983	ko00010,ko00020,ko00620,ko01100,ko01110,ko01200	pmp000344	3',4',7-Trihydroxyflavone	--	0.974445	0.000971219
novel.1201	--	pmp000344	3',4',7-Trihydroxyflavone	--	0.8558	0.0296912
novel.12018	--	pmp000344	3',4',7-Trihydroxyflavone	--	0.923527	0.00854856
novel.12050	--	pmp000344	3',4',7-Trihydroxyflavone	--	0.984139	0.000375357
novel.12057	ko03013	pmp000344	3',4',7-Trihydroxyflavone	--	0.919901	0.00936674
novel.12058	--	pmp000344	3',4',7-Trihydroxyflavone	--	0.986002	0.000292546
novel.12059	--	pmp000344	3',4',7-Trihydroxyflavone	--	0.878376	0.0212889
novel.12060	--	pmp000344	3',4',7-Trihydroxyflavone	--	0.907085	0.0125487
novel.12092	--	pmp000344	3',4',7-Trihydroxyflavone	--	0.97721	0.000773175
novel.12101	--	pmp000344	3',4',7-Trihydroxyflavone	--	0.962134	0.00212362
novel.12155	ko04120	pmp000344	3',4',7-Trihydroxyflavone	--	0.96363	0.00196007
novel.12183	--	pmp000344	3',4',7-Trihydroxyflavone	--	-0.862764	0.0269583
novel.12223	--	pmp000344	3',4',7-Trihydroxyflavone	--	0.978631	0.000680049
novel.123	--	pmp000344	3',4',7-Trihydroxyflavone	--	0.980501	0.000566607
novel.12337	--	pmp000344	3',4',7-Trihydroxyflavone	--	0.949762	0.00372236
novel.12410	--	pmp000344	3',4',7-Trihydroxyflavone	--	-0.921609	0.00897678
novel.12411	--	pmp000344	3',4',7-Trihydroxyflavone	--	0.931498	0.00687804
novel.12429	--	pmp000344	3',4',7-Trihydroxyflavone	--	0.872347	0.0234029
novel.12454	--	pmp000344	3',4',7-Trihydroxyflavone	--	-0.967521	0.00156524
novel.12461	--	pmp000344	3',4',7-Trihydroxyflavone	--	0.856014	0.0296055
novel.12478	--	pmp000344	3',4',7-Trihydroxyflavone	--	-0.912803	0.0110736
novel.1249	--	pmp000344	3',4',7-Trihydroxyflavone	--	0.861285	0.0275283
novel.12506	ko00230,ko00240,ko00500,ko00740,ko00760,ko00770,ko01100,ko01110	pmp000344	3',4',7-Trihydroxyflavone	--	0.981806	0.000493539
novel.12551	--	pmp000344	3',4',7-Trihydroxyflavone	--	0.902746	0.0137276
novel.12565	--	pmp000344	3',4',7-Trihydroxyflavone	--	0.977967	0.000722812
novel.12600	ko00908,ko01110	pmp000344	3',4',7-Trihydroxyflavone	--	0.903464	0.0135289
novel.12649	--	pmp000344	3',4',7-Trihydroxyflavone	--	-0.901142	0.0141762
novel.12676	--	pmp000344	3',4',7-Trihydroxyflavone	--	0.946295	0.00424886
novel.12729	ko03013	pmp000344	3',4',7-Trihydroxyflavone	--	0.980237	0.00058202
novel.12756	--	pmp000344	3',4',7-Trihydroxyflavone	--	0.945097	0.00443869
novel.1343	ko00564	pmp000344	3',4',7-Trihydroxyflavone	--	-0.927851	0.00762036
novel.1363	--	pmp000344	3',4',7-Trihydroxyflavone	--	-0.970108	0.0013269
novel.1416	--	pmp000344	3',4',7-Trihydroxyflavone	--	0.955837	0.00288246
novel.1434	ko04016,ko04626	pmp000344	3',4',7-Trihydroxyflavone	--	0.836288	0.0380084
novel.1472	--	pmp000344	3',4',7-Trihydroxyflavone	--	-0.820007	0.0456803
novel.1481	--	pmp000344	3',4',7-Trihydroxyflavone	--	0.854841	0.0300775
novel.1515	--	pmp000344	3',4',7-Trihydroxyflavone	--	-0.844814	0.0342556
novel.1528	--	pmp000344	3',4',7-Trihydroxyflavone	--	0.931421	0.00689338
novel.1529	--	pmp000344	3',4',7-Trihydroxyflavone	--	0.93751	0.0057355
novel.1536	--	pmp000344	3',4',7-Trihydroxyflavone	--	0.970134	0.00132461
novel.1558	--	pmp000344	3',4',7-Trihydroxyflavone	--	-0.929094	0.00736327
novel.1587	--	pmp000344	3',4',7-Trihydroxyflavone	--	0.954516	0.00305614
novel.159	ko04146	pmp000344	3',4',7-Trihydroxyflavone	--	0.897466	0.0152307
novel.1611	--	pmp000344	3',4',7-Trihydroxyflavone	--	-0.819073	0.0461407
novel.1624	ko01100,ko01200	pmp000344	3',4',7-Trihydroxyflavone	--	0.931586	0.00686054
novel.1660	--	pmp000344	3',4',7-Trihydroxyflavone	--	-0.856219	0.0295231
novel.1720	--	pmp000344	3',4',7-Trihydroxyflavone	--	0.955256	0.00295826
novel.1741	--	pmp000344	3',4',7-Trihydroxyflavone	--	-0.845492	0.0339647
novel.1820	ko04016,ko04075	pmp000344	3',4',7-Trihydroxyflavone	--	0.88192	0.0200911
novel.1845	--	pmp000344	3',4',7-Trihydroxyflavone	--	-0.873	0.0231693
novel.1877	--	pmp000344	3',4',7-Trihydroxyflavone	--	0.996146	2.22513e-05
novel.1893	--	pmp000344	3',4',7-Trihydroxyflavone	--	0.899919	0.0145231
novel.1911	ko03040	pmp000344	3',4',7-Trihydroxyflavone	--	0.961507	0.00219405
novel.1912	--	pmp000344	3',4',7-Trihydroxyflavone	--	0.953145	0.00324168
novel.1913	ko03020	pmp000344	3',4',7-Trihydroxyflavone	--	0.983182	0.000421897
novel.1929	--	pmp000344	3',4',7-Trihydroxyflavone	--	0.927357	0.00772381
novel.1970	--	pmp000344	3',4',7-Trihydroxyflavone	--	-0.895524	0.0158028
novel.1987	--	pmp000344	3',4',7-Trihydroxyflavone	--	0.990234	0.000142607
novel.1996	--	pmp000344	3',4',7-Trihydroxyflavone	--	-0.899144	0.0147449
novel.2000	--	pmp000344	3',4',7-Trihydroxyflavone	--	0.935214	0.00615989
novel.2007	--	pmp000344	3',4',7-Trihydroxyflavone	--	0.993081	7.16344e-05
novel.2017	--	pmp000344	3',4',7-Trihydroxyflavone	--	-0.890889	0.0172082
novel.205	--	pmp000344	3',4',7-Trihydroxyflavone	--	0.886334	0.0186456
novel.209	--	pmp000344	3',4',7-Trihydroxyflavone	--	0.955512	0.00292469
novel.2120	ko00500,ko01100	pmp000344	3',4',7-Trihydroxyflavone	--	0.988728	0.000189877
novel.2135	ko03013,ko03015,ko03040	pmp000344	3',4',7-Trihydroxyflavone	--	0.971968	0.00116765
novel.214	ko03010	pmp000344	3',4',7-Trihydroxyflavone	--	0.948356	0.00393183
novel.2174	--	pmp000344	3',4',7-Trihydroxyflavone	--	-0.973594	0.00103672
novel.2211	--	pmp000344	3',4',7-Trihydroxyflavone	--	0.996677	1.65499e-05
novel.2233	--	pmp000344	3',4',7-Trihydroxyflavone	--	-0.856081	0.0295785
novel.2252	--	pmp000344	3',4',7-Trihydroxyflavone	--	-0.845461	0.0339783
novel.2273	--	pmp000344	3',4',7-Trihydroxyflavone	--	0.988136	0.000210279
novel.2274	--	pmp000344	3',4',7-Trihydroxyflavone	--	0.967863	0.00153258
novel.2385	--	pmp000344	3',4',7-Trihydroxyflavone	--	0.96561	0.00175362
novel.2390	--	pmp000344	3',4',7-Trihydroxyflavone	--	-0.836575	0.0378793
novel.2392	ko04626	pmp000344	3',4',7-Trihydroxyflavone	--	-0.847702	0.0330259
novel.2407	--	pmp000344	3',4',7-Trihydroxyflavone	--	0.881102	0.0203647
novel.2452	--	pmp000344	3',4',7-Trihydroxyflavone	--	0.949263	0.00379608
novel.2469	--	pmp000344	3',4',7-Trihydroxyflavone	--	0.966361	0.00167833
novel.2542	--	pmp000344	3',4',7-Trihydroxyflavone	--	-0.881347	0.0202827
novel.2545	--	pmp000344	3',4',7-Trihydroxyflavone	--	-0.867325	0.0252364
novel.2612	--	pmp000344	3',4',7-Trihydroxyflavone	--	0.899108	0.0147553
novel.2621	--	pmp000344	3',4',7-Trihydroxyflavone	--	0.962262	0.00210936
novel.2727	--	pmp000344	3',4',7-Trihydroxyflavone	--	0.889035	0.0177866
novel.2752	--	pmp000344	3',4',7-Trihydroxyflavone	--	0.957574	0.00266171
novel.2758	--	pmp000344	3',4',7-Trihydroxyflavone	--	-0.832592	0.0396921
novel.2759	ko04626	pmp000344	3',4',7-Trihydroxyflavone	--	-0.914166	0.010735
novel.2803	--	pmp000344	3',4',7-Trihydroxyflavone	--	0.92104	0.00910582
novel.2827	--	pmp000344	3',4',7-Trihydroxyflavone	--	0.943613	0.00467954
novel.283	--	pmp000344	3',4',7-Trihydroxyflavone	--	0.924209	0.0083988
novel.2830	--	pmp000344	3',4',7-Trihydroxyflavone	--	0.97935	0.000635254
novel.2843	ko04144	pmp000344	3',4',7-Trihydroxyflavone	--	0.986526	0.000271085
novel.2850	--	pmp000344	3',4',7-Trihydroxyflavone	--	0.894736	0.0160377
novel.2851	--	pmp000344	3',4',7-Trihydroxyflavone	--	0.944658	0.00450941
novel.2868	--	pmp000344	3',4',7-Trihydroxyflavone	--	0.956806	0.00275828
novel.2989	--	pmp000344	3',4',7-Trihydroxyflavone	--	0.955302	0.0029522
novel.2994	--	pmp000344	3',4',7-Trihydroxyflavone	--	0.934254	0.00634168
novel.3006	--	pmp000344	3',4',7-Trihydroxyflavone	--	0.931262	0.00692501
novel.3027	--	pmp000344	3',4',7-Trihydroxyflavone	--	0.888279	0.0180251
novel.3051	--	pmp000344	3',4',7-Trihydroxyflavone	--	0.813586	0.0488863
novel.3096	ko03020	pmp000344	3',4',7-Trihydroxyflavone	--	-0.812745	0.0493139
novel.3131	ko00010,ko00071,ko00350,ko00620,ko01100,ko01110,ko01200	pmp000344	3',4',7-Trihydroxyflavone	--	0.929198	0.00734192
novel.3150	--	pmp000344	3',4',7-Trihydroxyflavone	--	0.951339	0.00349426
novel.318	--	pmp000344	3',4',7-Trihydroxyflavone	--	0.982769	0.0004428
novel.3212	--	pmp000344	3',4',7-Trihydroxyflavone	--	0.992143	9.23481e-05
novel.3254	ko03020	pmp000344	3',4',7-Trihydroxyflavone	--	0.843004	0.0350367
novel.3273	ko00350,ko00950,ko01100,ko01110	pmp000344	3',4',7-Trihydroxyflavone	--	0.94626	0.00425443
novel.3275	--	pmp000344	3',4',7-Trihydroxyflavone	--	0.988562	0.000195488
novel.3314	--	pmp000344	3',4',7-Trihydroxyflavone	--	-0.863019	0.0268604
novel.3368	--	pmp000344	3',4',7-Trihydroxyflavone	--	0.811916	0.0497365
novel.3389	--	pmp000344	3',4',7-Trihydroxyflavone	--	0.921083	0.00909618
novel.3438	--	pmp000344	3',4',7-Trihydroxyflavone	--	-0.84957	0.0322419
novel.344	--	pmp000344	3',4',7-Trihydroxyflavone	--	0.857071	0.0291831
novel.3448	--	pmp000344	3',4',7-Trihydroxyflavone	--	0.938444	0.00556717
novel.3479	ko04626	pmp000344	3',4',7-Trihydroxyflavone	--	0.901493	0.0140775
novel.3613	--	pmp000344	3',4',7-Trihydroxyflavone	--	0.989608	0.000161429
novel.3631	--	pmp000344	3',4',7-Trihydroxyflavone	--	0.854184	0.0303431
novel.3665	--	pmp000344	3',4',7-Trihydroxyflavone	--	0.955127	0.00297522
novel.3682	--	pmp000344	3',4',7-Trihydroxyflavone	--	0.968049	0.00151498
novel.3683	--	pmp000344	3',4',7-Trihydroxyflavone	--	0.962474	0.00208592
novel.3684	--	pmp000344	3',4',7-Trihydroxyflavone	--	0.940461	0.00521189
novel.3685	--	pmp000344	3',4',7-Trihydroxyflavone	--	0.992376	8.69721e-05
novel.3688	ko03013,ko03015	pmp000344	3',4',7-Trihydroxyflavone	--	-0.891502	0.0170192
novel.3694	--	pmp000344	3',4',7-Trihydroxyflavone	--	-0.816497	0.0474207
novel.3698	--	pmp000344	3',4',7-Trihydroxyflavone	--	0.970212	0.00131778
novel.3704	--	pmp000344	3',4',7-Trihydroxyflavone	--	0.983287	0.000416643
novel.3705	--	pmp000344	3',4',7-Trihydroxyflavone	--	0.976774	0.000802877
novel.3712	--	pmp000344	3',4',7-Trihydroxyflavone	--	-0.831252	0.0403114
novel.3741	--	pmp000344	3',4',7-Trihydroxyflavone	--	0.97364	0.0010331
novel.3752	--	pmp000344	3',4',7-Trihydroxyflavone	--	0.878101	0.0213832
novel.3765	--	pmp000344	3',4',7-Trihydroxyflavone	--	0.960112	0.00235485
novel.3779	--	pmp000344	3',4',7-Trihydroxyflavone	--	0.902606	0.0137665
novel.3788	--	pmp000344	3',4',7-Trihydroxyflavone	--	-0.843759	0.03471
novel.3802	--	pmp000344	3',4',7-Trihydroxyflavone	--	0.971328	0.00122133
novel.3818	--	pmp000344	3',4',7-Trihydroxyflavone	--	0.97159	0.00119922
novel.3846	--	pmp000344	3',4',7-Trihydroxyflavone	--	-0.946711	0.00418392
novel.3847	--	pmp000344	3',4',7-Trihydroxyflavone	--	-0.847326	0.0331848
novel.3855	--	pmp000344	3',4',7-Trihydroxyflavone	--	0.93682	0.0058614
novel.3885	--	pmp000344	3',4',7-Trihydroxyflavone	--	0.943711	0.00466357
novel.3924	--	pmp000344	3',4',7-Trihydroxyflavone	--	0.906716	0.0126469
novel.4010	--	pmp000344	3',4',7-Trihydroxyflavone	--	0.943762	0.00465515
novel.4013	--	pmp000344	3',4',7-Trihydroxyflavone	--	0.956709	0.00277065
novel.4014	--	pmp000344	3',4',7-Trihydroxyflavone	--	0.977898	0.000727358
novel.4015	--	pmp000344	3',4',7-Trihydroxyflavone	--	0.872985	0.0231748
novel.4027	--	pmp000344	3',4',7-Trihydroxyflavone	--	0.92641	0.0079239
novel.4037	--	pmp000344	3',4',7-Trihydroxyflavone	--	0.977932	0.000725141
novel.4041	--	pmp000344	3',4',7-Trihydroxyflavone	--	0.977846	0.00073077
novel.4047	--	pmp000344	3',4',7-Trihydroxyflavone	--	0.985743	0.000303424
novel.4048	--	pmp000344	3',4',7-Trihydroxyflavone	--	0.868467	0.0248134
novel.4060	--	pmp000344	3',4',7-Trihydroxyflavone	--	0.99015	0.000145057
novel.4067	--	pmp000344	3',4',7-Trihydroxyflavone	--	0.878947	0.0210938
novel.4091	--	pmp000344	3',4',7-Trihydroxyflavone	--	0.90478	0.0131687
novel.4123	--	pmp000344	3',4',7-Trihydroxyflavone	--	0.915092	0.010508
novel.4172	--	pmp000344	3',4',7-Trihydroxyflavone	--	0.97843	0.000692881
novel.4218	--	pmp000344	3',4',7-Trihydroxyflavone	--	0.953888	0.00314041
novel.4223	--	pmp000344	3',4',7-Trihydroxyflavone	--	0.907777	0.0123655
novel.4257	ko00860,ko01100,ko01110,ko01240	pmp000344	3',4',7-Trihydroxyflavone	--	0.876828	0.0218227
novel.4258	ko00040,ko00052,ko00053,ko00520,ko01100,ko01110	pmp000344	3',4',7-Trihydroxyflavone	--	0.846952	0.0333432
novel.4262	--	pmp000344	3',4',7-Trihydroxyflavone	--	-0.897458	0.0152332
novel.4294	--	pmp000344	3',4',7-Trihydroxyflavone	--	0.971272	0.00122606
novel.4347	--	pmp000344	3',4',7-Trihydroxyflavone	--	0.969737	0.00135992
novel.4377	--	pmp000344	3',4',7-Trihydroxyflavone	--	-0.811564	0.0499169
novel.4408	--	pmp000344	3',4',7-Trihydroxyflavone	--	0.913571	0.0108822
novel.4410	--	pmp000344	3',4',7-Trihydroxyflavone	--	0.966608	0.00165395
novel.4418	--	pmp000344	3',4',7-Trihydroxyflavone	--	-0.922594	0.00875555
novel.4443	--	pmp000344	3',4',7-Trihydroxyflavone	--	-0.921353	0.00903478
novel.4469	--	pmp000344	3',4',7-Trihydroxyflavone	--	0.942098	0.00493196
novel.4472	--	pmp000344	3',4',7-Trihydroxyflavone	--	0.965446	0.00177032
novel.4481	ko00600,ko01100	pmp000344	3',4',7-Trihydroxyflavone	--	0.973851	0.00101671
novel.4518	--	pmp000344	3',4',7-Trihydroxyflavone	--	0.852969	0.0308378
novel.4528	ko00510,ko00513,ko01100,ko04141	pmp000344	3',4',7-Trihydroxyflavone	--	-0.873267	0.0230741
novel.4567	--	pmp000344	3',4',7-Trihydroxyflavone	--	0.976539	0.000819151
novel.4593	--	pmp000344	3',4',7-Trihydroxyflavone	--	-0.82303	0.0442062
novel.4630	--	pmp000344	3',4',7-Trihydroxyflavone	--	0.970909	0.0012571
novel.4631	--	pmp000344	3',4',7-Trihydroxyflavone	--	0.943497	0.00469861
novel.4633	--	pmp000344	3',4',7-Trihydroxyflavone	--	0.963711	0.00195143
novel.4643	--	pmp000344	3',4',7-Trihydroxyflavone	--	-0.869748	0.0243435
novel.4711	--	pmp000344	3',4',7-Trihydroxyflavone	--	0.979829	0.000606195
novel.4725	ko03040	pmp000344	3',4',7-Trihydroxyflavone	--	-0.914865	0.0105634
novel.4730	--	pmp000344	3',4',7-Trihydroxyflavone	--	0.949351	0.00378307
novel.4740	ko03013	pmp000344	3',4',7-Trihydroxyflavone	--	0.979054	0.000653507
novel.4741	ko00564,ko00565,ko01100,ko01110,ko04144	pmp000344	3',4',7-Trihydroxyflavone	--	0.961922	0.00214725
novel.4742	--	pmp000344	3',4',7-Trihydroxyflavone	--	-0.867529	0.0251606
novel.4743	ko04626	pmp000344	3',4',7-Trihydroxyflavone	--	0.984607	0.000353613
novel.4779	--	pmp000344	3',4',7-Trihydroxyflavone	--	0.99109	0.000118724
novel.4782	ko00010,ko00053,ko00071,ko00280,ko00310,ko00330,ko00340,ko00380,ko00410,ko00561,ko00620,ko00770,ko00903,ko01100,ko01110,ko01240	pmp000344	3',4',7-Trihydroxyflavone	--	-0.897278	0.0152857
novel.4865	--	pmp000344	3',4',7-Trihydroxyflavone	--	-0.868657	0.0247434
novel.4878	--	pmp000344	3',4',7-Trihydroxyflavone	--	-0.814019	0.048667
novel.4923	--	pmp000344	3',4',7-Trihydroxyflavone	--	0.989014	0.000180363
novel.4932	--	pmp000344	3',4',7-Trihydroxyflavone	--	0.925976	0.00801647
novel.4988	--	pmp000344	3',4',7-Trihydroxyflavone	--	-0.956341	0.0028175
novel.502	--	pmp000344	3',4',7-Trihydroxyflavone	--	-0.851624	0.0313897
novel.5020	--	pmp000344	3',4',7-Trihydroxyflavone	--	-0.851317	0.0315165
novel.503	--	pmp000344	3',4',7-Trihydroxyflavone	--	0.860807	0.0277136
novel.5085	--	pmp000344	3',4',7-Trihydroxyflavone	--	0.942213	0.00491257
novel.5090	--	pmp000344	3',4',7-Trihydroxyflavone	--	0.937051	0.00581906
novel.5138	--	pmp000344	3',4',7-Trihydroxyflavone	--	-0.824364	0.0435628
novel.5152	ko00040,ko00052,ko00053,ko00520,ko01100,ko01110	pmp000344	3',4',7-Trihydroxyflavone	--	0.935697	0.00606932
novel.5220	ko03010	pmp000344	3',4',7-Trihydroxyflavone	--	-0.860618	0.0277871
novel.5246	--	pmp000344	3',4',7-Trihydroxyflavone	--	-0.890246	0.0174077
novel.5267	--	pmp000344	3',4',7-Trihydroxyflavone	--	0.920914	0.00913454
novel.5286	--	pmp000344	3',4',7-Trihydroxyflavone	--	0.992954	7.43016e-05
novel.530	--	pmp000344	3',4',7-Trihydroxyflavone	--	0.902547	0.0137828
novel.5426	--	pmp000344	3',4',7-Trihydroxyflavone	--	-0.835985	0.0381455
novel.5441	--	pmp000344	3',4',7-Trihydroxyflavone	--	0.975086	0.00092335
novel.5462	--	pmp000344	3',4',7-Trihydroxyflavone	--	-0.967274	0.00158897
novel.5475	--	pmp000344	3',4',7-Trihydroxyflavone	--	0.989223	0.00017358
novel.5519	--	pmp000344	3',4',7-Trihydroxyflavone	--	-0.877064	0.0217409
novel.5536	--	pmp000344	3',4',7-Trihydroxyflavone	--	0.92663	0.00787732
novel.5541	--	pmp000344	3',4',7-Trihydroxyflavone	--	0.813263	0.0490503
novel.5557	ko00460,ko00500,ko00940,ko01100,ko01110	pmp000344	3',4',7-Trihydroxyflavone	--	-0.851124	0.0315961
novel.5561	--	pmp000344	3',4',7-Trihydroxyflavone	--	0.910498	0.0116575
novel.5650	--	pmp000344	3',4',7-Trihydroxyflavone	--	0.83799	0.0372448
novel.5669	--	pmp000344	3',4',7-Trihydroxyflavone	--	0.90889	0.0120735
novel.5678	--	pmp000344	3',4',7-Trihydroxyflavone	--	0.919785	0.00939355
novel.5694	--	pmp000344	3',4',7-Trihydroxyflavone	--	0.93533	0.006138
novel.5734	--	pmp000344	3',4',7-Trihydroxyflavone	--	0.982953	0.000433449
novel.5763	--	pmp000344	3',4',7-Trihydroxyflavone	--	0.852586	0.0309947
novel.5804	--	pmp000344	3',4',7-Trihydroxyflavone	--	0.990059	0.000147757
novel.5891	--	pmp000344	3',4',7-Trihydroxyflavone	--	0.973705	0.00102804
novel.5941	--	pmp000344	3',4',7-Trihydroxyflavone	--	0.96982	0.00135252
novel.5944	--	pmp000344	3',4',7-Trihydroxyflavone	--	0.879678	0.0208449
novel.5949	--	pmp000344	3',4',7-Trihydroxyflavone	--	0.899991	0.0145024
novel.595	ko04626	pmp000344	3',4',7-Trihydroxyflavone	--	0.997897	6.63175e-06
novel.5988	--	pmp000344	3',4',7-Trihydroxyflavone	--	0.967966	0.00152282
novel.6013	--	pmp000344	3',4',7-Trihydroxyflavone	--	0.854219	0.0303293
novel.6061	--	pmp000344	3',4',7-Trihydroxyflavone	--	0.823455	0.0440009
novel.6103	--	pmp000344	3',4',7-Trihydroxyflavone	--	0.927079	0.00778236
novel.6152	--	pmp000344	3',4',7-Trihydroxyflavone	--	0.941152	0.00509269
novel.6185	--	pmp000344	3',4',7-Trihydroxyflavone	--	0.960108	0.00235529
novel.6242	ko00909,ko01100	pmp000344	3',4',7-Trihydroxyflavone	--	0.967587	0.00155885
novel.6282	--	pmp000344	3',4',7-Trihydroxyflavone	--	0.954139	0.00310666
novel.6313	--	pmp000344	3',4',7-Trihydroxyflavone	--	0.980772	0.000551004
novel.635	ko03040	pmp000344	3',4',7-Trihydroxyflavone	--	0.836654	0.0378438
novel.6355	--	pmp000344	3',4',7-Trihydroxyflavone	--	-0.849947	0.0320844
novel.6385	--	pmp000344	3',4',7-Trihydroxyflavone	--	0.848367	0.0327457
novel.640	--	pmp000344	3',4',7-Trihydroxyflavone	--	0.913178	0.0109799
novel.6407	ko00860,ko01100,ko01110,ko01240	pmp000344	3',4',7-Trihydroxyflavone	--	0.956049	0.00285512
novel.641	--	pmp000344	3',4',7-Trihydroxyflavone	--	0.908198	0.0122545
novel.6433	--	pmp000344	3',4',7-Trihydroxyflavone	--	-0.930399	0.00709778
novel.6455	--	pmp000344	3',4',7-Trihydroxyflavone	--	-0.820195	0.0455881
novel.648	--	pmp000344	3',4',7-Trihydroxyflavone	--	0.917608	0.00990295
novel.649	--	pmp000344	3',4',7-Trihydroxyflavone	--	0.953266	0.00322513
novel.6497	--	pmp000344	3',4',7-Trihydroxyflavone	--	0.951247	0.00350731
novel.6507	--	pmp000344	3',4',7-Trihydroxyflavone	--	-0.947461	0.00406801
novel.6569	--	pmp000344	3',4',7-Trihydroxyflavone	--	-0.921242	0.00905992
novel.6570	ko03010	pmp000344	3',4',7-Trihydroxyflavone	--	0.988898	0.000184195
novel.6583	ko04626	pmp000344	3',4',7-Trihydroxyflavone	--	0.974426	0.000972709
novel.6623	--	pmp000344	3',4',7-Trihydroxyflavone	--	0.978853	0.000666036
novel.6626	--	pmp000344	3',4',7-Trihydroxyflavone	--	0.976301	0.000835818
novel.6676	--	pmp000344	3',4',7-Trihydroxyflavone	--	0.970769	0.00126921
novel.669	ko00510,ko00513,ko01100	pmp000344	3',4',7-Trihydroxyflavone	--	0.964705	0.00184664
novel.678	ko04120,ko04141	pmp000344	3',4',7-Trihydroxyflavone	--	-0.925667	0.00808276
novel.6869	--	pmp000344	3',4',7-Trihydroxyflavone	--	0.957146	0.0027153
novel.6976	--	pmp000344	3',4',7-Trihydroxyflavone	--	0.980232	0.000582296
novel.6977	--	pmp000344	3',4',7-Trihydroxyflavone	--	0.94853	0.00390562
novel.7047	--	pmp000344	3',4',7-Trihydroxyflavone	--	0.983657	0.000398455
novel.7105	--	pmp000344	3',4',7-Trihydroxyflavone	--	0.935135	0.00617465
novel.7129	ko00195,ko01100	pmp000344	3',4',7-Trihydroxyflavone	--	0.990561	0.000133233
novel.7142	--	pmp000344	3',4',7-Trihydroxyflavone	--	0.978694	0.000676064
novel.7170	--	pmp000344	3',4',7-Trihydroxyflavone	--	0.966146	0.0016997
novel.7223	--	pmp000344	3',4',7-Trihydroxyflavone	--	0.904546	0.0132324
novel.7225	--	pmp000344	3',4',7-Trihydroxyflavone	--	0.977649	0.000743756
novel.7227	ko03040	pmp000344	3',4',7-Trihydroxyflavone	--	-0.887885	0.0181499
novel.723	--	pmp000344	3',4',7-Trihydroxyflavone	--	-0.828743	0.0414819
novel.7279	--	pmp000344	3',4',7-Trihydroxyflavone	--	0.883214	0.019662
novel.7283	ko04144	pmp000344	3',4',7-Trihydroxyflavone	--	0.829419	0.041165
novel.7298	--	pmp000344	3',4',7-Trihydroxyflavone	--	-0.920747	0.00917265
novel.7319	ko00460,ko00500,ko00940,ko01100,ko01110	pmp000344	3',4',7-Trihydroxyflavone	--	0.888763	0.0178723
novel.734	--	pmp000344	3',4',7-Trihydroxyflavone	--	0.991109	0.000118235
novel.7347	--	pmp000344	3',4',7-Trihydroxyflavone	--	0.995171	3.49193e-05
novel.7374	--	pmp000344	3',4',7-Trihydroxyflavone	--	-0.850117	0.0320139
novel.7408	--	pmp000344	3',4',7-Trihydroxyflavone	--	0.943416	0.00471198
novel.7477	--	pmp000344	3',4',7-Trihydroxyflavone	--	0.989981	0.000150064
novel.7588	--	pmp000344	3',4',7-Trihydroxyflavone	--	-0.922345	0.00881133
novel.7590	--	pmp000344	3',4',7-Trihydroxyflavone	--	0.968103	0.00150987
novel.7626	--	pmp000344	3',4',7-Trihydroxyflavone	--	0.960823	0.00227221
novel.7632	--	pmp000344	3',4',7-Trihydroxyflavone	--	0.969628	0.00136971
novel.7639	--	pmp000344	3',4',7-Trihydroxyflavone	--	-0.81868	0.046335
novel.7645	--	pmp000344	3',4',7-Trihydroxyflavone	--	0.907483	0.0124432
novel.77	--	pmp000344	3',4',7-Trihydroxyflavone	--	0.902527	0.0137886
novel.7701	--	pmp000344	3',4',7-Trihydroxyflavone	--	0.940395	0.00522327
novel.7731	--	pmp000344	3',4',7-Trihydroxyflavone	--	0.915042	0.0105203
novel.774	--	pmp000344	3',4',7-Trihydroxyflavone	--	0.934396	0.00631472
novel.7763	--	pmp000344	3',4',7-Trihydroxyflavone	--	0.978716	0.000674679
novel.7767	--	pmp000344	3',4',7-Trihydroxyflavone	--	-0.964172	0.00190247
novel.7779	--	pmp000344	3',4',7-Trihydroxyflavone	--	0.97362	0.00103469
novel.7809	--	pmp000344	3',4',7-Trihydroxyflavone	--	0.987998	0.000215225
novel.7823	--	pmp000344	3',4',7-Trihydroxyflavone	--	0.913281	0.0109541
novel.7862	--	pmp000344	3',4',7-Trihydroxyflavone	--	0.955732	0.00289608
novel.79	ko00564,ko00565,ko01100,ko01110,ko04144	pmp000344	3',4',7-Trihydroxyflavone	--	0.942719	0.00482762
novel.7930	--	pmp000344	3',4',7-Trihydroxyflavone	--	0.95765	0.00265232
novel.7936	--	pmp000344	3',4',7-Trihydroxyflavone	--	0.895076	0.0159361
novel.7980	--	pmp000344	3',4',7-Trihydroxyflavone	--	-0.902382	0.0138289
novel.80	--	pmp000344	3',4',7-Trihydroxyflavone	--	0.947681	0.00403433
novel.8002	--	pmp000344	3',4',7-Trihydroxyflavone	--	0.980165	0.000586232
novel.8005	--	pmp000344	3',4',7-Trihydroxyflavone	--	0.97332	0.00105827
novel.8048	--	pmp000344	3',4',7-Trihydroxyflavone	--	0.938255	0.00560103
novel.8078	--	pmp000344	3',4',7-Trihydroxyflavone	--	0.961643	0.00217865
novel.8160	--	pmp000344	3',4',7-Trihydroxyflavone	--	0.965713	0.00174326
novel.8252	--	pmp000344	3',4',7-Trihydroxyflavone	--	0.873432	0.0230153
novel.8267	--	pmp000344	3',4',7-Trihydroxyflavone	--	-0.890578	0.0173046
novel.8281	--	pmp000344	3',4',7-Trihydroxyflavone	--	0.910423	0.0116767
novel.8288	--	pmp000344	3',4',7-Trihydroxyflavone	--	0.886053	0.0187362
novel.8302	--	pmp000344	3',4',7-Trihydroxyflavone	--	0.926747	0.00785237
novel.8303	--	pmp000344	3',4',7-Trihydroxyflavone	--	0.841271	0.0357926
novel.8336	--	pmp000344	3',4',7-Trihydroxyflavone	--	0.99402	5.35395e-05
novel.846	--	pmp000344	3',4',7-Trihydroxyflavone	--	0.955416	0.00293726
novel.8497	--	pmp000344	3',4',7-Trihydroxyflavone	--	-0.949986	0.0036896
novel.8501	--	pmp000344	3',4',7-Trihydroxyflavone	--	-0.94777	0.00402064
novel.8539	--	pmp000344	3',4',7-Trihydroxyflavone	--	0.986536	0.000270693
novel.8544	--	pmp000344	3',4',7-Trihydroxyflavone	--	0.986032	0.000291281
novel.8549	--	pmp000344	3',4',7-Trihydroxyflavone	--	0.99344	6.44078e-05
novel.8583	--	pmp000344	3',4',7-Trihydroxyflavone	--	0.986978	0.000253249
novel.8597	--	pmp000344	3',4',7-Trihydroxyflavone	--	0.987365	0.000238458
novel.87	--	pmp000344	3',4',7-Trihydroxyflavone	--	0.975917	0.000863037
novel.8706	--	pmp000344	3',4',7-Trihydroxyflavone	--	-0.823831	0.0438193
novel.871	--	pmp000344	3',4',7-Trihydroxyflavone	--	0.963486	0.00197561
novel.8714	--	pmp000344	3',4',7-Trihydroxyflavone	--	0.948859	0.00385627
novel.8725	--	pmp000344	3',4',7-Trihydroxyflavone	--	0.968506	0.00147217
novel.8726	--	pmp000344	3',4',7-Trihydroxyflavone	--	-0.832219	0.0398639
novel.8779	--	pmp000344	3',4',7-Trihydroxyflavone	--	0.926149	0.00797967
novel.8780	ko04144	pmp000344	3',4',7-Trihydroxyflavone	--	0.924903	0.00824763
novel.8785	ko00010,ko00053,ko00071,ko00280,ko00310,ko00330,ko00340,ko00380,ko00410,ko00561,ko00620,ko00770,ko00903,ko01100,ko01110,ko01240	pmp000344	3',4',7-Trihydroxyflavone	--	0.982143	0.000475469
novel.8793	--	pmp000344	3',4',7-Trihydroxyflavone	--	0.939642	0.00535461
novel.881	--	pmp000344	3',4',7-Trihydroxyflavone	--	-0.924014	0.00844134
novel.8835	--	pmp000344	3',4',7-Trihydroxyflavone	--	0.950056	0.00367937
novel.8839	ko00900,ko01100,ko01110	pmp000344	3',4',7-Trihydroxyflavone	--	0.872838	0.0232273
novel.8842	--	pmp000344	3',4',7-Trihydroxyflavone	--	0.941615	0.00501378
novel.8857	--	pmp000344	3',4',7-Trihydroxyflavone	--	-0.955573	0.00291681
novel.8866	--	pmp000344	3',4',7-Trihydroxyflavone	--	0.979009	0.000656296
novel.8873	--	pmp000344	3',4',7-Trihydroxyflavone	--	0.915414	0.0104296
novel.8877	--	pmp000344	3',4',7-Trihydroxyflavone	--	0.974691	0.000952685
novel.8930	--	pmp000344	3',4',7-Trihydroxyflavone	--	-0.899115	0.0147534
novel.894	ko03020	pmp000344	3',4',7-Trihydroxyflavone	--	0.905132	0.0130731
novel.8981	--	pmp000344	3',4',7-Trihydroxyflavone	--	0.97374	0.00102533
novel.8984	--	pmp000344	3',4',7-Trihydroxyflavone	--	0.970404	0.00130096
novel.8988	--	pmp000344	3',4',7-Trihydroxyflavone	--	-0.838481	0.0370259
novel.8995	--	pmp000344	3',4',7-Trihydroxyflavone	--	0.963472	0.00197708
novel.9036	--	pmp000344	3',4',7-Trihydroxyflavone	--	0.913663	0.0108593
novel.9089	--	pmp000344	3',4',7-Trihydroxyflavone	--	-0.944377	0.00455479
novel.9114	--	pmp000344	3',4',7-Trihydroxyflavone	--	-0.952112	0.00338502
novel.9127	--	pmp000344	3',4',7-Trihydroxyflavone	--	-0.878617	0.0212064
novel.9134	--	pmp000344	3',4',7-Trihydroxyflavone	--	0.961622	0.00218099
novel.9145	--	pmp000344	3',4',7-Trihydroxyflavone	--	0.929968	0.00718504
novel.9172	ko00400,ko01100,ko01110,ko01230	pmp000344	3',4',7-Trihydroxyflavone	--	0.915213	0.0104786
novel.9173	ko00061,ko00071,ko01100,ko01212,ko04146	pmp000344	3',4',7-Trihydroxyflavone	--	0.93709	0.00581193
novel.9202	--	pmp000344	3',4',7-Trihydroxyflavone	--	0.948235	0.00395006
novel.9248	--	pmp000344	3',4',7-Trihydroxyflavone	--	0.946894	0.00415556
novel.9250	--	pmp000344	3',4',7-Trihydroxyflavone	--	-0.840938	0.035939
novel.9269	--	pmp000344	3',4',7-Trihydroxyflavone	--	0.925626	0.00809148
novel.928	--	pmp000344	3',4',7-Trihydroxyflavone	--	0.975294	0.00090804
novel.9294	ko04626	pmp000344	3',4',7-Trihydroxyflavone	--	0.929793	0.00722047
novel.9314	--	pmp000344	3',4',7-Trihydroxyflavone	--	-0.924051	0.00843326
novel.9320	ko04144	pmp000344	3',4',7-Trihydroxyflavone	--	0.984119	0.000376315
novel.9324	--	pmp000344	3',4',7-Trihydroxyflavone	--	0.979878	0.000603288
novel.9329	--	pmp000344	3',4',7-Trihydroxyflavone	--	0.940184	0.00525997
novel.9408	--	pmp000344	3',4',7-Trihydroxyflavone	--	0.985291	0.000322929
novel.9517	--	pmp000344	3',4',7-Trihydroxyflavone	--	0.996984	1.36273e-05
novel.9520	ko00460,ko00500,ko00940,ko01100,ko01110	pmp000344	3',4',7-Trihydroxyflavone	--	0.922167	0.00885112
novel.9521	--	pmp000344	3',4',7-Trihydroxyflavone	--	0.994605	4.35859e-05
novel.9567	--	pmp000344	3',4',7-Trihydroxyflavone	--	-0.82178	0.0448134
novel.9578	ko00073	pmp000344	3',4',7-Trihydroxyflavone	--	0.90589	0.0128683
novel.9608	ko03008	pmp000344	3',4',7-Trihydroxyflavone	--	-0.87645	0.0219539
novel.9609	--	pmp000344	3',4',7-Trihydroxyflavone	--	0.841892	0.0355208
novel.9613	--	pmp000344	3',4',7-Trihydroxyflavone	--	0.954139	0.0031066
novel.9623	ko00010,ko00071,ko00350,ko00620,ko01100,ko01110,ko01200	pmp000344	3',4',7-Trihydroxyflavone	--	0.928577	0.0074697
novel.9644	--	pmp000344	3',4',7-Trihydroxyflavone	--	0.995869	2.55637e-05
novel.9649	--	pmp000344	3',4',7-Trihydroxyflavone	--	0.896516	0.0155092
novel.9685	ko00010,ko00053,ko00071,ko00280,ko00310,ko00330,ko00340,ko00380,ko00410,ko00561,ko00620,ko00770,ko00903,ko01100,ko01110,ko01240	pmp000344	3',4',7-Trihydroxyflavone	--	0.948238	0.00394967
novel.9707	ko00190,ko01100	pmp000344	3',4',7-Trihydroxyflavone	--	0.957403	0.00268311
novel.9716	--	pmp000344	3',4',7-Trihydroxyflavone	--	0.92717	0.00776308
novel.9724	--	pmp000344	3',4',7-Trihydroxyflavone	--	0.971896	0.00117366
novel.973	--	pmp000344	3',4',7-Trihydroxyflavone	--	0.971117	0.00123928
novel.9736	--	pmp000344	3',4',7-Trihydroxyflavone	--	-0.948704	0.00387949
novel.9737	--	pmp000344	3',4',7-Trihydroxyflavone	--	-0.877066	0.0217401
novel.974	--	pmp000344	3',4',7-Trihydroxyflavone	--	0.982343	0.000464877
novel.9742	--	pmp000344	3',4',7-Trihydroxyflavone	--	0.903188	0.0136052
novel.9744	--	pmp000344	3',4',7-Trihydroxyflavone	--	0.965496	0.00176521
novel.9745	--	pmp000344	3',4',7-Trihydroxyflavone	--	0.982387	0.000462575
novel.9751	--	pmp000344	3',4',7-Trihydroxyflavone	--	0.957467	0.00267509
novel.9755	--	pmp000344	3',4',7-Trihydroxyflavone	--	0.981039	0.000535898
novel.9804	ko00941,ko01100,ko01110	pmp000344	3',4',7-Trihydroxyflavone	--	0.982157	0.000474736
novel.9842	--	pmp000344	3',4',7-Trihydroxyflavone	--	-0.97664	0.000812152
novel.9845	--	pmp000344	3',4',7-Trihydroxyflavone	--	-0.859072	0.0283915
novel.9883	--	pmp000344	3',4',7-Trihydroxyflavone	--	0.969411	0.00138923
novel.9964	ko03013	pmp000344	3',4',7-Trihydroxyflavone	--	-0.876551	0.0219188
novel.9991	--	pmp000344	3',4',7-Trihydroxyflavone	--	0.949377	0.00377922
LOC110091828	--	Lmmp005125	Pinostrobin Chalcone	--	-0.869378	0.024479
LOC110091844	--	Lmmp005125	Pinostrobin Chalcone	--	0.949775	0.00372044
LOC110091855	ko04712	Lmmp005125	Pinostrobin Chalcone	--	0.893557	0.0163921
LOC110091872	--	Lmmp005125	Pinostrobin Chalcone	--	0.913002	0.0110238
LOC110091883	ko00460,ko01100,ko01110	Lmmp005125	Pinostrobin Chalcone	--	-0.868326	0.0248657
LOC110091896	--	Lmmp005125	Pinostrobin Chalcone	--	0.97311	0.00107488
LOC110091914	ko00071,ko00592,ko01100,ko01110,ko01212	Lmmp005125	Pinostrobin Chalcone	--	-0.951795	0.00342954
LOC110091994	--	Lmmp005125	Pinostrobin Chalcone	--	-0.97481	0.000943775
LOC110092006	--	Lmmp005125	Pinostrobin Chalcone	--	0.853412	0.0306573
LOC110092079	--	Lmmp005125	Pinostrobin Chalcone	--	-0.967215	0.00159467
LOC110092106	--	Lmmp005125	Pinostrobin Chalcone	--	0.948702	0.0038797
LOC110092117	--	Lmmp005125	Pinostrobin Chalcone	--	-0.903346	0.0135614
LOC110092129	--	Lmmp005125	Pinostrobin Chalcone	--	0.839185	0.0367128
LOC110092187	--	Lmmp005125	Pinostrobin Chalcone	--	0.842123	0.0354203
LOC110092216	--	Lmmp005125	Pinostrobin Chalcone	--	-0.953345	0.00321431
LOC110092219	ko00500,ko01100	Lmmp005125	Pinostrobin Chalcone	--	0.863419	0.0267078
LOC110092306	--	Lmmp005125	Pinostrobin Chalcone	--	0.8883	0.0180184
LOC110092377	ko00270,ko01100	Lmmp005125	Pinostrobin Chalcone	--	0.921058	0.00910168
LOC110092466	ko00940,ko00941,ko00945,ko01100,ko01110	Lmmp005125	Pinostrobin Chalcone	--	-0.922019	0.00888441
LOC110092467	ko00940,ko00941,ko00945,ko01100,ko01110	Lmmp005125	Pinostrobin Chalcone	--	-0.869176	0.0245528
LOC110092486	--	Lmmp005125	Pinostrobin Chalcone	--	0.869144	0.0245648
LOC110092528	--	Lmmp005125	Pinostrobin Chalcone	--	-0.844546	0.0343707
LOC110092540	ko00250,ko00260,ko00630,ko01100,ko01110,ko01200,ko04146	Lmmp005125	Pinostrobin Chalcone	--	0.937577	0.00572325
LOC110092543	--	Lmmp005125	Pinostrobin Chalcone	--	0.902838	0.0137021
LOC110092548	ko04144	Lmmp005125	Pinostrobin Chalcone	--	0.865772	0.0258167
LOC110092561	--	Lmmp005125	Pinostrobin Chalcone	--	0.834042	0.0390278
LOC110092575	--	Lmmp005125	Pinostrobin Chalcone	--	0.938644	0.00553132
LOC110092622	ko04075	Lmmp005125	Pinostrobin Chalcone	--	0.836219	0.0380397
LOC110092633	--	Lmmp005125	Pinostrobin Chalcone	--	-0.91222	0.0112198
LOC110092637	--	Lmmp005125	Pinostrobin Chalcone	--	0.817225	0.0470569
LOC110092730	ko00400,ko01100,ko01110,ko01230	Lmmp005125	Pinostrobin Chalcone	--	-0.864023	0.0264776
LOC110092776	--	Lmmp005125	Pinostrobin Chalcone	--	-0.953485	0.00319514
LOC110092798	ko00195,ko01100	Lmmp005125	Pinostrobin Chalcone	--	0.877248	0.0216773
LOC110092838	--	Lmmp005125	Pinostrobin Chalcone	--	0.923789	0.00849091
LOC110092846	--	Lmmp005125	Pinostrobin Chalcone	--	0.979385	0.000633078
LOC110092855	ko00940,ko01100,ko01110	Lmmp005125	Pinostrobin Chalcone	--	-0.940055	0.0052824
LOC110092871	ko00630,ko01100	Lmmp005125	Pinostrobin Chalcone	--	0.983855	0.000388907
LOC110092875	--	Lmmp005125	Pinostrobin Chalcone	--	0.850025	0.0320522
LOC110092976	ko00940,ko01100,ko01110	Lmmp005125	Pinostrobin Chalcone	--	-0.944149	0.00459181
LOC110092985	ko03440	Lmmp005125	Pinostrobin Chalcone	--	-0.823459	0.0439992
LOC110092989	--	Lmmp005125	Pinostrobin Chalcone	--	0.834114	0.0389947
LOC110092993	--	Lmmp005125	Pinostrobin Chalcone	--	0.900307	0.0144126
LOC110092994	--	Lmmp005125	Pinostrobin Chalcone	--	0.861227	0.0275508
LOC110093012	ko00563,ko01100	Lmmp005125	Pinostrobin Chalcone	--	-0.909071	0.0120262
LOC110093026	--	Lmmp005125	Pinostrobin Chalcone	--	-0.864656	0.0262373
LOC110093030	--	Lmmp005125	Pinostrobin Chalcone	--	-0.951096	0.00352886
LOC110093044	ko00630,ko00710,ko01100,ko01110,ko01200	Lmmp005125	Pinostrobin Chalcone	--	0.989992	0.000149749
LOC110093048	--	Lmmp005125	Pinostrobin Chalcone	--	0.836404	0.0379563
LOC110093087	ko00940,ko01100,ko01110	Lmmp005125	Pinostrobin Chalcone	--	-0.963664	0.00195647
LOC110093156	--	Lmmp005125	Pinostrobin Chalcone	--	-0.836741	0.0378045
LOC110093167	--	Lmmp005125	Pinostrobin Chalcone	--	0.987881	0.000219398
LOC110093232	--	Lmmp005125	Pinostrobin Chalcone	--	-0.95355	0.00318635
LOC110093239	--	Lmmp005125	Pinostrobin Chalcone	--	-0.949855	0.00370881
LOC110093258	--	Lmmp005125	Pinostrobin Chalcone	--	0.918176	0.00976884
LOC110093296	--	Lmmp005125	Pinostrobin Chalcone	--	0.98629	0.000280652
LOC110093396	--	Lmmp005125	Pinostrobin Chalcone	--	-0.818413	0.0464669
LOC110093408	--	Lmmp005125	Pinostrobin Chalcone	--	-0.818427	0.0464598
LOC110093422	ko00940,ko00941,ko00945,ko01100,ko01110	Lmmp005125	Pinostrobin Chalcone	--	0.841311	0.0357752
LOC110093428	ko04075,ko04712	Lmmp005125	Pinostrobin Chalcone	--	0.992413	8.61303e-05
LOC110093506	--	Lmmp005125	Pinostrobin Chalcone	--	0.946819	0.00416714
LOC110093531	--	Lmmp005125	Pinostrobin Chalcone	--	0.874485	0.0226423
LOC110093532	ko00500,ko01100	Lmmp005125	Pinostrobin Chalcone	--	-0.97037	0.0013039
LOC110093565	--	Lmmp005125	Pinostrobin Chalcone	--	0.872132	0.02348
LOC110093590	--	Lmmp005125	Pinostrobin Chalcone	--	-0.893907	0.0162865
LOC110093597	--	Lmmp005125	Pinostrobin Chalcone	--	-0.889996	0.0174856
LOC110093644	--	Lmmp005125	Pinostrobin Chalcone	--	0.818494	0.046427
LOC110093659	--	Lmmp005125	Pinostrobin Chalcone	--	0.979253	0.000641201
LOC110093665	ko00195,ko01100	Lmmp005125	Pinostrobin Chalcone	--	0.829684	0.0410412
LOC110093689	--	Lmmp005125	Pinostrobin Chalcone	--	-0.87732	0.0216523
LOC110093750	ko00500,ko01100,ko01110	Lmmp005125	Pinostrobin Chalcone	--	-0.939584	0.00536491
LOC110093783	ko00051,ko01100	Lmmp005125	Pinostrobin Chalcone	--	0.857485	0.0290183
LOC110093801	--	Lmmp005125	Pinostrobin Chalcone	--	-0.975606	0.000885309
LOC110093802	--	Lmmp005125	Pinostrobin Chalcone	--	0.861476	0.0274542
LOC110093857	ko03030	Lmmp005125	Pinostrobin Chalcone	--	-0.936189	0.00597782
LOC110093861	ko03013	Lmmp005125	Pinostrobin Chalcone	--	-0.85145	0.0314615
LOC110093872	ko03013	Lmmp005125	Pinostrobin Chalcone	--	-0.856097	0.0295721
LOC110093892	--	Lmmp005125	Pinostrobin Chalcone	--	0.923157	0.00863042
LOC110093909	--	Lmmp005125	Pinostrobin Chalcone	--	0.955988	0.00286295
LOC110093930	--	Lmmp005125	Pinostrobin Chalcone	--	0.913369	0.0109323
LOC110093968	--	Lmmp005125	Pinostrobin Chalcone	--	-0.920372	0.00925843
LOC110093981	ko00010,ko00040,ko00053,ko00561,ko00620,ko01100,ko01110,ko01240	Lmmp005125	Pinostrobin Chalcone	--	-0.956375	0.00281322
LOC110093998	ko00940,ko01100,ko01110	Lmmp005125	Pinostrobin Chalcone	--	0.893043	0.0165479
LOC110094003	--	Lmmp005125	Pinostrobin Chalcone	--	-0.870478	0.0240776
LOC110094054	--	Lmmp005125	Pinostrobin Chalcone	--	0.940461	0.00521174
LOC110094069	ko00901,ko01100,ko01110	Lmmp005125	Pinostrobin Chalcone	--	0.976987	0.00078832
LOC110094081	--	Lmmp005125	Pinostrobin Chalcone	--	-0.853936	0.0304437
LOC110094087	--	Lmmp005125	Pinostrobin Chalcone	--	-0.900359	0.0143978
LOC110094111	ko04075	Lmmp005125	Pinostrobin Chalcone	--	0.980097	0.000590265
LOC110094150	--	Lmmp005125	Pinostrobin Chalcone	--	0.857349	0.0290726
LOC110094189	ko00061	Lmmp005125	Pinostrobin Chalcone	--	-0.905536	0.0129636
LOC110094278	ko00908,ko01110	Lmmp005125	Pinostrobin Chalcone	--	-0.945075	0.00444231
LOC110094296	--	Lmmp005125	Pinostrobin Chalcone	--	-0.878584	0.0212178
LOC110094306	ko03050	Lmmp005125	Pinostrobin Chalcone	--	-0.812972	0.0491981
LOC110094318	--	Lmmp005125	Pinostrobin Chalcone	--	0.952516	0.0033285
LOC110094328	ko00562,ko01100,ko04070,ko04144	Lmmp005125	Pinostrobin Chalcone	--	-0.868772	0.0247011
LOC110094334	--	Lmmp005125	Pinostrobin Chalcone	--	0.922151	0.00885469
LOC110094364	--	Lmmp005125	Pinostrobin Chalcone	--	-0.929698	0.00723974
LOC110094430	--	Lmmp005125	Pinostrobin Chalcone	--	0.887298	0.0183369
LOC110094447	--	Lmmp005125	Pinostrobin Chalcone	--	0.910232	0.0117258
LOC110094451	ko00520,ko01100	Lmmp005125	Pinostrobin Chalcone	--	-0.956229	0.00283188
LOC110094452	--	Lmmp005125	Pinostrobin Chalcone	--	0.856446	0.0294324
LOC110094476	--	Lmmp005125	Pinostrobin Chalcone	--	0.951318	0.00349723
LOC110094486	ko00010,ko00030,ko00051,ko00052,ko01100,ko01110,ko01200,ko01230,ko03018	Lmmp005125	Pinostrobin Chalcone	--	0.819019	0.0461673
LOC110094498	--	Lmmp005125	Pinostrobin Chalcone	--	-0.895241	0.0158868
LOC110094504	--	Lmmp005125	Pinostrobin Chalcone	--	-0.850104	0.0320194
LOC110094512	--	Lmmp005125	Pinostrobin Chalcone	--	-0.92698	0.00780323
LOC110094522	--	Lmmp005125	Pinostrobin Chalcone	--	0.827823	0.0419155
LOC110094561	ko03440	Lmmp005125	Pinostrobin Chalcone	--	-0.896356	0.0155566
LOC110094563	--	Lmmp005125	Pinostrobin Chalcone	--	0.830119	0.0408379
LOC110094587	--	Lmmp005125	Pinostrobin Chalcone	--	-0.952494	0.0033316
LOC110094667	--	Lmmp005125	Pinostrobin Chalcone	--	0.91328	0.0109544
LOC110094668	--	Lmmp005125	Pinostrobin Chalcone	--	-0.880263	0.0206472
LOC110094672	ko04712	Lmmp005125	Pinostrobin Chalcone	--	-0.941127	0.00509702
LOC110094674	ko00500,ko01100,ko01110	Lmmp005125	Pinostrobin Chalcone	--	0.980602	0.000560783
LOC110094787	--	Lmmp005125	Pinostrobin Chalcone	--	-0.952044	0.00339457
LOC110094797	ko00905,ko01100,ko01110	Lmmp005125	Pinostrobin Chalcone	--	-0.904705	0.0131891
LOC110094829	ko04144	Lmmp005125	Pinostrobin Chalcone	--	-0.969179	0.0014103
LOC110094835	ko04016	Lmmp005125	Pinostrobin Chalcone	--	-0.844112	0.0345574
LOC110094836	ko00040,ko01100	Lmmp005125	Pinostrobin Chalcone	--	-0.873685	0.0229256
LOC110094925	--	Lmmp005125	Pinostrobin Chalcone	--	-0.944868	0.00447557
LOC110094927	--	Lmmp005125	Pinostrobin Chalcone	--	-0.973478	0.00104576
LOC110094954	ko04016,ko04075,ko04626	Lmmp005125	Pinostrobin Chalcone	--	-0.941463	0.00503952
LOC110094978	--	Lmmp005125	Pinostrobin Chalcone	--	0.948676	0.00388365
LOC110094979	--	Lmmp005125	Pinostrobin Chalcone	--	-0.928827	0.00741814
LOC110095007	--	Lmmp005125	Pinostrobin Chalcone	--	-0.860029	0.0280167
LOC110095057	ko00230,ko01100	Lmmp005125	Pinostrobin Chalcone	--	-0.937568	0.00572494
LOC110095062	--	Lmmp005125	Pinostrobin Chalcone	--	-0.94674	0.00417937
LOC110095112	--	Lmmp005125	Pinostrobin Chalcone	--	-0.967799	0.00153862
LOC110095114	ko00195	Lmmp005125	Pinostrobin Chalcone	--	0.973494	0.0010445
LOC110095118	--	Lmmp005125	Pinostrobin Chalcone	--	0.86024	0.0279343
LOC110095121	--	Lmmp005125	Pinostrobin Chalcone	--	0.966766	0.00163835
LOC110095216	--	Lmmp005125	Pinostrobin Chalcone	--	-0.854236	0.0303222
LOC110095223	ko00196,ko01100	Lmmp005125	Pinostrobin Chalcone	--	0.993185	6.95136e-05
LOC110095253	--	Lmmp005125	Pinostrobin Chalcone	--	0.934624	0.00627135
LOC110095287	--	Lmmp005125	Pinostrobin Chalcone	--	0.920367	0.0092596
LOC110095348	--	Lmmp005125	Pinostrobin Chalcone	--	0.964257	0.00189346
LOC110095379	--	Lmmp005125	Pinostrobin Chalcone	--	-0.871419	0.0237368
LOC110095406	ko03040,ko04141,ko04144	Lmmp005125	Pinostrobin Chalcone	--	0.886604	0.018559
LOC110095407	--	Lmmp005125	Pinostrobin Chalcone	--	0.872665	0.0232891
LOC110095415	--	Lmmp005125	Pinostrobin Chalcone	--	0.937159	0.00579938
LOC110095426	ko04626	Lmmp005125	Pinostrobin Chalcone	--	-0.940264	0.00524599
LOC110095456	ko00620,ko01100	Lmmp005125	Pinostrobin Chalcone	--	-0.974781	0.000945953
LOC110095566	--	Lmmp005125	Pinostrobin Chalcone	--	-0.816605	0.0473667
LOC110095669	--	Lmmp005125	Pinostrobin Chalcone	--	-0.969651	0.00136764
LOC110095670	--	Lmmp005125	Pinostrobin Chalcone	--	-0.944537	0.00452883
LOC110095712	--	Lmmp005125	Pinostrobin Chalcone	--	-0.876738	0.0218538
LOC110095738	--	Lmmp005125	Pinostrobin Chalcone	--	-0.929827	0.00721356
LOC110095756	ko03020	Lmmp005125	Pinostrobin Chalcone	--	-0.93706	0.00581755
LOC110095787	ko00010,ko00071,ko00350,ko00592,ko00620,ko01100,ko01110	Lmmp005125	Pinostrobin Chalcone	--	-0.929879	0.00720302
LOC110095813	--	Lmmp005125	Pinostrobin Chalcone	--	-0.93036	0.00710566
LOC110095832	--	Lmmp005125	Pinostrobin Chalcone	--	-0.87593	0.022135
LOC110095913	--	Lmmp005125	Pinostrobin Chalcone	--	0.883948	0.0194206
LOC110095921	--	Lmmp005125	Pinostrobin Chalcone	--	-0.962491	0.00208402
LOC110095939	ko03060	Lmmp005125	Pinostrobin Chalcone	--	-0.961646	0.00217837
LOC110095974	--	Lmmp005125	Pinostrobin Chalcone	--	0.845669	0.0338892
LOC110095996	ko03050	Lmmp005125	Pinostrobin Chalcone	--	0.831819	0.0400489
LOC110096015	--	Lmmp005125	Pinostrobin Chalcone	--	0.900715	0.0142969
LOC110096052	--	Lmmp005125	Pinostrobin Chalcone	--	0.95356	0.00318495
LOC110096110	--	Lmmp005125	Pinostrobin Chalcone	--	0.847683	0.0330339
LOC110096130	--	Lmmp005125	Pinostrobin Chalcone	--	-0.95534	0.00294729
LOC110096147	--	Lmmp005125	Pinostrobin Chalcone	--	-0.948478	0.00391338
LOC110096185	--	Lmmp005125	Pinostrobin Chalcone	--	-0.939877	0.00531358
LOC110096189	--	Lmmp005125	Pinostrobin Chalcone	--	-0.913871	0.0108078
LOC110096194	--	Lmmp005125	Pinostrobin Chalcone	--	-0.950316	0.00364149
LOC110096259	--	Lmmp005125	Pinostrobin Chalcone	--	-0.925295	0.00816273
LOC110096286	--	Lmmp005125	Pinostrobin Chalcone	--	0.834528	0.0388062
LOC110096292	--	Lmmp005125	Pinostrobin Chalcone	--	-0.896875	0.0154037
LOC110096294	--	Lmmp005125	Pinostrobin Chalcone	--	0.927797	0.00763174
LOC110096334	--	Lmmp005125	Pinostrobin Chalcone	--	-0.961836	0.00215696
LOC110096397	--	Lmmp005125	Pinostrobin Chalcone	--	0.811905	0.0497421
LOC110096402	ko00260,ko00630,ko01100,ko01110,ko01200	Lmmp005125	Pinostrobin Chalcone	--	0.982672	0.000447811
LOC110096411	--	Lmmp005125	Pinostrobin Chalcone	--	0.853355	0.0306803
LOC110096437	ko00195,ko01100	Lmmp005125	Pinostrobin Chalcone	--	0.959404	0.00243854
LOC110096444	--	Lmmp005125	Pinostrobin Chalcone	--	0.89385	0.0163037
LOC110096467	ko00270,ko01100	Lmmp005125	Pinostrobin Chalcone	--	-0.963123	0.00201476
LOC110096468	ko00195	Lmmp005125	Pinostrobin Chalcone	--	0.977488	0.000754485
LOC110096472	ko04626	Lmmp005125	Pinostrobin Chalcone	--	0.960498	0.00230974
LOC110096595	ko00600	Lmmp005125	Pinostrobin Chalcone	--	0.912883	0.0110534
LOC110096620	--	Lmmp005125	Pinostrobin Chalcone	--	-0.959176	0.00246584
LOC110096625	ko00860,ko01100,ko01110	Lmmp005125	Pinostrobin Chalcone	--	0.931447	0.0068882
LOC110096629	--	Lmmp005125	Pinostrobin Chalcone	--	0.88379	0.0194725
LOC110096657	--	Lmmp005125	Pinostrobin Chalcone	--	-0.940549	0.00519657
LOC110096670	--	Lmmp005125	Pinostrobin Chalcone	--	0.833948	0.0390707
LOC110096689	ko00195	Lmmp005125	Pinostrobin Chalcone	--	0.976388	0.000829718
LOC110096697	--	Lmmp005125	Pinostrobin Chalcone	--	-0.920439	0.00924322
LOC110096728	--	Lmmp005125	Pinostrobin Chalcone	--	-0.845716	0.0338692
LOC110096730	--	Lmmp005125	Pinostrobin Chalcone	--	-0.99306	7.20715e-05
LOC110096732	ko00130,ko01100,ko01110,ko01240	Lmmp005125	Pinostrobin Chalcone	--	-0.8827	0.019832
LOC110096767	ko03008	Lmmp005125	Pinostrobin Chalcone	--	-0.886509	0.0185894
LOC110096798	--	Lmmp005125	Pinostrobin Chalcone	--	0.89807	0.0150552
LOC110096836	--	Lmmp005125	Pinostrobin Chalcone	--	0.965606	0.00175403
LOC110096875	--	Lmmp005125	Pinostrobin Chalcone	--	0.843007	0.0350355
LOC110096893	--	Lmmp005125	Pinostrobin Chalcone	--	0.88958	0.0176157
LOC110096894	--	Lmmp005125	Pinostrobin Chalcone	--	0.952424	0.00334144
LOC110096944	ko03010	Lmmp005125	Pinostrobin Chalcone	--	-0.889472	0.0176496
LOC110096974	--	Lmmp005125	Pinostrobin Chalcone	--	0.960369	0.00232484
LOC110096988	--	Lmmp005125	Pinostrobin Chalcone	--	0.866032	0.0257189
LOC110097027	--	Lmmp005125	Pinostrobin Chalcone	--	0.898415	0.0149553
LOC110097056	--	Lmmp005125	Pinostrobin Chalcone	--	0.925794	0.00805556
LOC110097094	--	Lmmp005125	Pinostrobin Chalcone	--	0.93783	0.00567753
LOC110097126	--	Lmmp005125	Pinostrobin Chalcone	--	0.953639	0.00317415
LOC110097153	--	Lmmp005125	Pinostrobin Chalcone	--	-0.926727	0.00785675
LOC110097166	ko00940,ko01100,ko01110	Lmmp005125	Pinostrobin Chalcone	--	-0.932814	0.00661929
LOC110097171	ko00500,ko01100	Lmmp005125	Pinostrobin Chalcone	--	0.907909	0.0123307
LOC110097174	ko00940,ko01100,ko01110	Lmmp005125	Pinostrobin Chalcone	--	0.954529	0.00305442
LOC110097196	--	Lmmp005125	Pinostrobin Chalcone	--	-0.92136	0.00903315
LOC110097207	--	Lmmp005125	Pinostrobin Chalcone	--	-0.92199	0.00889097
LOC110097211	ko04141	Lmmp005125	Pinostrobin Chalcone	--	0.88794	0.0181325
LOC110097233	ko00460,ko00500,ko00940,ko01100,ko01110	Lmmp005125	Pinostrobin Chalcone	--	0.896056	0.0156451
LOC110097238	ko04016	Lmmp005125	Pinostrobin Chalcone	--	-0.906349	0.0127452
LOC110097274	--	Lmmp005125	Pinostrobin Chalcone	--	0.910052	0.0117721
LOC110097286	ko00630,ko01100,ko01110,ko01200,ko04146	Lmmp005125	Pinostrobin Chalcone	--	0.941036	0.00511271
LOC110097304	ko00480,ko01100	Lmmp005125	Pinostrobin Chalcone	--	0.983454	0.000408377
LOC110097317	ko04712	Lmmp005125	Pinostrobin Chalcone	--	-0.942167	0.00492024
LOC110097341	--	Lmmp005125	Pinostrobin Chalcone	--	0.8631	0.0268297
LOC110097371	--	Lmmp005125	Pinostrobin Chalcone	--	0.958582	0.00253769
LOC110097384	--	Lmmp005125	Pinostrobin Chalcone	--	0.836432	0.0379436
LOC110097447	--	Lmmp005125	Pinostrobin Chalcone	--	0.88318	0.0196733
LOC110097448	--	Lmmp005125	Pinostrobin Chalcone	--	0.855651	0.029751
LOC110097452	ko00052,ko00520,ko01100	Lmmp005125	Pinostrobin Chalcone	--	0.839123	0.0367402
LOC110097470	ko03030,ko03410,ko03420,ko03430,ko03440	Lmmp005125	Pinostrobin Chalcone	--	-0.94993	0.00369776
LOC110097473	--	Lmmp005125	Pinostrobin Chalcone	--	-0.85405	0.0303978
LOC110097475	--	Lmmp005125	Pinostrobin Chalcone	--	0.866041	0.0257156
LOC110097485	ko03410	Lmmp005125	Pinostrobin Chalcone	--	-0.888749	0.0178768
LOC110097567	--	Lmmp005125	Pinostrobin Chalcone	--	0.897914	0.0151005
LOC110097584	--	Lmmp005125	Pinostrobin Chalcone	--	0.834209	0.0389513
LOC110097617	--	Lmmp005125	Pinostrobin Chalcone	--	-0.909628	0.0118817
LOC110097621	--	Lmmp005125	Pinostrobin Chalcone	--	-0.88531	0.0189763
LOC110097634	--	Lmmp005125	Pinostrobin Chalcone	--	0.869545	0.0244177
LOC110097668	--	Lmmp005125	Pinostrobin Chalcone	--	0.89443	0.0161293
LOC110097685	--	Lmmp005125	Pinostrobin Chalcone	--	0.995237	3.39722e-05
LOC110097772	--	Lmmp005125	Pinostrobin Chalcone	--	-0.946109	0.00427807
LOC110097780	--	Lmmp005125	Pinostrobin Chalcone	--	-0.939371	0.00540235
LOC110097802	--	Lmmp005125	Pinostrobin Chalcone	--	0.95792	0.00261879
LOC110097869	ko04626	Lmmp005125	Pinostrobin Chalcone	--	0.893456	0.0164226
LOC110097901	--	Lmmp005125	Pinostrobin Chalcone	--	-0.876873	0.0218071
LOC110097955	ko04626	Lmmp005125	Pinostrobin Chalcone	--	0.892267	0.0167843
LOC110097961	ko00860,ko01100,ko01110	Lmmp005125	Pinostrobin Chalcone	--	0.923271	0.00860517
LOC110098017	--	Lmmp005125	Pinostrobin Chalcone	--	-0.950854	0.00356361
LOC110098131	--	Lmmp005125	Pinostrobin Chalcone	--	0.888367	0.0179972
LOC110098143	--	Lmmp005125	Pinostrobin Chalcone	--	-0.927135	0.00777051
LOC110098206	--	Lmmp005125	Pinostrobin Chalcone	--	0.937442	0.00574778
LOC110098232	ko04075	Lmmp005125	Pinostrobin Chalcone	--	-0.899465	0.0146529
LOC110098298	ko00010,ko00071,ko00350,ko00592,ko00620,ko01100,ko01110	Lmmp005125	Pinostrobin Chalcone	--	0.813791	0.0487824
LOC110098335	--	Lmmp005125	Pinostrobin Chalcone	--	0.903643	0.0134798
LOC110098362	ko00010,ko01100,ko01110,ko01200,ko01230,ko03018	Lmmp005125	Pinostrobin Chalcone	--	-0.946364	0.00423808
LOC110098448	ko00940,ko01100,ko01110	Lmmp005125	Pinostrobin Chalcone	--	-0.912014	0.0112717
LOC110098512	ko00040,ko01100	Lmmp005125	Pinostrobin Chalcone	--	0.916562	0.0101525
LOC110098520	--	Lmmp005125	Pinostrobin Chalcone	--	-0.927315	0.00773275
LOC110098573	--	Lmmp005125	Pinostrobin Chalcone	--	0.972311	0.00113944
LOC110098587	ko00940,ko00941,ko00945,ko01100,ko01110	Lmmp005125	Pinostrobin Chalcone	--	-0.947676	0.004035
LOC110098597	--	Lmmp005125	Pinostrobin Chalcone	--	-0.92599	0.00801347
LOC110098652	--	Lmmp005125	Pinostrobin Chalcone	--	-0.835753	0.0382501
LOC110098653	ko00940,ko01100,ko01110	Lmmp005125	Pinostrobin Chalcone	--	-0.909191	0.0119951
LOC110098668	--	Lmmp005125	Pinostrobin Chalcone	--	-0.949043	0.00382871
LOC110098688	ko03013	Lmmp005125	Pinostrobin Chalcone	--	0.841155	0.0358436
LOC110098704	ko00196,ko01100	Lmmp005125	Pinostrobin Chalcone	--	0.984031	0.000380458
LOC110098719	ko00220,ko00250,ko00910,ko01100,ko01200	Lmmp005125	Pinostrobin Chalcone	--	-0.935021	0.00619626
LOC110098729	--	Lmmp005125	Pinostrobin Chalcone	--	0.870062	0.0242291
LOC110098730	--	Lmmp005125	Pinostrobin Chalcone	--	0.9199	0.00936712
LOC110098794	ko04626	Lmmp005125	Pinostrobin Chalcone	--	0.936085	0.00599717
LOC110098825	ko04130	Lmmp005125	Pinostrobin Chalcone	--	-0.867452	0.0251891
LOC110098873	--	Lmmp005125	Pinostrobin Chalcone	--	-0.961042	0.00224706
LOC110098877	ko00943,ko00944	Lmmp005125	Pinostrobin Chalcone	--	-0.961667	0.00217595
LOC110098879	ko03440	Lmmp005125	Pinostrobin Chalcone	--	-0.992874	7.5998e-05
LOC110098897	--	Lmmp005125	Pinostrobin Chalcone	--	-0.894578	0.0160848
LOC110098966	ko03020	Lmmp005125	Pinostrobin Chalcone	--	0.964256	0.0018936
LOC110098972	--	Lmmp005125	Pinostrobin Chalcone	--	0.831926	0.0399993
LOC110098976	--	Lmmp005125	Pinostrobin Chalcone	--	0.887823	0.0181698
LOC110099028	ko03015	Lmmp005125	Pinostrobin Chalcone	--	-0.871939	0.0235494
LOC110099042	--	Lmmp005125	Pinostrobin Chalcone	--	0.850149	0.0320004
LOC110099055	ko04712	Lmmp005125	Pinostrobin Chalcone	--	-0.914853	0.0105664
LOC110099092	ko00480,ko01100	Lmmp005125	Pinostrobin Chalcone	--	-0.92463	0.00830678
LOC110099093	--	Lmmp005125	Pinostrobin Chalcone	--	-0.9473	0.00409274
LOC110099105	ko00561,ko01100	Lmmp005125	Pinostrobin Chalcone	--	-0.942202	0.00491429
LOC110099132	--	Lmmp005125	Pinostrobin Chalcone	--	0.867782	0.0250667
LOC110099134	--	Lmmp005125	Pinostrobin Chalcone	--	0.980809	0.000548892
LOC110099153	ko04075	Lmmp005125	Pinostrobin Chalcone	--	0.98839	0.000201408
LOC110099194	ko00196,ko01100	Lmmp005125	Pinostrobin Chalcone	--	0.935693	0.00607012
LOC110099291	ko00562,ko01100,ko04070,ko04144	Lmmp005125	Pinostrobin Chalcone	--	-0.86541	0.0259528
LOC110099369	ko04141	Lmmp005125	Pinostrobin Chalcone	--	0.915418	0.0104287
LOC110099376	--	Lmmp005125	Pinostrobin Chalcone	--	-0.918568	0.00967672
LOC110099377	--	Lmmp005125	Pinostrobin Chalcone	--	-0.908096	0.0122815
LOC110099397	ko00010,ko00030,ko00051,ko01100,ko01110	Lmmp005125	Pinostrobin Chalcone	--	-0.968492	0.00147353
LOC110099403	ko00195	Lmmp005125	Pinostrobin Chalcone	--	0.980696	0.000555371
LOC110099404	ko00040,ko01100	Lmmp005125	Pinostrobin Chalcone	--	0.968864	0.0014391
LOC110099405	--	Lmmp005125	Pinostrobin Chalcone	--	-0.954147	0.00310555
LOC110099427	--	Lmmp005125	Pinostrobin Chalcone	--	-0.961712	0.00217088
LOC110099471	--	Lmmp005125	Pinostrobin Chalcone	--	0.835622	0.0383096
LOC110099569	ko03040	Lmmp005125	Pinostrobin Chalcone	--	-0.833551	0.0392521
LOC110099615	--	Lmmp005125	Pinostrobin Chalcone	--	-0.899441	0.0146596
LOC110099645	ko00040,ko01100	Lmmp005125	Pinostrobin Chalcone	--	0.916379	0.0101963
LOC110099646	--	Lmmp005125	Pinostrobin Chalcone	--	0.896395	0.015545
LOC110099673	ko00280,ko00410,ko00640,ko01100,ko01200	Lmmp005125	Pinostrobin Chalcone	--	-0.973595	0.0010366
LOC110099712	--	Lmmp005125	Pinostrobin Chalcone	--	-0.957219	0.00270617
LOC110099717	--	Lmmp005125	Pinostrobin Chalcone	--	0.904538	0.0132345
LOC110099721	ko00750,ko01100	Lmmp005125	Pinostrobin Chalcone	--	0.829954	0.040915
LOC110099724	--	Lmmp005125	Pinostrobin Chalcone	--	0.936593	0.00590326
LOC110099725	ko00195	Lmmp005125	Pinostrobin Chalcone	--	0.889464	0.0176519
LOC110099763	--	Lmmp005125	Pinostrobin Chalcone	--	0.982698	0.00044647
LOC110099773	ko03440	Lmmp005125	Pinostrobin Chalcone	--	-0.820261	0.045556
LOC110099802	ko00052,ko00500,ko01100,ko01110	Lmmp005125	Pinostrobin Chalcone	--	-0.891641	0.0169764
LOC110099811	ko04120	Lmmp005125	Pinostrobin Chalcone	--	-0.91487	0.0105623
LOC110099820	ko03430	Lmmp005125	Pinostrobin Chalcone	--	0.985825	0.000299957
LOC110099825	--	Lmmp005125	Pinostrobin Chalcone	--	-0.894237	0.0161871
LOC110099870	ko00590,ko01100,ko04146	Lmmp005125	Pinostrobin Chalcone	--	-0.867214	0.0252774
LOC110099878	--	Lmmp005125	Pinostrobin Chalcone	--	0.980569	0.000562699
LOC110099890	--	Lmmp005125	Pinostrobin Chalcone	--	-0.852969	0.0308381
LOC110099957	ko00430,ko00460,ko00480,ko00590,ko01100	Lmmp005125	Pinostrobin Chalcone	--	-0.955941	0.00286903
LOC110099991	--	Lmmp005125	Pinostrobin Chalcone	--	0.835698	0.038275
LOC110099995	--	Lmmp005125	Pinostrobin Chalcone	--	-0.817935	0.046704
LOC110100014	--	Lmmp005125	Pinostrobin Chalcone	--	-0.886653	0.018543
LOC110100022	ko04016,ko04626	Lmmp005125	Pinostrobin Chalcone	--	0.953774	0.0031559
LOC110100023	ko00310,ko01100	Lmmp005125	Pinostrobin Chalcone	--	0.847898	0.0329432
LOC110100062	--	Lmmp005125	Pinostrobin Chalcone	--	0.894665	0.0160589
LOC110100065	--	Lmmp005125	Pinostrobin Chalcone	--	0.988871	0.000185097
LOC110100141	ko04626	Lmmp005125	Pinostrobin Chalcone	--	-0.975501	0.000892937
LOC110100148	--	Lmmp005125	Pinostrobin Chalcone	--	-0.935887	0.00603394
LOC110100226	ko00061,ko00071,ko01100,ko01212,ko04146	Lmmp005125	Pinostrobin Chalcone	--	-0.841225	0.0358128
LOC110100248	--	Lmmp005125	Pinostrobin Chalcone	--	0.885458	0.0189283
LOC110100278	ko04141	Lmmp005125	Pinostrobin Chalcone	--	-0.967533	0.00156408
LOC110100310	ko03430	Lmmp005125	Pinostrobin Chalcone	--	0.968017	0.00151804
LOC110100322	ko00940,ko01100,ko01110	Lmmp005125	Pinostrobin Chalcone	--	-0.899043	0.014774
LOC110100340	--	Lmmp005125	Pinostrobin Chalcone	--	-0.99419	5.05383e-05
LOC110100355	ko03022	Lmmp005125	Pinostrobin Chalcone	--	0.913501	0.0108996
LOC110100370	ko00970	Lmmp005125	Pinostrobin Chalcone	--	0.950268	0.00364848
LOC110100463	--	Lmmp005125	Pinostrobin Chalcone	--	-0.947181	0.00411103
LOC110100469	ko00710,ko01100,ko01200	Lmmp005125	Pinostrobin Chalcone	--	0.879716	0.0208321
LOC110100503	--	Lmmp005125	Pinostrobin Chalcone	--	-0.887561	0.0182531
LOC110100511	--	Lmmp005125	Pinostrobin Chalcone	--	0.82092	0.0452332
LOC110100535	--	Lmmp005125	Pinostrobin Chalcone	--	-0.891197	0.017113
LOC110100547	ko02010	Lmmp005125	Pinostrobin Chalcone	--	-0.82888	0.0414179
LOC110100580	ko00330,ko01100	Lmmp005125	Pinostrobin Chalcone	--	0.942857	0.00480472
LOC110100596	--	Lmmp005125	Pinostrobin Chalcone	--	-0.844213	0.0345138
LOC110100600	--	Lmmp005125	Pinostrobin Chalcone	--	0.90956	0.0118992
LOC110100667	ko00061	Lmmp005125	Pinostrobin Chalcone	--	-0.944096	0.00460052
LOC110100670	--	Lmmp005125	Pinostrobin Chalcone	--	0.851443	0.0314644
LOC110100703	--	Lmmp005125	Pinostrobin Chalcone	--	-0.843457	0.0348403
LOC110100798	--	Lmmp005125	Pinostrobin Chalcone	--	-0.946835	0.0041646
LOC110100898	ko00906,ko01100,ko01110	Lmmp005125	Pinostrobin Chalcone	--	-0.981272	0.00052282
LOC110100932	ko00902,ko01100,ko01110	Lmmp005125	Pinostrobin Chalcone	--	-0.975305	0.000907229
LOC110100950	--	Lmmp005125	Pinostrobin Chalcone	--	0.949371	0.00378011
LOC110100978	--	Lmmp005125	Pinostrobin Chalcone	--	0.887462	0.0182847
LOC110101069	--	Lmmp005125	Pinostrobin Chalcone	--	-0.880765	0.0204779
LOC110101088	--	Lmmp005125	Pinostrobin Chalcone	--	0.968738	0.00145068
LOC110101115	--	Lmmp005125	Pinostrobin Chalcone	--	-0.904069	0.0133628
LOC110101151	--	Lmmp005125	Pinostrobin Chalcone	--	0.959642	0.00241033
LOC110101173	--	Lmmp005125	Pinostrobin Chalcone	--	0.825627	0.0429577
LOC110101180	ko03010	Lmmp005125	Pinostrobin Chalcone	--	0.928828	0.007418
LOC110101181	--	Lmmp005125	Pinostrobin Chalcone	--	0.941165	0.00509052
LOC110101224	--	Lmmp005125	Pinostrobin Chalcone	--	-0.840216	0.0362565
LOC110101280	--	Lmmp005125	Pinostrobin Chalcone	--	0.913467	0.0109079
LOC110101325	--	Lmmp005125	Pinostrobin Chalcone	--	0.922369	0.008806
LOC110101338	ko04016	Lmmp005125	Pinostrobin Chalcone	--	0.877375	0.0216334
LOC110101351	ko00052,ko00500,ko01100,ko01110	Lmmp005125	Pinostrobin Chalcone	--	0.905254	0.01304
LOC110101359	--	Lmmp005125	Pinostrobin Chalcone	--	0.859169	0.0283533
LOC110101366	ko00230,ko00250,ko01100,ko01110	Lmmp005125	Pinostrobin Chalcone	--	-0.958748	0.00251746
LOC110101534	--	Lmmp005125	Pinostrobin Chalcone	--	-0.862008	0.027249
LOC110101542	--	Lmmp005125	Pinostrobin Chalcone	--	-0.907972	0.0123141
LOC110101550	--	Lmmp005125	Pinostrobin Chalcone	--	-0.876729	0.021857
LOC110101552	ko00562,ko01100,ko04070,ko04144	Lmmp005125	Pinostrobin Chalcone	--	0.917363	0.00996113
LOC110101586	ko00040,ko01100	Lmmp005125	Pinostrobin Chalcone	--	0.841071	0.0358806
LOC110101588	--	Lmmp005125	Pinostrobin Chalcone	--	-0.92956	0.00726789
LOC110101590	--	Lmmp005125	Pinostrobin Chalcone	--	-0.890984	0.017179
LOC110101597	--	Lmmp005125	Pinostrobin Chalcone	--	-0.878606	0.0212104
LOC110101618	ko03410	Lmmp005125	Pinostrobin Chalcone	--	0.890305	0.0173894
LOC110101632	ko00940,ko00941,ko00945,ko01100,ko01110	Lmmp005125	Pinostrobin Chalcone	--	-0.852133	0.0311805
LOC110101652	ko00270,ko00330,ko00480,ko01100	Lmmp005125	Pinostrobin Chalcone	--	-0.995473	3.07003e-05
LOC110101665	ko00071,ko00280,ko00592,ko01040,ko01100,ko01110,ko01212,ko04146	Lmmp005125	Pinostrobin Chalcone	--	-0.971432	0.00121252
LOC110101746	--	Lmmp005125	Pinostrobin Chalcone	--	0.928231	0.00754136
LOC110101758	--	Lmmp005125	Pinostrobin Chalcone	--	0.912234	0.0112162
LOC110101788	--	Lmmp005125	Pinostrobin Chalcone	--	-0.956022	0.0028586
LOC110101822	ko02010	Lmmp005125	Pinostrobin Chalcone	--	-0.893945	0.016275
LOC110101840	--	Lmmp005125	Pinostrobin Chalcone	--	-0.912816	0.0110702
LOC110101851	--	Lmmp005125	Pinostrobin Chalcone	--	0.87188	0.0235706
LOC110101852	--	Lmmp005125	Pinostrobin Chalcone	--	0.890607	0.0172957
LOC110101867	--	Lmmp005125	Pinostrobin Chalcone	--	-0.875102	0.022425
LOC110101880	--	Lmmp005125	Pinostrobin Chalcone	--	0.846732	0.0334364
LOC110101909	ko00100,ko01100,ko01110	Lmmp005125	Pinostrobin Chalcone	--	-0.945012	0.00445245
LOC110101922	--	Lmmp005125	Pinostrobin Chalcone	--	0.974826	0.000942633
LOC110101939	--	Lmmp005125	Pinostrobin Chalcone	--	-0.892764	0.0166329
LOC110101973	--	Lmmp005125	Pinostrobin Chalcone	--	-0.957461	0.00267591
LOC110101983	--	Lmmp005125	Pinostrobin Chalcone	--	0.914129	0.0107441
LOC110101985	--	Lmmp005125	Pinostrobin Chalcone	--	0.820679	0.0453511
LOC110101996	--	Lmmp005125	Pinostrobin Chalcone	--	-0.908385	0.0122054
LOC110102010	ko04712	Lmmp005125	Pinostrobin Chalcone	--	0.820854	0.045265
LOC110102062	ko00564	Lmmp005125	Pinostrobin Chalcone	--	-0.92205	0.00887743
LOC110102077	--	Lmmp005125	Pinostrobin Chalcone	--	-0.947976	0.00398933
LOC110102083	--	Lmmp005125	Pinostrobin Chalcone	--	0.889985	0.0174892
LOC110102134	ko03050	Lmmp005125	Pinostrobin Chalcone	--	0.947207	0.00410703
LOC110102149	ko00130,ko01100,ko01110,ko01240	Lmmp005125	Pinostrobin Chalcone	--	0.812958	0.0492055
LOC110102165	--	Lmmp005125	Pinostrobin Chalcone	--	-0.875502	0.0222847
LOC110102206	--	Lmmp005125	Pinostrobin Chalcone	--	-0.920745	0.00917318
LOC110102227	ko02010	Lmmp005125	Pinostrobin Chalcone	--	-0.815885	0.0477269
LOC110102239	--	Lmmp005125	Pinostrobin Chalcone	--	-0.962648	0.00206676
LOC110102249	--	Lmmp005125	Pinostrobin Chalcone	--	0.866169	0.0256677
LOC110102296	ko02010	Lmmp005125	Pinostrobin Chalcone	--	0.915231	0.010474
LOC110102361	ko00920,ko01100	Lmmp005125	Pinostrobin Chalcone	--	0.947559	0.00405298
LOC110102407	--	Lmmp005125	Pinostrobin Chalcone	--	0.971009	0.00124855
LOC110102414	ko00010,ko00030,ko00051,ko00710,ko01100,ko01110,ko01200	Lmmp005125	Pinostrobin Chalcone	--	0.932109	0.00675726
LOC110102498	--	Lmmp005125	Pinostrobin Chalcone	--	0.947334	0.00408759
LOC110102509	--	Lmmp005125	Pinostrobin Chalcone	--	0.929638	0.00725214
LOC110102542	ko00040,ko01100	Lmmp005125	Pinostrobin Chalcone	--	0.828079	0.0417947
LOC110102577	ko04144	Lmmp005125	Pinostrobin Chalcone	--	-0.870909	0.023921
LOC110102603	--	Lmmp005125	Pinostrobin Chalcone	--	-0.870939	0.0239101
LOC110102615	--	Lmmp005125	Pinostrobin Chalcone	--	-0.969923	0.00134336
LOC110102626	--	Lmmp005125	Pinostrobin Chalcone	--	0.850727	0.0317604
LOC110102717	--	Lmmp005125	Pinostrobin Chalcone	--	0.876991	0.0217661
LOC110102742	ko04712	Lmmp005125	Pinostrobin Chalcone	--	0.903467	0.0135283
LOC110102746	--	Lmmp005125	Pinostrobin Chalcone	--	-0.87054	0.0240551
LOC110102750	--	Lmmp005125	Pinostrobin Chalcone	--	0.857659	0.0289494
LOC110102753	ko03030	Lmmp005125	Pinostrobin Chalcone	--	-0.856377	0.0294602
LOC110102755	--	Lmmp005125	Pinostrobin Chalcone	--	-0.878335	0.021303
LOC110102773	--	Lmmp005125	Pinostrobin Chalcone	--	-0.975878	0.000865803
LOC110102783	ko00053,ko01100	Lmmp005125	Pinostrobin Chalcone	--	-0.932251	0.00672947
LOC110102912	--	Lmmp005125	Pinostrobin Chalcone	--	-0.860075	0.0279986
LOC110102919	--	Lmmp005125	Pinostrobin Chalcone	--	-0.939219	0.00542929
LOC110102921	--	Lmmp005125	Pinostrobin Chalcone	--	-0.880704	0.0204983
LOC110102935	ko00562,ko01100,ko01110,ko04070	Lmmp005125	Pinostrobin Chalcone	--	0.918386	0.00971946
LOC110103006	--	Lmmp005125	Pinostrobin Chalcone	--	0.950856	0.00356336
LOC110103107	ko00906,ko01100,ko01110	Lmmp005125	Pinostrobin Chalcone	--	0.920316	0.00927131
LOC110103156	--	Lmmp005125	Pinostrobin Chalcone	--	0.948813	0.00386314
LOC110103165	ko03008,ko03013	Lmmp005125	Pinostrobin Chalcone	--	0.938349	0.00558408
LOC110103170	--	Lmmp005125	Pinostrobin Chalcone	--	0.828526	0.0415841
LOC110103185	--	Lmmp005125	Pinostrobin Chalcone	--	0.82351	0.0439744
LOC110103197	--	Lmmp005125	Pinostrobin Chalcone	--	0.98231	0.000466638
LOC110103243	--	Lmmp005125	Pinostrobin Chalcone	--	0.941109	0.00510009
LOC110103246	--	Lmmp005125	Pinostrobin Chalcone	--	0.936523	0.00591616
[truncated: 179,712 more rows]

## Sheet: PFS3-WFS3 + Meta.
geneID	KEGG_map_gene	metaID	Compounds	KEGG_map_meta	coefficient	pvalue
LOC110091870	ko00970,ko01100	pmp000344	3',4',7-Trihydroxyflavone	--	-0.947413	0.0040753
LOC110091958	--	pmp000344	3',4',7-Trihydroxyflavone	--	-0.939411	0.00539534
LOC110091984	ko03410	pmp000344	3',4',7-Trihydroxyflavone	--	-0.968706	0.00145369
LOC110092015	--	pmp000344	3',4',7-Trihydroxyflavone	--	0.939757	0.00533446
LOC110092079	--	pmp000344	3',4',7-Trihydroxyflavone	--	0.816828	0.0472549
LOC110092129	--	pmp000344	3',4',7-Trihydroxyflavone	--	-0.956804	0.00275851
LOC110092585	ko03010	pmp000344	3',4',7-Trihydroxyflavone	--	-0.906151	0.0127982
LOC110092861	--	pmp000344	3',4',7-Trihydroxyflavone	--	-0.820919	0.0452334
LOC110092956	--	pmp000344	3',4',7-Trihydroxyflavone	--	0.841544	0.0356732
LOC110093065	ko03010	pmp000344	3',4',7-Trihydroxyflavone	--	0.828067	0.0418004
LOC110093074	--	pmp000344	3',4',7-Trihydroxyflavone	--	-0.92482	0.00826568
LOC110093131	--	pmp000344	3',4',7-Trihydroxyflavone	--	-0.843505	0.0348197
LOC110093309	--	pmp000344	3',4',7-Trihydroxyflavone	--	0.964152	0.00190461
LOC110093374	--	pmp000344	3',4',7-Trihydroxyflavone	--	-0.901481	0.0140809
LOC110093477	ko03420	pmp000344	3',4',7-Trihydroxyflavone	--	-0.89219	0.0168081
LOC110093482	ko03040	pmp000344	3',4',7-Trihydroxyflavone	--	-0.918092	0.00978852
LOC110093484	--	pmp000344	3',4',7-Trihydroxyflavone	--	-0.897893	0.0151064
LOC110093641	--	pmp000344	3',4',7-Trihydroxyflavone	--	0.96505	0.00181089
LOC110093717	ko00500,ko01110	pmp000344	3',4',7-Trihydroxyflavone	--	0.893069	0.0165399
LOC110093793	--	pmp000344	3',4',7-Trihydroxyflavone	--	0.926204	0.00796778
LOC110093805	--	pmp000344	3',4',7-Trihydroxyflavone	--	-0.91696	0.0100571
LOC110093964	ko03008	pmp000344	3',4',7-Trihydroxyflavone	--	-0.952694	0.00330387
LOC110094071	ko00909	pmp000344	3',4',7-Trihydroxyflavone	--	-0.844187	0.034525
LOC110094150	--	pmp000344	3',4',7-Trihydroxyflavone	--	-0.922811	0.00870732
LOC110094198	ko04144	pmp000344	3',4',7-Trihydroxyflavone	--	0.842402	0.0352986
LOC110094289	--	pmp000344	3',4',7-Trihydroxyflavone	--	-0.91422	0.0107218
LOC110094334	--	pmp000344	3',4',7-Trihydroxyflavone	--	-0.831377	0.0402535
LOC110094372	ko00190,ko01100	pmp000344	3',4',7-Trihydroxyflavone	--	0.87873	0.0211679
LOC110094392	--	pmp000344	3',4',7-Trihydroxyflavone	--	0.850847	0.0317109
LOC110094553	--	pmp000344	3',4',7-Trihydroxyflavone	--	-0.930239	0.00713007
LOC110094649	ko00563,ko01100	pmp000344	3',4',7-Trihydroxyflavone	--	-0.86608	0.025701
LOC110094653	ko04120	pmp000344	3',4',7-Trihydroxyflavone	--	0.9192	0.00952917
LOC110094708	--	pmp000344	3',4',7-Trihydroxyflavone	--	0.820999	0.0451945
LOC110094842	--	pmp000344	3',4',7-Trihydroxyflavone	--	-0.95283	0.00328503
LOC110094897	--	pmp000344	3',4',7-Trihydroxyflavone	--	-0.923531	0.00854768
LOC110095005	ko03060	pmp000344	3',4',7-Trihydroxyflavone	--	-0.912039	0.0112653
LOC110095028	ko03020	pmp000344	3',4',7-Trihydroxyflavone	--	-0.923959	0.00845351
LOC110095053	ko00190,ko01100	pmp000344	3',4',7-Trihydroxyflavone	--	0.880757	0.0204804
LOC110095136	ko00010,ko00040,ko00053,ko00561,ko00620,ko01100,ko01110,ko01240	pmp000344	3',4',7-Trihydroxyflavone	--	0.913838	0.0108161
LOC110095216	--	pmp000344	3',4',7-Trihydroxyflavone	--	0.921813	0.00893085
LOC110095220	ko03040	pmp000344	3',4',7-Trihydroxyflavone	--	0.865768	0.0258182
LOC110095270	--	pmp000344	3',4',7-Trihydroxyflavone	--	-0.847498	0.0331119
LOC110095354	ko04130	pmp000344	3',4',7-Trihydroxyflavone	--	-0.958482	0.00254986
LOC110095373	ko04120	pmp000344	3',4',7-Trihydroxyflavone	--	-0.941985	0.004951
LOC110095416	--	pmp000344	3',4',7-Trihydroxyflavone	--	-0.95378	0.00315502
LOC110095544	--	pmp000344	3',4',7-Trihydroxyflavone	--	-0.844372	0.0344455
LOC110095556	--	pmp000344	3',4',7-Trihydroxyflavone	--	-0.864619	0.0262515
LOC110095690	--	pmp000344	3',4',7-Trihydroxyflavone	--	-0.951713	0.00344122
LOC110095700	--	pmp000344	3',4',7-Trihydroxyflavone	--	-0.955967	0.00286569
LOC110095704	--	pmp000344	3',4',7-Trihydroxyflavone	--	-0.925373	0.00814607
LOC110095730	--	pmp000344	3',4',7-Trihydroxyflavone	--	0.896856	0.0154092
LOC110095902	ko00073	pmp000344	3',4',7-Trihydroxyflavone	--	0.839197	0.0367072
LOC110096120	--	pmp000344	3',4',7-Trihydroxyflavone	--	-0.827217	0.0422018
LOC110096139	--	pmp000344	3',4',7-Trihydroxyflavone	--	-0.81246	0.049459
LOC110096393	--	pmp000344	3',4',7-Trihydroxyflavone	--	0.816715	0.0473116
LOC110096556	--	pmp000344	3',4',7-Trihydroxyflavone	--	-0.875131	0.0224148
LOC110096629	--	pmp000344	3',4',7-Trihydroxyflavone	--	0.864335	0.0263589
LOC110096794	--	pmp000344	3',4',7-Trihydroxyflavone	--	0.907597	0.0124131
LOC110096842	--	pmp000344	3',4',7-Trihydroxyflavone	--	0.815906	0.0477163
LOC110096902	--	pmp000344	3',4',7-Trihydroxyflavone	--	0.856041	0.0295946
LOC110096942	--	pmp000344	3',4',7-Trihydroxyflavone	--	0.892124	0.0168281
LOC110097024	ko00520,ko01100	pmp000344	3',4',7-Trihydroxyflavone	--	0.842032	0.0354601
LOC110097039	--	pmp000344	3',4',7-Trihydroxyflavone	--	0.883029	0.0197231
LOC110097080	--	pmp000344	3',4',7-Trihydroxyflavone	--	-0.915514	0.0104053
LOC110097121	--	pmp000344	3',4',7-Trihydroxyflavone	--	-0.977716	0.000739359
LOC110097170	--	pmp000344	3',4',7-Trihydroxyflavone	--	-0.91219	0.0112274
LOC110097182	--	pmp000344	3',4',7-Trihydroxyflavone	--	0.851155	0.0315832
LOC110097353	--	pmp000344	3',4',7-Trihydroxyflavone	--	0.842816	0.0351184
LOC110097605	--	pmp000344	3',4',7-Trihydroxyflavone	--	0.903162	0.0136125
LOC110097640	--	pmp000344	3',4',7-Trihydroxyflavone	--	-0.957197	0.00270893
LOC110097753	--	pmp000344	3',4',7-Trihydroxyflavone	--	0.925274	0.00816735
LOC110097786	--	pmp000344	3',4',7-Trihydroxyflavone	--	0.851364	0.0314972
LOC110097827	ko03040	pmp000344	3',4',7-Trihydroxyflavone	--	0.863786	0.0265679
LOC110097851	--	pmp000344	3',4',7-Trihydroxyflavone	--	0.953092	0.0032489
LOC110098008	--	pmp000344	3',4',7-Trihydroxyflavone	--	0.817527	0.0469067
LOC110098016	--	pmp000344	3',4',7-Trihydroxyflavone	--	-0.860342	0.0278945
LOC110098113	--	pmp000344	3',4',7-Trihydroxyflavone	--	-0.962337	0.00210105
LOC110098206	--	pmp000344	3',4',7-Trihydroxyflavone	--	0.821573	0.0449143
LOC110098218	--	pmp000344	3',4',7-Trihydroxyflavone	--	0.868861	0.0246685
LOC110098230	ko00010,ko00230,ko00620,ko01100,ko01110,ko01200,ko01230,ko01240	pmp000344	3',4',7-Trihydroxyflavone	--	0.836326	0.0379916
LOC110098288	--	pmp000344	3',4',7-Trihydroxyflavone	--	0.890496	0.0173302
LOC110098882	ko03018	pmp000344	3',4',7-Trihydroxyflavone	--	0.874683	0.0225726
LOC110098887	ko03013	pmp000344	3',4',7-Trihydroxyflavone	--	-0.95863	0.00253178
LOC110098973	--	pmp000344	3',4',7-Trihydroxyflavone	--	0.986945	0.000254527
LOC110099034	--	pmp000344	3',4',7-Trihydroxyflavone	--	-0.843359	0.0348831
LOC110099087	ko00040,ko01100	pmp000344	3',4',7-Trihydroxyflavone	--	0.826294	0.0426398
LOC110099103	--	pmp000344	3',4',7-Trihydroxyflavone	--	0.904706	0.0131886
LOC110099113	--	pmp000344	3',4',7-Trihydroxyflavone	--	-0.950652	0.00359272
LOC110099196	ko03013	pmp000344	3',4',7-Trihydroxyflavone	--	-0.833874	0.0391045
LOC110099232	--	pmp000344	3',4',7-Trihydroxyflavone	--	0.962824	0.00204742
LOC110099261	ko04626	pmp000344	3',4',7-Trihydroxyflavone	--	0.887303	0.0183352
LOC110099335	--	pmp000344	3',4',7-Trihydroxyflavone	--	0.898439	0.0149482
LOC110099412	--	pmp000344	3',4',7-Trihydroxyflavone	--	0.958533	0.00254363
LOC110099506	--	pmp000344	3',4',7-Trihydroxyflavone	--	0.965931	0.00172132
LOC110099565	ko04626	pmp000344	3',4',7-Trihydroxyflavone	--	0.971105	0.00124032
LOC110099712	--	pmp000344	3',4',7-Trihydroxyflavone	--	0.938267	0.00559886
LOC110099801	--	pmp000344	3',4',7-Trihydroxyflavone	--	0.840046	0.0363318
LOC110099865	ko00590,ko01100,ko04146	pmp000344	3',4',7-Trihydroxyflavone	--	0.872973	0.0231791
LOC110099908	--	pmp000344	3',4',7-Trihydroxyflavone	--	0.982886	0.000436829
LOC110099910	--	pmp000344	3',4',7-Trihydroxyflavone	--	-0.836543	0.0378937
LOC110099920	--	pmp000344	3',4',7-Trihydroxyflavone	--	-0.92426	0.00838761
LOC110099945	ko03013	pmp000344	3',4',7-Trihydroxyflavone	--	-0.924296	0.00837975
LOC110099950	--	pmp000344	3',4',7-Trihydroxyflavone	--	-0.867342	0.0252298
LOC110100104	--	pmp000344	3',4',7-Trihydroxyflavone	--	-0.847795	0.0329864
LOC110100291	--	pmp000344	3',4',7-Trihydroxyflavone	--	-0.913943	0.0107901
LOC110100456	--	pmp000344	3',4',7-Trihydroxyflavone	--	-0.881679	0.0201716
LOC110100489	--	pmp000344	3',4',7-Trihydroxyflavone	--	-0.924492	0.00833697
LOC110100713	--	pmp000344	3',4',7-Trihydroxyflavone	--	0.836276	0.0380138
LOC110100746	--	pmp000344	3',4',7-Trihydroxyflavone	--	0.979139	0.000648226
LOC110100872	--	pmp000344	3',4',7-Trihydroxyflavone	--	0.949496	0.00376155
LOC110100883	--	pmp000344	3',4',7-Trihydroxyflavone	--	-0.918552	0.00968045
LOC110100899	ko04626	pmp000344	3',4',7-Trihydroxyflavone	--	0.909099	0.0120189
LOC110100941	--	pmp000344	3',4',7-Trihydroxyflavone	--	-0.909853	0.0118235
LOC110100976	--	pmp000344	3',4',7-Trihydroxyflavone	--	0.839719	0.0364761
LOC110100979	--	pmp000344	3',4',7-Trihydroxyflavone	--	0.973346	0.00105617
LOC110101094	ko02010	pmp000344	3',4',7-Trihydroxyflavone	--	0.89279	0.0166249
LOC110101151	--	pmp000344	3',4',7-Trihydroxyflavone	--	0.954704	0.00303113
LOC110101170	--	pmp000344	3',4',7-Trihydroxyflavone	--	0.830006	0.0408907
LOC110101198	--	pmp000344	3',4',7-Trihydroxyflavone	--	0.979507	0.000625657
LOC110101230	ko03015	pmp000344	3',4',7-Trihydroxyflavone	--	-0.893003	0.01656
LOC110101265	--	pmp000344	3',4',7-Trihydroxyflavone	--	0.989723	0.00015788
LOC110101366	ko00230,ko00250,ko01100,ko01110	pmp000344	3',4',7-Trihydroxyflavone	--	0.92473	0.00828516
LOC110101435	--	pmp000344	3',4',7-Trihydroxyflavone	--	0.853097	0.0307854
LOC110101843	--	pmp000344	3',4',7-Trihydroxyflavone	--	-0.858319	0.0286883
LOC110101950	--	pmp000344	3',4',7-Trihydroxyflavone	--	-0.827122	0.0422469
LOC110102087	ko04141,ko04626	pmp000344	3',4',7-Trihydroxyflavone	--	0.820885	0.0452498
LOC110102208	--	pmp000344	3',4',7-Trihydroxyflavone	--	0.899126	0.0147503
LOC110102251	ko03440	pmp000344	3',4',7-Trihydroxyflavone	--	0.882013	0.0200602
LOC110102260	--	pmp000344	3',4',7-Trihydroxyflavone	--	0.912462	0.0111589
LOC110102271	ko03060	pmp000344	3',4',7-Trihydroxyflavone	--	0.927918	0.00760649
LOC110102307	--	pmp000344	3',4',7-Trihydroxyflavone	--	-0.958622	0.00253273
LOC110102334	ko00940,ko00941,ko00945,ko01100,ko01110	pmp000344	3',4',7-Trihydroxyflavone	--	-0.920612	0.00920357
LOC110102378	--	pmp000344	3',4',7-Trihydroxyflavone	--	-0.926068	0.00799679
LOC110102435	ko03010	pmp000344	3',4',7-Trihydroxyflavone	--	0.814009	0.048672
LOC110102461	ko00280,ko01100	pmp000344	3',4',7-Trihydroxyflavone	--	-0.942935	0.00479169
LOC110102499	--	pmp000344	3',4',7-Trihydroxyflavone	--	-0.832431	0.0397666
LOC110102523	ko03420,ko03430	pmp000344	3',4',7-Trihydroxyflavone	--	-0.92927	0.00732718
LOC110102566	--	pmp000344	3',4',7-Trihydroxyflavone	--	-0.940695	0.00517132
LOC110102740	--	pmp000344	3',4',7-Trihydroxyflavone	--	0.837256	0.0375733
LOC110102769	--	pmp000344	3',4',7-Trihydroxyflavone	--	-0.911453	0.0114138
LOC110102842	--	pmp000344	3',4',7-Trihydroxyflavone	--	0.916043	0.0102772
LOC110102865	--	pmp000344	3',4',7-Trihydroxyflavone	--	0.932581	0.00666483
LOC110102878	--	pmp000344	3',4',7-Trihydroxyflavone	--	0.901218	0.0141548
LOC110102881	--	pmp000344	3',4',7-Trihydroxyflavone	--	-0.863855	0.0265416
LOC110102912	--	pmp000344	3',4',7-Trihydroxyflavone	--	0.867761	0.0250744
LOC110103004	ko00563,ko01100	pmp000344	3',4',7-Trihydroxyflavone	--	-0.859856	0.0280844
LOC110103157	--	pmp000344	3',4',7-Trihydroxyflavone	--	-0.945013	0.00445229
LOC110103225	--	pmp000344	3',4',7-Trihydroxyflavone	--	0.903713	0.0134605
LOC110103226	--	pmp000344	3',4',7-Trihydroxyflavone	--	-0.848045	0.0328812
LOC110103323	ko03040	pmp000344	3',4',7-Trihydroxyflavone	--	-0.913057	0.0110099
LOC110103506	ko00500,ko01100	pmp000344	3',4',7-Trihydroxyflavone	--	0.92613	0.00798362
LOC110103591	ko00040,ko01100	pmp000344	3',4',7-Trihydroxyflavone	--	0.899053	0.014771
LOC110103652	--	pmp000344	3',4',7-Trihydroxyflavone	--	0.845238	0.0340734
LOC110103679	--	pmp000344	3',4',7-Trihydroxyflavone	--	0.955347	0.00294635
LOC110103743	ko03010	pmp000344	3',4',7-Trihydroxyflavone	--	0.894358	0.0161508
LOC110103747	--	pmp000344	3',4',7-Trihydroxyflavone	--	-0.910564	0.0116406
LOC110103837	ko00860,ko01100,ko01110,ko01240	pmp000344	3',4',7-Trihydroxyflavone	--	0.90626	0.0127688
LOC110103851	ko03060	pmp000344	3',4',7-Trihydroxyflavone	--	0.889561	0.0176218
LOC110103926	--	pmp000344	3',4',7-Trihydroxyflavone	--	-0.91772	0.00987648
LOC110103935	ko04141	pmp000344	3',4',7-Trihydroxyflavone	--	0.873375	0.0230358
LOC110104020	ko00561,ko01100	pmp000344	3',4',7-Trihydroxyflavone	--	0.936416	0.00593592
LOC110104210	ko00062,ko01100,ko01110,ko04626	pmp000344	3',4',7-Trihydroxyflavone	--	0.901844	0.0139791
LOC110104299	--	pmp000344	3',4',7-Trihydroxyflavone	--	-0.934256	0.00634141
LOC110104323	--	pmp000344	3',4',7-Trihydroxyflavone	--	0.871935	0.0235507
LOC110104353	--	pmp000344	3',4',7-Trihydroxyflavone	--	-0.8933	0.0164698
LOC110104419	--	pmp000344	3',4',7-Trihydroxyflavone	--	0.862941	0.0268902
LOC110104428	ko00040,ko01100	pmp000344	3',4',7-Trihydroxyflavone	--	0.857232	0.0291191
LOC110104503	--	pmp000344	3',4',7-Trihydroxyflavone	--	0.973588	0.00103715
LOC110104645	ko03013	pmp000344	3',4',7-Trihydroxyflavone	--	-0.930021	0.00717429
LOC110104959	--	pmp000344	3',4',7-Trihydroxyflavone	--	0.892287	0.0167782
LOC110105044	ko03440	pmp000344	3',4',7-Trihydroxyflavone	--	0.869389	0.0244748
LOC110105053	ko03010	pmp000344	3',4',7-Trihydroxyflavone	--	0.896051	0.0156464
LOC110105151	ko00040,ko01100	pmp000344	3',4',7-Trihydroxyflavone	--	0.813403	0.0489792
LOC110105227	--	pmp000344	3',4',7-Trihydroxyflavone	--	-0.887258	0.0183496
LOC110105251	--	pmp000344	3',4',7-Trihydroxyflavone	--	0.860088	0.0279935
LOC110105338	--	pmp000344	3',4',7-Trihydroxyflavone	--	-0.827446	0.0420934
LOC110105367	--	pmp000344	3',4',7-Trihydroxyflavone	--	-0.833756	0.0391582
LOC110105406	ko00190,ko01100	pmp000344	3',4',7-Trihydroxyflavone	--	0.944151	0.0045915
LOC110105538	--	pmp000344	3',4',7-Trihydroxyflavone	--	0.992025	9.51587e-05
LOC110105555	ko00220,ko00250,ko00270,ko00330,ko00350,ko00360,ko00400,ko00950,ko00960,ko01100,ko01110,ko01210,ko01230	pmp000344	3',4',7-Trihydroxyflavone	--	-0.944114	0.00459767
LOC110105628	ko03010	pmp000344	3',4',7-Trihydroxyflavone	--	-0.949004	0.00383454
LOC110105658	--	pmp000344	3',4',7-Trihydroxyflavone	--	0.843131	0.0349818
LOC110105661	--	pmp000344	3',4',7-Trihydroxyflavone	--	-0.886874	0.0184723
LOC110105667	ko00750,ko01100,ko01240	pmp000344	3',4',7-Trihydroxyflavone	--	0.819111	0.0461218
LOC110105738	ko00860,ko01100,ko01110	pmp000344	3',4',7-Trihydroxyflavone	--	-0.912722	0.0110938
LOC110105957	ko04141	pmp000344	3',4',7-Trihydroxyflavone	--	0.888986	0.0178022
LOC110105958	ko04141	pmp000344	3',4',7-Trihydroxyflavone	--	0.941964	0.00495452
LOC110105960	--	pmp000344	3',4',7-Trihydroxyflavone	--	-0.916389	0.0101939
LOC110106211	--	pmp000344	3',4',7-Trihydroxyflavone	--	0.854228	0.0303255
LOC110106276	ko04144	pmp000344	3',4',7-Trihydroxyflavone	--	0.840444	0.0361561
LOC110106289	--	pmp000344	3',4',7-Trihydroxyflavone	--	-0.815508	0.0479162
LOC110106317	--	pmp000344	3',4',7-Trihydroxyflavone	--	-0.965633	0.00175137
LOC110106460	--	pmp000344	3',4',7-Trihydroxyflavone	--	0.888121	0.0180751
LOC110106571	ko00061,ko00280,ko01100,ko01212	pmp000344	3',4',7-Trihydroxyflavone	--	-0.913631	0.0108674
LOC110106594	--	pmp000344	3',4',7-Trihydroxyflavone	--	-0.95215	0.00337967
LOC110106660	ko00460,ko00500,ko00940,ko01100,ko01110	pmp000344	3',4',7-Trihydroxyflavone	--	0.811521	0.0499389
LOC110106726	--	pmp000344	3',4',7-Trihydroxyflavone	--	0.909272	0.011974
LOC110106759	ko00901,ko01100,ko01110	pmp000344	3',4',7-Trihydroxyflavone	--	-0.825737	0.0429056
LOC110106776	ko04712	pmp000344	3',4',7-Trihydroxyflavone	--	-0.88403	0.0193936
LOC110106782	ko04141	pmp000344	3',4',7-Trihydroxyflavone	--	0.952831	0.0032849
LOC110106878	--	pmp000344	3',4',7-Trihydroxyflavone	--	-0.822732	0.0443506
LOC110107118	ko00860,ko00900,ko01100,ko01110	pmp000344	3',4',7-Trihydroxyflavone	--	-0.894049	0.0162438
LOC110107130	--	pmp000344	3',4',7-Trihydroxyflavone	--	-0.899327	0.0146923
LOC110107197	--	pmp000344	3',4',7-Trihydroxyflavone	--	0.854876	0.0300633
LOC110107200	--	pmp000344	3',4',7-Trihydroxyflavone	--	-0.910673	0.0116126
LOC110107455	ko04141	pmp000344	3',4',7-Trihydroxyflavone	--	0.994249	4.95073e-05
LOC110107584	--	pmp000344	3',4',7-Trihydroxyflavone	--	-0.876668	0.0218783
LOC110107692	--	pmp000344	3',4',7-Trihydroxyflavone	--	0.926197	0.00796926
LOC110107709	--	pmp000344	3',4',7-Trihydroxyflavone	--	-0.832326	0.0398148
LOC110107786	ko00480,ko01100	pmp000344	3',4',7-Trihydroxyflavone	--	-0.842683	0.0351764
LOC110107830	ko03018	pmp000344	3',4',7-Trihydroxyflavone	--	-0.883843	0.0194552
LOC110107880	--	pmp000344	3',4',7-Trihydroxyflavone	--	-0.818424	0.0464614
LOC110107955	--	pmp000344	3',4',7-Trihydroxyflavone	--	0.951071	0.00353245
LOC110108033	--	pmp000344	3',4',7-Trihydroxyflavone	--	0.908804	0.0120957
LOC110108211	--	pmp000344	3',4',7-Trihydroxyflavone	--	-0.870446	0.0240893
LOC110108289	--	pmp000344	3',4',7-Trihydroxyflavone	--	0.946967	0.00414418
LOC110108411	--	pmp000344	3',4',7-Trihydroxyflavone	--	0.860258	0.0279274
LOC110108513	--	pmp000344	3',4',7-Trihydroxyflavone	--	0.866235	0.025643
LOC110108528	--	pmp000344	3',4',7-Trihydroxyflavone	--	-0.966292	0.00168519
LOC110108538	--	pmp000344	3',4',7-Trihydroxyflavone	--	0.827664	0.0419903
LOC110108568	--	pmp000344	3',4',7-Trihydroxyflavone	--	-0.917023	0.010042
LOC110108574	ko04016,ko04075,ko04626	pmp000344	3',4',7-Trihydroxyflavone	--	-0.938767	0.00550948
LOC110108609	--	pmp000344	3',4',7-Trihydroxyflavone	--	-0.986442	0.000274487
LOC110108672	--	pmp000344	3',4',7-Trihydroxyflavone	--	-0.849863	0.0321195
LOC110108748	ko02010	pmp000344	3',4',7-Trihydroxyflavone	--	-0.878822	0.0211365
LOC110108808	ko00905,ko01100,ko01110	pmp000344	3',4',7-Trihydroxyflavone	--	0.933893	0.00641075
LOC110108949	--	pmp000344	3',4',7-Trihydroxyflavone	--	-0.882713	0.0198277
LOC110109169	ko00130,ko00270,ko00350,ko00360,ko00400,ko00950,ko00960,ko01100,ko01110	pmp000344	3',4',7-Trihydroxyflavone	--	-0.904107	0.0133524
LOC110109370	ko03010	pmp000344	3',4',7-Trihydroxyflavone	--	0.818604	0.0463726
LOC110109418	--	pmp000344	3',4',7-Trihydroxyflavone	--	0.925015	0.00822332
LOC110109506	--	pmp000344	3',4',7-Trihydroxyflavone	--	0.886017	0.0187476
LOC110109678	--	pmp000344	3',4',7-Trihydroxyflavone	--	0.968006	0.00151906
LOC110109836	--	pmp000344	3',4',7-Trihydroxyflavone	--	-0.987064	0.00024994
LOC110110068	--	pmp000344	3',4',7-Trihydroxyflavone	--	-0.823533	0.0439633
LOC110110073	ko00564,ko01100,ko01110	pmp000344	3',4',7-Trihydroxyflavone	--	-0.948821	0.00386194
LOC110110092	ko03010	pmp000344	3',4',7-Trihydroxyflavone	--	0.866223	0.0256475
LOC110110105	ko02010	pmp000344	3',4',7-Trihydroxyflavone	--	0.908722	0.0121173
LOC110110168	--	pmp000344	3',4',7-Trihydroxyflavone	--	0.84632	0.0336114
LOC110110222	ko00500,ko01100,ko01110	pmp000344	3',4',7-Trihydroxyflavone	--	0.821675	0.0448642
LOC110110381	ko00230,ko00232,ko01100,ko01110,ko04146	pmp000344	3',4',7-Trihydroxyflavone	--	-0.866151	0.0256744
LOC110110396	--	pmp000344	3',4',7-Trihydroxyflavone	--	0.867104	0.0253183
LOC110110452	--	pmp000344	3',4',7-Trihydroxyflavone	--	-0.847418	0.0331455
LOC110110480	--	pmp000344	3',4',7-Trihydroxyflavone	--	0.832232	0.0398584
LOC110110508	--	pmp000344	3',4',7-Trihydroxyflavone	--	0.986441	0.000274526
LOC110110554	ko04141	pmp000344	3',4',7-Trihydroxyflavone	--	0.953575	0.0031829
LOC110110628	--	pmp000344	3',4',7-Trihydroxyflavone	--	0.836283	0.0380108
LOC110110743	--	pmp000344	3',4',7-Trihydroxyflavone	--	0.965186	0.00179695
LOC110110806	--	pmp000344	3',4',7-Trihydroxyflavone	--	0.895335	0.0158587
LOC110110856	--	pmp000344	3',4',7-Trihydroxyflavone	--	-0.901445	0.0140911
LOC110110858	ko03430	pmp000344	3',4',7-Trihydroxyflavone	--	-0.833262	0.0393848
LOC110110941	--	pmp000344	3',4',7-Trihydroxyflavone	--	0.899559	0.014626
LOC110110972	--	pmp000344	3',4',7-Trihydroxyflavone	--	-0.916093	0.0102652
LOC110111062	ko00960,ko01100,ko01110	pmp000344	3',4',7-Trihydroxyflavone	--	-0.923683	0.00851429
LOC110111144	--	pmp000344	3',4',7-Trihydroxyflavone	--	0.991581	0.00010602
LOC110111182	--	pmp000344	3',4',7-Trihydroxyflavone	--	-0.975341	0.000904615
LOC110111376	ko00280,ko01100	pmp000344	3',4',7-Trihydroxyflavone	--	0.9041	0.0133543
LOC110111499	--	pmp000344	3',4',7-Trihydroxyflavone	--	0.863857	0.0265407
LOC110111566	--	pmp000344	3',4',7-Trihydroxyflavone	--	0.938177	0.00561494
LOC110111577	--	pmp000344	3',4',7-Trihydroxyflavone	--	-0.911679	0.0113564
LOC110111588	ko00195,ko01100	pmp000344	3',4',7-Trihydroxyflavone	--	0.970434	0.00129826
LOC110111643	--	pmp000344	3',4',7-Trihydroxyflavone	--	0.918119	0.00978237
LOC110111719	ko03440	pmp000344	3',4',7-Trihydroxyflavone	--	-0.92084	0.00915149
LOC110111758	--	pmp000344	3',4',7-Trihydroxyflavone	--	-0.890131	0.0174435
LOC110111766	--	pmp000344	3',4',7-Trihydroxyflavone	--	0.931439	0.00688976
LOC110111886	ko03060,ko04141,ko04145	pmp000344	3',4',7-Trihydroxyflavone	--	0.926338	0.00793937
LOC110112042	--	pmp000344	3',4',7-Trihydroxyflavone	--	0.825034	0.0432415
LOC110112215	--	pmp000344	3',4',7-Trihydroxyflavone	--	-0.944484	0.00453746
LOC110112327	ko03018	pmp000344	3',4',7-Trihydroxyflavone	--	-0.930533	0.00707095
LOC110112357	--	pmp000344	3',4',7-Trihydroxyflavone	--	-0.838722	0.0369185
LOC110112396	--	pmp000344	3',4',7-Trihydroxyflavone	--	0.860629	0.0277828
LOC110112453	--	pmp000344	3',4',7-Trihydroxyflavone	--	0.877708	0.0215185
LOC110112588	--	pmp000344	3',4',7-Trihydroxyflavone	--	-0.890881	0.0172107
LOC110112637	ko00230,ko00730,ko01100,ko01110,ko01240	pmp000344	3',4',7-Trihydroxyflavone	--	0.900455	0.0143705
LOC110112648	ko04626	pmp000344	3',4',7-Trihydroxyflavone	--	-0.825046	0.0432356
LOC110112658	--	pmp000344	3',4',7-Trihydroxyflavone	--	-0.853246	0.030725
LOC110112702	ko00906,ko01110	pmp000344	3',4',7-Trihydroxyflavone	--	0.909875	0.0118178
LOC110112724	ko03440	pmp000344	3',4',7-Trihydroxyflavone	--	-0.89886	0.0148265
LOC110112725	--	pmp000344	3',4',7-Trihydroxyflavone	--	-0.894604	0.0160771
LOC110112899	--	pmp000344	3',4',7-Trihydroxyflavone	--	0.890974	0.0171819
LOC110112962	ko03060,ko04141	pmp000344	3',4',7-Trihydroxyflavone	--	0.84992	0.032096
LOC110113140	--	pmp000344	3',4',7-Trihydroxyflavone	--	-0.882127	0.0200223
LOC110113226	--	pmp000344	3',4',7-Trihydroxyflavone	--	-0.941072	0.00510638
LOC110113291	ko00100,ko01100,ko01110	pmp000344	3',4',7-Trihydroxyflavone	--	-0.8619	0.0272904
LOC110113318	ko04144	pmp000344	3',4',7-Trihydroxyflavone	--	-0.89449	0.0161111
LOC110113363	ko04626	pmp000344	3',4',7-Trihydroxyflavone	--	-0.892235	0.0167941
LOC110113401	--	pmp000344	3',4',7-Trihydroxyflavone	--	-0.895934	0.0156812
LOC110113438	--	pmp000344	3',4',7-Trihydroxyflavone	--	0.867539	0.025157
LOC110113545	--	pmp000344	3',4',7-Trihydroxyflavone	--	0.968722	0.00145218
LOC110113622	--	pmp000344	3',4',7-Trihydroxyflavone	--	0.872689	0.0232804
LOC110113623	ko04016,ko04075,ko04626	pmp000344	3',4',7-Trihydroxyflavone	--	-0.915212	0.0104788
LOC110113687	--	pmp000344	3',4',7-Trihydroxyflavone	--	0.891307	0.0170791
LOC110113707	ko04712	pmp000344	3',4',7-Trihydroxyflavone	--	-0.85989	0.0280708
LOC110113733	--	pmp000344	3',4',7-Trihydroxyflavone	--	-0.876871	0.0218079
LOC110113736	--	pmp000344	3',4',7-Trihydroxyflavone	--	-0.854696	0.0301359
LOC110113744	--	pmp000344	3',4',7-Trihydroxyflavone	--	0.846909	0.0333612
LOC110113898	--	pmp000344	3',4',7-Trihydroxyflavone	--	-0.97352	0.00104251
LOC110114019	--	pmp000344	3',4',7-Trihydroxyflavone	--	-0.951903	0.00341442
LOC110114157	--	pmp000344	3',4',7-Trihydroxyflavone	--	0.93375	0.00643816
LOC110114168	--	pmp000344	3',4',7-Trihydroxyflavone	--	-0.875266	0.0223675
LOC110114370	--	pmp000344	3',4',7-Trihydroxyflavone	--	0.891113	0.0171392
LOC110114375	ko00950,ko01110	pmp000344	3',4',7-Trihydroxyflavone	--	0.864277	0.0263811
LOC110114431	ko00052,ko01100	pmp000344	3',4',7-Trihydroxyflavone	--	0.995328	3.2689e-05
LOC110114564	ko03030	pmp000344	3',4',7-Trihydroxyflavone	--	-0.988082	0.000212222
LOC110114600	--	pmp000344	3',4',7-Trihydroxyflavone	--	0.843958	0.0346241
LOC110114751	ko03013,ko03015	pmp000344	3',4',7-Trihydroxyflavone	--	-0.907411	0.0124622
LOC110114787	--	pmp000344	3',4',7-Trihydroxyflavone	--	0.862666	0.0269958
LOC110114878	--	pmp000344	3',4',7-Trihydroxyflavone	--	-0.956321	0.00282015
LOC110114884	--	pmp000344	3',4',7-Trihydroxyflavone	--	0.947699	0.00403163
LOC110114955	ko00510,ko00563,ko01100	pmp000344	3',4',7-Trihydroxyflavone	--	0.817763	0.0467894
LOC110114975	--	pmp000344	3',4',7-Trihydroxyflavone	--	0.837804	0.0373279
LOC110115009	--	pmp000344	3',4',7-Trihydroxyflavone	--	-0.906819	0.0126196
LOC110115011	--	pmp000344	3',4',7-Trihydroxyflavone	--	-0.934168	0.00635814
LOC110115062	ko03015	pmp000344	3',4',7-Trihydroxyflavone	--	-0.917074	0.0100301
LOC110115085	--	pmp000344	3',4',7-Trihydroxyflavone	--	-0.945391	0.00439178
LOC110115142	--	pmp000344	3',4',7-Trihydroxyflavone	--	0.87301	0.0231657
LOC110115348	ko03013	pmp000344	3',4',7-Trihydroxyflavone	--	-0.876748	0.0218505
LOC110115466	--	pmp000344	3',4',7-Trihydroxyflavone	--	0.976171	0.000844989
LOC110115472	ko00100,ko00909,ko01100,ko01110	pmp000344	3',4',7-Trihydroxyflavone	--	-0.824014	0.0437312
LOC110115506	--	pmp000344	3',4',7-Trihydroxyflavone	--	-0.953945	0.00313281
LOC110115531	--	pmp000344	3',4',7-Trihydroxyflavone	--	-0.859847	0.028088
LOC110115613	ko04075	pmp000344	3',4',7-Trihydroxyflavone	--	0.872669	0.0232875
LOC110115621	--	pmp000344	3',4',7-Trihydroxyflavone	--	0.881288	0.0203024
LOC110115759	--	pmp000344	3',4',7-Trihydroxyflavone	--	0.936276	0.00596173
LOC110115860	--	pmp000344	3',4',7-Trihydroxyflavone	--	0.898403	0.0149586
LOC110115883	ko03020	pmp000344	3',4',7-Trihydroxyflavone	--	0.83217	0.0398869
LOC110115924	--	pmp000344	3',4',7-Trihydroxyflavone	--	0.843235	0.0349366
LOC110115929	ko00040,ko01100	pmp000344	3',4',7-Trihydroxyflavone	--	-0.86097	0.0276505
LOC110115930	--	pmp000344	3',4',7-Trihydroxyflavone	--	-0.90172	0.0140138
LOC110116032	--	pmp000344	3',4',7-Trihydroxyflavone	--	0.927806	0.0076299
LOC110116096	ko03020	pmp000344	3',4',7-Trihydroxyflavone	--	0.841984	0.0354809
LOC110116153	ko00920,ko01100	pmp000344	3',4',7-Trihydroxyflavone	--	-0.854426	0.0302453
LOC110116199	ko04016,ko04070,ko04626	pmp000344	3',4',7-Trihydroxyflavone	--	0.87335	0.0230447
LOC110116241	--	pmp000344	3',4',7-Trihydroxyflavone	--	-0.930872	0.00700278
LOC110116276	--	pmp000344	3',4',7-Trihydroxyflavone	--	0.829666	0.0410494
LOC110116353	ko00330,ko01100	pmp000344	3',4',7-Trihydroxyflavone	--	-0.84793	0.0329298
LOC110116464	ko03013	pmp000344	3',4',7-Trihydroxyflavone	--	-0.89467	0.0160572
LOC110116481	ko00040,ko01100	pmp000344	3',4',7-Trihydroxyflavone	--	0.974255	0.000985689
LOC110116502	--	pmp000344	3',4',7-Trihydroxyflavone	--	0.971598	0.00119859
LOC110116638	--	pmp000344	3',4',7-Trihydroxyflavone	--	0.844332	0.0344627
LOC114578365	--	pmp000344	3',4',7-Trihydroxyflavone	--	-0.923924	0.00846122
LOC114578447	ko03013	pmp000344	3',4',7-Trihydroxyflavone	--	-0.955386	0.00294125
LOC114578490	--	pmp000344	3',4',7-Trihydroxyflavone	--	0.96256	0.00207641
LOC114578515	--	pmp000344	3',4',7-Trihydroxyflavone	--	0.906206	0.0127834
LOC114578545	--	pmp000344	3',4',7-Trihydroxyflavone	--	-0.894317	0.0161633
LOC114578735	ko03013	pmp000344	3',4',7-Trihydroxyflavone	--	-0.903829	0.0134286
LOC114578740	--	pmp000344	3',4',7-Trihydroxyflavone	--	-0.963803	0.00194161
LOC114578757	ko03015	pmp000344	3',4',7-Trihydroxyflavone	--	0.975959	0.00086
LOC114579264	--	pmp000344	3',4',7-Trihydroxyflavone	--	0.8763	0.0220061
LOC114579284	--	pmp000344	3',4',7-Trihydroxyflavone	--	0.852986	0.0308308
LOC114579479	ko00230,ko00240,ko01100,ko01110,ko01240,ko04016	pmp000344	3',4',7-Trihydroxyflavone	--	0.939852	0.00531779
LOC114579576	--	pmp000344	3',4',7-Trihydroxyflavone	--	-0.926124	0.00798493
LOC114579708	--	pmp000344	3',4',7-Trihydroxyflavone	--	0.898372	0.0149676
LOC114580463	--	pmp000344	3',4',7-Trihydroxyflavone	--	0.934996	0.00620086
LOC114580483	--	pmp000344	3',4',7-Trihydroxyflavone	--	-0.925432	0.00813328
LOC114580502	--	pmp000344	3',4',7-Trihydroxyflavone	--	0.841386	0.0357423
LOC114580507	--	pmp000344	3',4',7-Trihydroxyflavone	--	0.834774	0.0386942
LOC114580517	--	pmp000344	3',4',7-Trihydroxyflavone	--	-0.827492	0.0420718
LOC114580711	--	pmp000344	3',4',7-Trihydroxyflavone	--	-0.977338	0.000764547
LOC114580721	--	pmp000344	3',4',7-Trihydroxyflavone	--	-0.818533	0.0464077
LOC114580825	--	pmp000344	3',4',7-Trihydroxyflavone	--	-0.920352	0.00926313
LOC114580978	ko04626	pmp000344	3',4',7-Trihydroxyflavone	--	0.894212	0.0161948
novel.10030	--	pmp000344	3',4',7-Trihydroxyflavone	--	-0.871456	0.0237234
novel.10052	--	pmp000344	3',4',7-Trihydroxyflavone	--	-0.867445	0.0251918
novel.10108	--	pmp000344	3',4',7-Trihydroxyflavone	--	0.844341	0.0344587
novel.10109	--	pmp000344	3',4',7-Trihydroxyflavone	--	-0.964422	0.00187614
novel.10119	--	pmp000344	3',4',7-Trihydroxyflavone	--	-0.950771	0.00357552
novel.10179	ko00230,ko01100,ko01110	pmp000344	3',4',7-Trihydroxyflavone	--	0.922064	0.0088743
novel.10262	ko04712	pmp000344	3',4',7-Trihydroxyflavone	--	0.923824	0.00848313
novel.10330	--	pmp000344	3',4',7-Trihydroxyflavone	--	-0.902833	0.0137036
novel.10335	--	pmp000344	3',4',7-Trihydroxyflavone	--	-0.917045	0.0100369
novel.10343	--	pmp000344	3',4',7-Trihydroxyflavone	--	0.895802	0.0157202
novel.10422	--	pmp000344	3',4',7-Trihydroxyflavone	--	0.920528	0.00922277
novel.10515	--	pmp000344	3',4',7-Trihydroxyflavone	--	0.844206	0.034517
novel.10671	--	pmp000344	3',4',7-Trihydroxyflavone	--	-0.849049	0.0324597
novel.10705	--	pmp000344	3',4',7-Trihydroxyflavone	--	0.918541	0.00968298
novel.10727	ko00071,ko00072,ko00280,ko00310,ko00380,ko00620,ko00630,ko00640,ko00650,ko00900,ko01100,ko01110,ko01200,ko01212	pmp000344	3',4',7-Trihydroxyflavone	--	0.97203	0.00116254
novel.10781	ko00906,ko01100,ko01110	pmp000344	3',4',7-Trihydroxyflavone	--	0.897716	0.015158
novel.10807	ko00943,ko01100,ko01110	pmp000344	3',4',7-Trihydroxyflavone	--	-0.938907	0.0054845
novel.11046	ko00250,ko00460,ko01100,ko01110	pmp000344	3',4',7-Trihydroxyflavone	--	0.819891	0.0457374
novel.11206	ko04075	pmp000344	3',4',7-Trihydroxyflavone	--	0.883364	0.0196126
novel.11217	--	pmp000344	3',4',7-Trihydroxyflavone	--	0.99337	6.57902e-05
novel.11250	--	pmp000344	3',4',7-Trihydroxyflavone	--	-0.84713	0.0332678
novel.11393	--	pmp000344	3',4',7-Trihydroxyflavone	--	-0.959434	0.00243497
novel.11468	--	pmp000344	3',4',7-Trihydroxyflavone	--	0.95798	0.0026114
novel.11501	--	pmp000344	3',4',7-Trihydroxyflavone	--	0.908161	0.0122643
novel.11533	--	pmp000344	3',4',7-Trihydroxyflavone	--	-0.831197	0.0403365
novel.11706	--	pmp000344	3',4',7-Trihydroxyflavone	--	-0.935404	0.00612426
novel.11719	--	pmp000344	3',4',7-Trihydroxyflavone	--	-0.963251	0.00200091
novel.11766	--	pmp000344	3',4',7-Trihydroxyflavone	--	0.892863	0.0166026
novel.11888	--	pmp000344	3',4',7-Trihydroxyflavone	--	-0.874565	0.0226142
novel.12042	--	pmp000344	3',4',7-Trihydroxyflavone	--	-0.816354	0.0474919
novel.12053	--	pmp000344	3',4',7-Trihydroxyflavone	--	-0.892764	0.0166329
novel.12058	--	pmp000344	3',4',7-Trihydroxyflavone	--	0.853049	0.0308053
novel.1207	--	pmp000344	3',4',7-Trihydroxyflavone	--	0.837333	0.0375388
novel.12257	--	pmp000344	3',4',7-Trihydroxyflavone	--	0.862584	0.0270275
novel.12365	--	pmp000344	3',4',7-Trihydroxyflavone	--	0.894535	0.0160978
novel.1356	--	pmp000344	3',4',7-Trihydroxyflavone	--	0.873496	0.0229927
novel.1385	--	pmp000344	3',4',7-Trihydroxyflavone	--	-0.820414	0.0454805
novel.1438	--	pmp000344	3',4',7-Trihydroxyflavone	--	-0.847272	0.0332076
novel.1471	--	pmp000344	3',4',7-Trihydroxyflavone	--	0.967243	0.00159191
novel.1536	--	pmp000344	3',4',7-Trihydroxyflavone	--	0.994491	4.54461e-05
novel.1591	--	pmp000344	3',4',7-Trihydroxyflavone	--	0.85654	0.0293947
novel.1772	ko00620,ko00710,ko01100,ko01200	pmp000344	3',4',7-Trihydroxyflavone	--	-0.98074	0.000552847
novel.1837	--	pmp000344	3',4',7-Trihydroxyflavone	--	-0.855437	0.0298373
novel.1931	--	pmp000344	3',4',7-Trihydroxyflavone	--	0.901008	0.014214
novel.1963	ko00100,ko01100,ko01110	pmp000344	3',4',7-Trihydroxyflavone	--	0.878152	0.0213657
novel.1967	--	pmp000344	3',4',7-Trihydroxyflavone	--	-0.892144	0.0168221
novel.1985	ko04145	pmp000344	3',4',7-Trihydroxyflavone	--	-0.866211	0.0256518
novel.2299	ko00500,ko01100	pmp000344	3',4',7-Trihydroxyflavone	--	0.975345	0.000904305
novel.2487	--	pmp000344	3',4',7-Trihydroxyflavone	--	-0.896404	0.0155424
novel.2545	--	pmp000344	3',4',7-Trihydroxyflavone	--	-0.959775	0.0023945
novel.2548	--	pmp000344	3',4',7-Trihydroxyflavone	--	-0.867997	0.024987
novel.2566	--	pmp000344	3',4',7-Trihydroxyflavone	--	-0.914403	0.0106766
novel.2602	--	pmp000344	3',4',7-Trihydroxyflavone	--	-0.816272	0.047533
novel.261	--	pmp000344	3',4',7-Trihydroxyflavone	--	0.866414	0.0255758
novel.2620	--	pmp000344	3',4',7-Trihydroxyflavone	--	0.890862	0.0172167
novel.2661	--	pmp000344	3',4',7-Trihydroxyflavone	--	-0.819765	0.0457997
novel.2677	--	pmp000344	3',4',7-Trihydroxyflavone	--	0.864111	0.026444
novel.2679	--	pmp000344	3',4',7-Trihydroxyflavone	--	0.969628	0.00136972
novel.281	--	pmp000344	3',4',7-Trihydroxyflavone	--	0.989827	0.00015471
novel.2822	--	pmp000344	3',4',7-Trihydroxyflavone	--	0.845613	0.0339133
novel.2925	--	pmp000344	3',4',7-Trihydroxyflavone	--	-0.979715	0.000613071
novel.2926	--	pmp000344	3',4',7-Trihydroxyflavone	--	0.975251	0.000911171
novel.299	ko00904,ko01100,ko01110	pmp000344	3',4',7-Trihydroxyflavone	--	-0.864983	0.0261138
novel.3083	--	pmp000344	3',4',7-Trihydroxyflavone	--	-0.908093	0.0122822
novel.3145	ko02010	pmp000344	3',4',7-Trihydroxyflavone	--	-0.91537	0.0104402
novel.3171	--	pmp000344	3',4',7-Trihydroxyflavone	--	0.900347	0.0144012
novel.326	--	pmp000344	3',4',7-Trihydroxyflavone	--	-0.938423	0.00557078
novel.3399	--	pmp000344	3',4',7-Trihydroxyflavone	--	0.925852	0.00804297
novel.3603	--	pmp000344	3',4',7-Trihydroxyflavone	--	0.947922	0.00399758
novel.3960	--	pmp000344	3',4',7-Trihydroxyflavone	--	0.860959	0.0276545
novel.3961	ko03013	pmp000344	3',4',7-Trihydroxyflavone	--	0.93847	0.00556241
novel.4056	--	pmp000344	3',4',7-Trihydroxyflavone	--	0.964111	0.00190894
novel.4210	ko00100,ko01100,ko01110	pmp000344	3',4',7-Trihydroxyflavone	--	-0.898225	0.0150102
novel.4416	--	pmp000344	3',4',7-Trihydroxyflavone	--	0.952715	0.00330088
novel.4488	--	pmp000344	3',4',7-Trihydroxyflavone	--	0.917496	0.0099295
novel.4812	--	pmp000344	3',4',7-Trihydroxyflavone	--	0.963839	0.00193781
novel.5049	ko00061,ko00254,ko00620,ko00640,ko01100,ko01110,ko01212	pmp000344	3',4',7-Trihydroxyflavone	--	-0.972737	0.00110475
novel.5079	--	pmp000344	3',4',7-Trihydroxyflavone	--	-0.85657	0.0293829
novel.5138	--	pmp000344	3',4',7-Trihydroxyflavone	--	-0.935441	0.00611726
novel.5139	--	pmp000344	3',4',7-Trihydroxyflavone	--	-0.925235	0.00817572
novel.5174	--	pmp000344	3',4',7-Trihydroxyflavone	--	-0.950779	0.00357438
novel.5426	--	pmp000344	3',4',7-Trihydroxyflavone	--	-0.829332	0.0412059
novel.5475	--	pmp000344	3',4',7-Trihydroxyflavone	--	0.970473	0.00129493
novel.5480	--	pmp000344	3',4',7-Trihydroxyflavone	--	0.878649	0.0211956
novel.553	--	pmp000344	3',4',7-Trihydroxyflavone	--	-0.849461	0.0322874
novel.5537	--	pmp000344	3',4',7-Trihydroxyflavone	--	0.95781	0.00263245
novel.5648	--	pmp000344	3',4',7-Trihydroxyflavone	--	0.860521	0.0278247
novel.5920	--	pmp000344	3',4',7-Trihydroxyflavone	--	-0.939786	0.00532941
novel.6205	--	pmp000344	3',4',7-Trihydroxyflavone	--	-0.952412	0.00334307
novel.6370	--	pmp000344	3',4',7-Trihydroxyflavone	--	-0.913881	0.0108054
novel.6431	--	pmp000344	3',4',7-Trihydroxyflavone	--	-0.927327	0.00773021
novel.6510	--	pmp000344	3',4',7-Trihydroxyflavone	--	0.851771	0.0313295
novel.6577	--	pmp000344	3',4',7-Trihydroxyflavone	--	0.816448	0.047445
novel.6687	ko04141	pmp000344	3',4',7-Trihydroxyflavone	--	-0.856312	0.0294862
novel.6738	--	pmp000344	3',4',7-Trihydroxyflavone	--	0.896855	0.0154096
novel.7029	ko03040,ko04141,ko04144	pmp000344	3',4',7-Trihydroxyflavone	--	0.951469	0.00347574
novel.7053	--	pmp000344	3',4',7-Trihydroxyflavone	--	0.848213	0.0328102
novel.7246	--	pmp000344	3',4',7-Trihydroxyflavone	--	0.933714	0.00644514
novel.7309	--	pmp000344	3',4',7-Trihydroxyflavone	--	0.960928	0.00226011
novel.7329	--	pmp000344	3',4',7-Trihydroxyflavone	--	0.972025	0.00116299
novel.7347	--	pmp000344	3',4',7-Trihydroxyflavone	--	0.983508	0.000405761
novel.7493	--	pmp000344	3',4',7-Trihydroxyflavone	--	0.836827	0.0377656
novel.7585	--	pmp000344	3',4',7-Trihydroxyflavone	--	0.908415	0.0121977
novel.775	--	pmp000344	3',4',7-Trihydroxyflavone	--	-0.935887	0.00603395
novel.777	--	pmp000344	3',4',7-Trihydroxyflavone	--	-0.895464	0.0158205
novel.7792	--	pmp000344	3',4',7-Trihydroxyflavone	--	0.93308	0.00656751
novel.7826	--	pmp000344	3',4',7-Trihydroxyflavone	--	-0.915874	0.010318
novel.7855	--	pmp000344	3',4',7-Trihydroxyflavone	--	-0.956754	0.00276488
novel.821	ko00220,ko00230,ko01100	pmp000344	3',4',7-Trihydroxyflavone	--	-0.850933	0.0316751
novel.8245	--	pmp000344	3',4',7-Trihydroxyflavone	--	-0.981439	0.000513571
novel.8369	--	pmp000344	3',4',7-Trihydroxyflavone	--	0.836215	0.0380415
novel.8530	--	pmp000344	3',4',7-Trihydroxyflavone	--	0.903997	0.0133824
novel.8533	--	pmp000344	3',4',7-Trihydroxyflavone	--	0.882106	0.0200292
novel.8835	--	pmp000344	3',4',7-Trihydroxyflavone	--	0.834082	0.0390093
novel.8857	--	pmp000344	3',4',7-Trihydroxyflavone	--	-0.891951	0.0168813
novel.894	ko03020	pmp000344	3',4',7-Trihydroxyflavone	--	0.910128	0.0117525
novel.8951	--	pmp000344	3',4',7-Trihydroxyflavone	--	0.833443	0.0393014
novel.8984	--	pmp000344	3',4',7-Trihydroxyflavone	--	0.843396	0.0348667
novel.9129	--	pmp000344	3',4',7-Trihydroxyflavone	--	-0.965862	0.00172826
novel.9183	--	pmp000344	3',4',7-Trihydroxyflavone	--	0.94553	0.00436968
novel.9341	--	pmp000344	3',4',7-Trihydroxyflavone	--	-0.928905	0.00740213
novel.9354	--	pmp000344	3',4',7-Trihydroxyflavone	--	0.947978	0.00398901
novel.9399	--	pmp000344	3',4',7-Trihydroxyflavone	--	0.978755	0.000672257
novel.9517	--	pmp000344	3',4',7-Trihydroxyflavone	--	0.857529	0.029001
novel.9577	--	pmp000344	3',4',7-Trihydroxyflavone	--	-0.946808	0.00416877
novel.9703	--	pmp000344	3',4',7-Trihydroxyflavone	--	-0.880151	0.020685
novel.975	--	pmp000344	3',4',7-Trihydroxyflavone	--	0.979436	0.000629993
novel.9792	--	pmp000344	3',4',7-Trihydroxyflavone	--	-0.886419	0.0186183
novel.9895	--	pmp000344	3',4',7-Trihydroxyflavone	--	0.857406	0.02905
LOC110091870	ko00970,ko01100	Lmmp005125	Pinostrobin Chalcone	--	0.932982	0.00658658
LOC110091917	--	Lmmp005125	Pinostrobin Chalcone	--	0.909016	0.0120404
LOC110091958	--	Lmmp005125	Pinostrobin Chalcone	--	0.848831	0.032551
LOC110091984	ko03410	Lmmp005125	Pinostrobin Chalcone	--	0.891772	0.0169362
LOC110092015	--	Lmmp005125	Pinostrobin Chalcone	--	-0.883334	0.0196225
LOC110092079	--	Lmmp005125	Pinostrobin Chalcone	--	-0.891489	0.0170231
LOC110092129	--	Lmmp005125	Pinostrobin Chalcone	--	0.932944	0.00659391
LOC110092585	ko03010	Lmmp005125	Pinostrobin Chalcone	--	0.99427	4.91611e-05
LOC110092743	--	Lmmp005125	Pinostrobin Chalcone	--	0.865906	0.0257663
LOC110093074	--	Lmmp005125	Pinostrobin Chalcone	--	0.856903	0.0292502
LOC110093131	--	Lmmp005125	Pinostrobin Chalcone	--	0.97064	0.00128033
LOC110093259	--	Lmmp005125	Pinostrobin Chalcone	--	-0.830764	0.0405375
LOC110093309	--	Lmmp005125	Pinostrobin Chalcone	--	-0.848618	0.0326401
LOC110093374	--	Lmmp005125	Pinostrobin Chalcone	--	0.908934	0.012062
LOC110093477	ko03420	Lmmp005125	Pinostrobin Chalcone	--	0.979462	0.00062839
LOC110093482	ko03040	Lmmp005125	Pinostrobin Chalcone	--	0.969347	0.00139503
LOC110093484	--	Lmmp005125	Pinostrobin Chalcone	--	0.84231	0.0353388
LOC110093535	--	Lmmp005125	Pinostrobin Chalcone	--	-0.828905	0.0414061
LOC110093641	--	Lmmp005125	Pinostrobin Chalcone	--	-0.826113	0.0427262
LOC110093783	ko00051,ko01100	Lmmp005125	Pinostrobin Chalcone	--	0.868954	0.0246345
LOC110093793	--	Lmmp005125	Pinostrobin Chalcone	--	-0.812851	0.0492595
LOC110093805	--	Lmmp005125	Pinostrobin Chalcone	--	0.972927	0.00108952
LOC110093964	ko03008	Lmmp005125	Pinostrobin Chalcone	--	0.880977	0.0204068
LOC110094071	ko00909	Lmmp005125	Pinostrobin Chalcone	--	0.89866	0.0148842
LOC110094289	--	Lmmp005125	Pinostrobin Chalcone	--	0.862397	0.027099
LOC110094334	--	Lmmp005125	Pinostrobin Chalcone	--	0.963263	0.00199966
LOC110094372	ko00190,ko01100	Lmmp005125	Pinostrobin Chalcone	--	-0.913597	0.0108756
LOC110094426	--	Lmmp005125	Pinostrobin Chalcone	--	0.933117	0.00656041
LOC110094553	--	Lmmp005125	Pinostrobin Chalcone	--	0.95684	0.00275398
LOC110094649	ko00563,ko01100	Lmmp005125	Pinostrobin Chalcone	--	0.822797	0.0443191
LOC110094653	ko04120	Lmmp005125	Pinostrobin Chalcone	--	-0.872379	0.0233915
LOC110094682	ko00970	Lmmp005125	Pinostrobin Chalcone	--	0.915101	0.0105059
LOC110094765	ko00620,ko00710,ko01100,ko01200	Lmmp005125	Pinostrobin Chalcone	--	-0.85773	0.0289215
LOC110094842	--	Lmmp005125	Pinostrobin Chalcone	--	0.899969	0.0145088
LOC110094897	--	Lmmp005125	Pinostrobin Chalcone	--	0.97447	0.000969338
LOC110095028	ko03020	Lmmp005125	Pinostrobin Chalcone	--	0.869327	0.0244973
LOC110095216	--	Lmmp005125	Pinostrobin Chalcone	--	-0.850169	0.0319921
LOC110095220	ko03040	Lmmp005125	Pinostrobin Chalcone	--	-0.956348	0.00281665
LOC110095354	ko04130	Lmmp005125	Pinostrobin Chalcone	--	0.876305	0.0220045
LOC110095373	ko04120	Lmmp005125	Pinostrobin Chalcone	--	0.961019	0.00224967
LOC110095416	--	Lmmp005125	Pinostrobin Chalcone	--	0.893749	0.016334
LOC110095544	--	Lmmp005125	Pinostrobin Chalcone	--	0.969744	0.00135933
LOC110095690	--	Lmmp005125	Pinostrobin Chalcone	--	0.857215	0.0291258
LOC110095700	--	Lmmp005125	Pinostrobin Chalcone	--	0.944525	0.00453083
LOC110095704	--	Lmmp005125	Pinostrobin Chalcone	--	0.893085	0.0165353
LOC110095730	--	Lmmp005125	Pinostrobin Chalcone	--	-0.880278	0.0206419
LOC110096356	--	Lmmp005125	Pinostrobin Chalcone	--	-0.839917	0.0363887
LOC110096556	--	Lmmp005125	Pinostrobin Chalcone	--	0.907297	0.0124925
LOC110096740	--	Lmmp005125	Pinostrobin Chalcone	--	0.901592	0.0140497
LOC110096902	--	Lmmp005125	Pinostrobin Chalcone	--	-0.95967	0.00240693
LOC110096942	--	Lmmp005125	Pinostrobin Chalcone	--	-0.949711	0.00372988
LOC110097013	ko04075	Lmmp005125	Pinostrobin Chalcone	--	-0.828423	0.0416326
LOC110097083	ko00260,ko00350,ko00360,ko00410,ko00950,ko00960,ko01100,ko01110	Lmmp005125	Pinostrobin Chalcone	--	-0.868712	0.0247232
LOC110097121	--	Lmmp005125	Pinostrobin Chalcone	--	0.91682	0.0100906
LOC110097170	--	Lmmp005125	Pinostrobin Chalcone	--	0.824342	0.0435737
LOC110097353	--	Lmmp005125	Pinostrobin Chalcone	--	-0.930947	0.00698794
LOC110097527	--	Lmmp005125	Pinostrobin Chalcone	--	-0.83458	0.0387826
LOC110097544	--	Lmmp005125	Pinostrobin Chalcone	--	-0.844039	0.0345891
LOC110097640	--	Lmmp005125	Pinostrobin Chalcone	--	0.989049	0.000179245
LOC110097786	--	Lmmp005125	Pinostrobin Chalcone	--	-0.905237	0.0130446
LOC110097827	ko03040	Lmmp005125	Pinostrobin Chalcone	--	-0.862254	0.027154
LOC110097851	--	Lmmp005125	Pinostrobin Chalcone	--	-0.930849	0.00700736
LOC110098003	ko03060	Lmmp005125	Pinostrobin Chalcone	--	-0.843074	0.0350066
LOC110098008	--	Lmmp005125	Pinostrobin Chalcone	--	-0.869285	0.0245127
LOC110098113	--	Lmmp005125	Pinostrobin Chalcone	--	0.922811	0.00870724
LOC110098218	--	Lmmp005125	Pinostrobin Chalcone	--	-0.913838	0.0108161
LOC110098230	ko00010,ko00230,ko00620,ko01100,ko01110,ko01200,ko01230,ko01240	Lmmp005125	Pinostrobin Chalcone	--	-0.8538	0.030499
LOC110098240	--	Lmmp005125	Pinostrobin Chalcone	--	0.815064	0.0481396
LOC110098288	--	Lmmp005125	Pinostrobin Chalcone	--	-0.974853	0.000940607
LOC110098484	ko00941,ko01100,ko01110	Lmmp005125	Pinostrobin Chalcone	--	0.919797	0.00939093
LOC110098887	ko03013	Lmmp005125	Pinostrobin Chalcone	--	0.940312	0.00523764
LOC110098973	--	Lmmp005125	Pinostrobin Chalcone	--	-0.923667	0.00851778
LOC110099034	--	Lmmp005125	Pinostrobin Chalcone	--	0.892961	0.0165728
LOC110099103	--	Lmmp005125	Pinostrobin Chalcone	--	-0.942607	0.00484637
LOC110099113	--	Lmmp005125	Pinostrobin Chalcone	--	0.871035	0.0238755
LOC110099196	ko03013	Lmmp005125	Pinostrobin Chalcone	--	0.934659	0.0062647
LOC110099232	--	Lmmp005125	Pinostrobin Chalcone	--	-0.881465	0.0202431
LOC110099335	--	Lmmp005125	Pinostrobin Chalcone	--	-0.977583	0.000748147
LOC110099412	--	Lmmp005125	Pinostrobin Chalcone	--	-0.954381	0.00307414
LOC110099506	--	Lmmp005125	Pinostrobin Chalcone	--	-0.869366	0.0244832
LOC110099565	ko04626	Lmmp005125	Pinostrobin Chalcone	--	-0.90642	0.0127261
LOC110099712	--	Lmmp005125	Pinostrobin Chalcone	--	-0.981175	0.000528245
LOC110099908	--	Lmmp005125	Pinostrobin Chalcone	--	-0.939279	0.0054186
LOC110099910	--	Lmmp005125	Pinostrobin Chalcone	--	0.950537	0.00360935
LOC110099920	--	Lmmp005125	Pinostrobin Chalcone	--	0.990465	0.000135953
LOC110099945	ko03013	Lmmp005125	Pinostrobin Chalcone	--	0.957885	0.00262319
LOC110099968	ko02010	Lmmp005125	Pinostrobin Chalcone	--	0.816706	0.0473162
LOC110100083	ko02010	Lmmp005125	Pinostrobin Chalcone	--	0.895578	0.0157866
LOC110100107	ko00480,ko01100	Lmmp005125	Pinostrobin Chalcone	--	0.84515	0.0341112
LOC110100291	--	Lmmp005125	Pinostrobin Chalcone	--	0.892998	0.0165617
LOC110100456	--	Lmmp005125	Pinostrobin Chalcone	--	0.914732	0.0105961
LOC110100489	--	Lmmp005125	Pinostrobin Chalcone	--	0.899593	0.0146161
LOC110100573	--	Lmmp005125	Pinostrobin Chalcone	--	-0.846509	0.033531
LOC110100713	--	Lmmp005125	Pinostrobin Chalcone	--	-0.836058	0.0381124
LOC110100746	--	Lmmp005125	Pinostrobin Chalcone	--	-0.953878	0.00314186
LOC110100774	--	Lmmp005125	Pinostrobin Chalcone	--	-0.830442	0.0406875
LOC110100872	--	Lmmp005125	Pinostrobin Chalcone	--	-0.889731	0.0175685
LOC110100883	--	Lmmp005125	Pinostrobin Chalcone	--	0.990103	0.000146441
LOC110100899	ko04626	Lmmp005125	Pinostrobin Chalcone	--	-0.837017	0.0376803
LOC110100941	--	Lmmp005125	Pinostrobin Chalcone	--	0.983575	0.000402455
LOC110100979	--	Lmmp005125	Pinostrobin Chalcone	--	-0.905968	0.0128473
LOC110101066	ko04626	Lmmp005125	Pinostrobin Chalcone	--	-0.825924	0.0428162
LOC110101094	ko02010	Lmmp005125	Pinostrobin Chalcone	--	-0.845821	0.0338244
LOC110101151	--	Lmmp005125	Pinostrobin Chalcone	--	-0.963831	0.0019386
LOC110101170	--	Lmmp005125	Pinostrobin Chalcone	--	-0.833915	0.0390858
LOC110101198	--	Lmmp005125	Pinostrobin Chalcone	--	-0.974163	0.000992726
LOC110101230	ko03015	Lmmp005125	Pinostrobin Chalcone	--	0.825764	0.0428924
LOC110101265	--	Lmmp005125	Pinostrobin Chalcone	--	-0.955405	0.00293872
LOC110101366	ko00230,ko00250,ko01100,ko01110	Lmmp005125	Pinostrobin Chalcone	--	-0.854896	0.0300553
LOC110101389	ko00052,ko00511,ko00600,ko01100	Lmmp005125	Pinostrobin Chalcone	--	0.928463	0.00749323
LOC110101581	--	Lmmp005125	Pinostrobin Chalcone	--	-0.902827	0.0137052
LOC110101843	--	Lmmp005125	Pinostrobin Chalcone	--	0.980789	0.000550046
LOC110101871	--	Lmmp005125	Pinostrobin Chalcone	--	0.817428	0.0469559
LOC110102087	ko04141,ko04626	Lmmp005125	Pinostrobin Chalcone	--	-0.86278	0.0269523
LOC110102208	--	Lmmp005125	Pinostrobin Chalcone	--	-0.855528	0.0298004
LOC110102251	ko03440	Lmmp005125	Pinostrobin Chalcone	--	-0.905781	0.0128975
LOC110102260	--	Lmmp005125	Pinostrobin Chalcone	--	-0.928368	0.00751287
LOC110102271	ko03060	Lmmp005125	Pinostrobin Chalcone	--	-0.947573	0.00405078
LOC110102307	--	Lmmp005125	Pinostrobin Chalcone	--	0.966602	0.00165452
LOC110102334	ko00940,ko00941,ko00945,ko01100,ko01110	Lmmp005125	Pinostrobin Chalcone	--	0.980544	0.000564114
LOC110102378	--	Lmmp005125	Pinostrobin Chalcone	--	0.931467	0.00688414
LOC110102461	ko00280,ko01100	Lmmp005125	Pinostrobin Chalcone	--	0.911248	0.0114658
LOC110102523	ko03420,ko03430	Lmmp005125	Pinostrobin Chalcone	--	0.894581	0.0160838
LOC110102566	--	Lmmp005125	Pinostrobin Chalcone	--	0.833394	0.0393239
LOC110102724	ko00910,ko01100	Lmmp005125	Pinostrobin Chalcone	--	0.953736	0.00316108
LOC110102746	--	Lmmp005125	Pinostrobin Chalcone	--	-0.908558	0.01216
LOC110102842	--	Lmmp005125	Pinostrobin Chalcone	--	-0.869509	0.0244307
LOC110102865	--	Lmmp005125	Pinostrobin Chalcone	--	-0.81167	0.0498626
LOC110102878	--	Lmmp005125	Pinostrobin Chalcone	--	-0.890229	0.0174133
LOC110102888	--	Lmmp005125	Pinostrobin Chalcone	--	-0.858879	0.0284673
LOC110102895	--	Lmmp005125	Pinostrobin Chalcone	--	0.926007	0.00800994
LOC110102912	--	Lmmp005125	Pinostrobin Chalcone	--	-0.892786	0.016626
LOC110103004	ko00563,ko01100	Lmmp005125	Pinostrobin Chalcone	--	0.907872	0.0123403
LOC110103100	--	Lmmp005125	Pinostrobin Chalcone	--	-0.871755	0.0236156
LOC110103157	--	Lmmp005125	Pinostrobin Chalcone	--	0.861246	0.0275434
LOC110103164	--	Lmmp005125	Pinostrobin Chalcone	--	-0.816164	0.0475869
LOC110103225	--	Lmmp005125	Pinostrobin Chalcone	--	-0.945348	0.00439859
LOC110103267	--	Lmmp005125	Pinostrobin Chalcone	--	-0.847539	0.0330946
LOC110103323	ko03040	Lmmp005125	Pinostrobin Chalcone	--	0.82372	0.0438732
LOC110103616	--	Lmmp005125	Pinostrobin Chalcone	--	-0.837353	0.0375298
LOC110103679	--	Lmmp005125	Pinostrobin Chalcone	--	-0.876862	0.0218108
LOC110103702	--	Lmmp005125	Pinostrobin Chalcone	--	0.907016	0.0125671
LOC110103743	ko03010	Lmmp005125	Pinostrobin Chalcone	--	-0.837935	0.0372691
LOC110103747	--	Lmmp005125	Pinostrobin Chalcone	--	0.908229	0.0122465
LOC110103756	--	Lmmp005125	Pinostrobin Chalcone	--	0.873454	0.0230075
LOC110103837	ko00860,ko01100,ko01110,ko01240	Lmmp005125	Pinostrobin Chalcone	--	-0.958089	0.00259794
LOC110103851	ko03060	Lmmp005125	Pinostrobin Chalcone	--	-0.943478	0.00470174
LOC110103926	--	Lmmp005125	Pinostrobin Chalcone	--	0.991692	0.000103244
LOC110103935	ko04141	Lmmp005125	Pinostrobin Chalcone	--	-0.899853	0.0145419
LOC110104020	ko00561,ko01100	Lmmp005125	Pinostrobin Chalcone	--	-0.973325	0.00105781
LOC110104299	--	Lmmp005125	Pinostrobin Chalcone	--	0.994979	3.77598e-05
LOC110104323	--	Lmmp005125	Pinostrobin Chalcone	--	-0.906195	0.0127864
LOC110104428	ko00040,ko01100	Lmmp005125	Pinostrobin Chalcone	--	-0.829255	0.0412419
LOC110104503	--	Lmmp005125	Pinostrobin Chalcone	--	-0.97329	0.00106064
LOC110104645	ko03013	Lmmp005125	Pinostrobin Chalcone	--	0.852916	0.0308595
LOC110104969	--	Lmmp005125	Pinostrobin Chalcone	--	0.919464	0.00946796
LOC110105053	ko03010	Lmmp005125	Pinostrobin Chalcone	--	-0.8351	0.0385459
LOC110105227	--	Lmmp005125	Pinostrobin Chalcone	--	0.991767	0.000101402
LOC110105251	--	Lmmp005125	Pinostrobin Chalcone	--	-0.902254	0.0138644
LOC110105338	--	Lmmp005125	Pinostrobin Chalcone	--	0.863134	0.0268166
LOC110105406	ko00190,ko01100	Lmmp005125	Pinostrobin Chalcone	--	-0.887256	0.0183503
LOC110105538	--	Lmmp005125	Pinostrobin Chalcone	--	-0.902275	0.0138585
LOC110105555	ko00220,ko00250,ko00270,ko00330,ko00350,ko00360,ko00400,ko00950,ko00960,ko01100,ko01110,ko01210,ko01230	Lmmp005125	Pinostrobin Chalcone	--	0.951982	0.00340319
LOC110105628	ko03010	Lmmp005125	Pinostrobin Chalcone	--	0.878007	0.0214157
LOC110105658	--	Lmmp005125	Pinostrobin Chalcone	--	-0.852599	0.0309891
LOC110105667	ko00750,ko01100,ko01240	Lmmp005125	Pinostrobin Chalcone	--	-0.853885	0.0304648
LOC110105738	ko00860,ko01100,ko01110	Lmmp005125	Pinostrobin Chalcone	--	0.957383	0.00268564
LOC110105958	ko04141	Lmmp005125	Pinostrobin Chalcone	--	-0.856719	0.0293234
LOC110105960	--	Lmmp005125	Pinostrobin Chalcone	--	0.830326	0.0407417
LOC110106108	--	Lmmp005125	Pinostrobin Chalcone	--	-0.83039	0.0407119
LOC110106289	--	Lmmp005125	Pinostrobin Chalcone	--	0.934373	0.00631903
LOC110106317	--	Lmmp005125	Pinostrobin Chalcone	--	0.981903	0.000488278
LOC110106460	--	Lmmp005125	Pinostrobin Chalcone	--	-0.891127	0.0171348
LOC110106571	ko00061,ko00280,ko01100,ko01212	Lmmp005125	Pinostrobin Chalcone	--	0.871714	0.0236304
LOC110106594	--	Lmmp005125	Pinostrobin Chalcone	--	0.935738	0.0060617
LOC110106612	--	Lmmp005125	Pinostrobin Chalcone	--	0.889172	0.0177436
LOC110106726	--	Lmmp005125	Pinostrobin Chalcone	--	-0.949168	0.00381021
LOC110106759	ko00901,ko01100,ko01110	Lmmp005125	Pinostrobin Chalcone	--	0.841477	0.0357024
LOC110106782	ko04141	Lmmp005125	Pinostrobin Chalcone	--	-0.902237	0.0138693
LOC110107118	ko00860,ko00900,ko01100,ko01110	Lmmp005125	Pinostrobin Chalcone	--	0.968058	0.00151418
LOC110107455	ko04141	Lmmp005125	Pinostrobin Chalcone	--	-0.945419	0.00438739
LOC110107584	--	Lmmp005125	Pinostrobin Chalcone	--	0.980689	0.000555797
LOC110107692	--	Lmmp005125	Pinostrobin Chalcone	--	-0.858851	0.0284786
LOC110107786	ko00480,ko01100	Lmmp005125	Pinostrobin Chalcone	--	0.930024	0.00717362
LOC110107877	ko04712	Lmmp005125	Pinostrobin Chalcone	--	0.844164	0.0345352
LOC110107880	--	Lmmp005125	Pinostrobin Chalcone	--	0.949752	0.00372389
LOC110107955	--	Lmmp005125	Pinostrobin Chalcone	--	-0.991962	9.66561e-05
LOC110108033	--	Lmmp005125	Pinostrobin Chalcone	--	-0.92224	0.00883477
LOC110108211	--	Lmmp005125	Pinostrobin Chalcone	--	0.945576	0.00436238
LOC110108289	--	Lmmp005125	Pinostrobin Chalcone	--	-0.96298	0.0020304
LOC110108411	--	Lmmp005125	Pinostrobin Chalcone	--	-0.828216	0.04173
LOC110108513	--	Lmmp005125	Pinostrobin Chalcone	--	-0.914822	0.0105739
LOC110108528	--	Lmmp005125	Pinostrobin Chalcone	--	0.868118	0.0249422
LOC110108537	ko03013	Lmmp005125	Pinostrobin Chalcone	--	-0.821641	0.0448811
LOC110108538	--	Lmmp005125	Pinostrobin Chalcone	--	-0.906901	0.0125976
LOC110108574	ko04016,ko04075,ko04626	Lmmp005125	Pinostrobin Chalcone	--	0.950392	0.00363042
LOC110108609	--	Lmmp005125	Pinostrobin Chalcone	--	0.959033	0.00248302
LOC110108672	--	Lmmp005125	Pinostrobin Chalcone	--	0.849995	0.0320647
LOC110108748	ko02010	Lmmp005125	Pinostrobin Chalcone	--	0.911163	0.0114875
LOC110108808	ko00905,ko01100,ko01110	Lmmp005125	Pinostrobin Chalcone	--	-0.863823	0.0265536
LOC110108958	ko00040,ko01100	Lmmp005125	Pinostrobin Chalcone	--	0.86119	0.027565
LOC110109119	--	Lmmp005125	Pinostrobin Chalcone	--	-0.860136	0.0279749
LOC110109169	ko00130,ko00270,ko00350,ko00360,ko00400,ko00950,ko00960,ko01100,ko01110	Lmmp005125	Pinostrobin Chalcone	--	0.844194	0.0345219
LOC110109216	--	Lmmp005125	Pinostrobin Chalcone	--	-0.848352	0.0327518
LOC110109370	ko03010	Lmmp005125	Pinostrobin Chalcone	--	-0.841756	0.0355806
LOC110109418	--	Lmmp005125	Pinostrobin Chalcone	--	-0.95362	0.00317676
LOC110109506	--	Lmmp005125	Pinostrobin Chalcone	--	-0.874843	0.0225161
LOC110109678	--	Lmmp005125	Pinostrobin Chalcone	--	-0.937544	0.00572937
LOC110109836	--	Lmmp005125	Pinostrobin Chalcone	--	0.903838	0.0134262
LOC110110024	ko02010	Lmmp005125	Pinostrobin Chalcone	--	-0.83218	0.0398822
LOC110110068	--	Lmmp005125	Pinostrobin Chalcone	--	0.908148	0.0122677
LOC110110073	ko00564,ko01100,ko01110	Lmmp005125	Pinostrobin Chalcone	--	0.928626	0.00745958
LOC110110092	ko03010	Lmmp005125	Pinostrobin Chalcone	--	-0.864327	0.0263621
LOC110110376	ko03040	Lmmp005125	Pinostrobin Chalcone	--	-0.827222	0.0421995
LOC110110381	ko00230,ko00232,ko01100,ko01110,ko04146	Lmmp005125	Pinostrobin Chalcone	--	0.818511	0.0464186
LOC110110452	--	Lmmp005125	Pinostrobin Chalcone	--	0.861323	0.0275134
LOC110110480	--	Lmmp005125	Pinostrobin Chalcone	--	-0.941278	0.00507113
LOC110110508	--	Lmmp005125	Pinostrobin Chalcone	--	-0.935051	0.00619048
LOC110110554	ko04141	Lmmp005125	Pinostrobin Chalcone	--	-0.89265	0.0166675
LOC110110628	--	Lmmp005125	Pinostrobin Chalcone	--	-0.850293	0.0319406
LOC110110743	--	Lmmp005125	Pinostrobin Chalcone	--	-0.975421	0.00089877
LOC110110745	--	Lmmp005125	Pinostrobin Chalcone	--	0.905815	0.0128884
LOC110110806	--	Lmmp005125	Pinostrobin Chalcone	--	-0.823434	0.0440112
LOC110110856	--	Lmmp005125	Pinostrobin Chalcone	--	0.992081	9.38246e-05
LOC110110858	ko03430	Lmmp005125	Pinostrobin Chalcone	--	0.842807	0.0351224
LOC110110941	--	Lmmp005125	Pinostrobin Chalcone	--	-0.964943	0.00182191
LOC110110972	--	Lmmp005125	Pinostrobin Chalcone	--	0.922149	0.00885531
LOC110111062	ko00960,ko01100,ko01110	Lmmp005125	Pinostrobin Chalcone	--	0.972854	0.00109537
LOC110111144	--	Lmmp005125	Pinostrobin Chalcone	--	-0.93679	0.00586707
LOC110111182	--	Lmmp005125	Pinostrobin Chalcone	--	0.936663	0.00589026
LOC110111376	ko00280,ko01100	Lmmp005125	Pinostrobin Chalcone	--	-0.901005	0.014215
LOC110111566	--	Lmmp005125	Pinostrobin Chalcone	--	-0.918526	0.00968665
LOC110111577	--	Lmmp005125	Pinostrobin Chalcone	--	0.908487	0.0121786
LOC110111588	ko00195,ko01100	Lmmp005125	Pinostrobin Chalcone	--	-0.95142	0.00348272
LOC110111719	ko03440	Lmmp005125	Pinostrobin Chalcone	--	0.827547	0.0420457
LOC110111758	--	Lmmp005125	Pinostrobin Chalcone	--	0.962237	0.00211212
LOC110111766	--	Lmmp005125	Pinostrobin Chalcone	--	-0.973298	0.00106001
LOC110111886	ko03060,ko04141,ko04145	Lmmp005125	Pinostrobin Chalcone	--	-0.900794	0.0142745
LOC110112006	ko00073	Lmmp005125	Pinostrobin Chalcone	--	-0.825329	0.0431006
LOC110112215	--	Lmmp005125	Pinostrobin Chalcone	--	0.925964	0.00801918
LOC110112327	ko03018	Lmmp005125	Pinostrobin Chalcone	--	0.8605	0.0278329
LOC110112370	ko00561	Lmmp005125	Pinostrobin Chalcone	--	0.891759	0.0169402
LOC110112422	--	Lmmp005125	Pinostrobin Chalcone	--	0.910759	0.0115906
LOC110112546	--	Lmmp005125	Pinostrobin Chalcone	--	-0.943236	0.00474169
LOC110112588	--	Lmmp005125	Pinostrobin Chalcone	--	0.988665	0.000192004
LOC110112637	ko00230,ko00730,ko01100,ko01110,ko01240	Lmmp005125	Pinostrobin Chalcone	--	-0.917325	0.00997009
LOC110112702	ko00906,ko01110	Lmmp005125	Pinostrobin Chalcone	--	-0.940659	0.00517761
LOC110112724	ko03440	Lmmp005125	Pinostrobin Chalcone	--	0.919967	0.00935164
LOC110112725	--	Lmmp005125	Pinostrobin Chalcone	--	0.921618	0.0089749
LOC110113152	--	Lmmp005125	Pinostrobin Chalcone	--	0.848975	0.0324905
LOC110113226	--	Lmmp005125	Pinostrobin Chalcone	--	0.986503	0.000272014
LOC110113291	ko00100,ko01100,ko01110	Lmmp005125	Pinostrobin Chalcone	--	0.98142	0.000514616
LOC110113318	ko04144	Lmmp005125	Pinostrobin Chalcone	--	0.913503	0.010899
LOC110113363	ko04626	Lmmp005125	Pinostrobin Chalcone	--	0.988327	0.000203606
LOC110113401	--	Lmmp005125	Pinostrobin Chalcone	--	0.967197	0.00159644
LOC110113438	--	Lmmp005125	Pinostrobin Chalcone	--	-0.881835	0.0201196
LOC110113545	--	Lmmp005125	Pinostrobin Chalcone	--	-0.924939	0.00823968
LOC110113623	ko04016,ko04075,ko04626	Lmmp005125	Pinostrobin Chalcone	--	0.884527	0.0192313
LOC110113733	--	Lmmp005125	Pinostrobin Chalcone	--	0.828207	0.0417342
LOC110113744	--	Lmmp005125	Pinostrobin Chalcone	--	-0.814052	0.0486503
LOC110113831	--	Lmmp005125	Pinostrobin Chalcone	--	-0.88397	0.0194135
LOC110113898	--	Lmmp005125	Pinostrobin Chalcone	--	0.98232	0.0004661
LOC110114019	--	Lmmp005125	Pinostrobin Chalcone	--	0.992068	9.41361e-05
LOC110114081	--	Lmmp005125	Pinostrobin Chalcone	--	0.931523	0.00687311
LOC110114083	--	Lmmp005125	Pinostrobin Chalcone	--	0.833868	0.0391073
LOC110114157	--	Lmmp005125	Pinostrobin Chalcone	--	-0.921942	0.00890167
LOC110114168	--	Lmmp005125	Pinostrobin Chalcone	--	0.973364	0.0010548
LOC110114370	--	Lmmp005125	Pinostrobin Chalcone	--	-0.966004	0.0017139
LOC110114431	ko00052,ko01100	Lmmp005125	Pinostrobin Chalcone	--	-0.944942	0.00446355
LOC110114564	ko03030	Lmmp005125	Pinostrobin Chalcone	--	0.915412	0.01043
LOC110114751	ko03013,ko03015	Lmmp005125	Pinostrobin Chalcone	--	0.970932	0.0012551
LOC110114878	--	Lmmp005125	Pinostrobin Chalcone	--	0.926144	0.00798057
LOC110114884	--	Lmmp005125	Pinostrobin Chalcone	--	-0.972186	0.00114966
LOC110115009	--	Lmmp005125	Pinostrobin Chalcone	--	0.955418	0.00293698
LOC110115062	ko03015	Lmmp005125	Pinostrobin Chalcone	--	0.812722	0.0493254
LOC110115085	--	Lmmp005125	Pinostrobin Chalcone	--	0.993317	6.68376e-05
LOC110115142	--	Lmmp005125	Pinostrobin Chalcone	--	-0.94188	0.0049688
LOC110115348	ko03013	Lmmp005125	Pinostrobin Chalcone	--	0.936017	0.00600981
LOC110115466	--	Lmmp005125	Pinostrobin Chalcone	--	-0.877135	0.0217163
LOC110115472	ko00100,ko00909,ko01100,ko01110	Lmmp005125	Pinostrobin Chalcone	--	0.952824	0.00328587
LOC110115506	--	Lmmp005125	Pinostrobin Chalcone	--	0.995189	3.46674e-05
LOC110115621	--	Lmmp005125	Pinostrobin Chalcone	--	-0.929346	0.00731157
LOC110115759	--	Lmmp005125	Pinostrobin Chalcone	--	-0.901573	0.0140551
LOC110115788	--	Lmmp005125	Pinostrobin Chalcone	--	-0.85598	0.0296191
LOC110115860	--	Lmmp005125	Pinostrobin Chalcone	--	-0.950326	0.00364002
LOC110115883	ko03020	Lmmp005125	Pinostrobin Chalcone	--	-0.94553	0.00436962
LOC110115914	--	Lmmp005125	Pinostrobin Chalcone	--	-0.875717	0.0222095
LOC110115924	--	Lmmp005125	Pinostrobin Chalcone	--	-0.937766	0.00568916
LOC110115929	ko00040,ko01100	Lmmp005125	Pinostrobin Chalcone	--	0.979093	0.000651098
LOC110115979	ko00480,ko01100	Lmmp005125	Pinostrobin Chalcone	--	-0.890924	0.0171973
LOC110116032	--	Lmmp005125	Pinostrobin Chalcone	--	-0.931479	0.00688182
LOC110116096	ko03020	Lmmp005125	Pinostrobin Chalcone	--	-0.847627	0.0330574
LOC110116153	ko00920,ko01100	Lmmp005125	Pinostrobin Chalcone	--	0.916163	0.0102484
LOC110116199	ko04016,ko04070,ko04626	Lmmp005125	Pinostrobin Chalcone	--	-0.83916	0.0367238
LOC110116241	--	Lmmp005125	Pinostrobin Chalcone	--	0.848087	0.0328635
LOC110116353	ko00330,ko01100	Lmmp005125	Pinostrobin Chalcone	--	0.941809	0.00498075
LOC110116464	ko03013	Lmmp005125	Pinostrobin Chalcone	--	0.9227	0.00873209
LOC110116481	ko00040,ko01100	Lmmp005125	Pinostrobin Chalcone	--	-0.876216	0.0220352
LOC110116502	--	Lmmp005125	Pinostrobin Chalcone	--	-0.915243	0.0104712
LOC110116694	ko00500,ko01100,ko01110	Lmmp005125	Pinostrobin Chalcone	--	0.846046	0.0337282
LOC110116769	ko00052,ko01100	Lmmp005125	Pinostrobin Chalcone	--	0.870856	0.0239403
LOC114578365	--	Lmmp005125	Pinostrobin Chalcone	--	0.823447	0.0440047
LOC114578447	ko03013	Lmmp005125	Pinostrobin Chalcone	--	0.886802	0.0184954
LOC114578490	--	Lmmp005125	Pinostrobin Chalcone	--	-0.959507	0.00242635
LOC114578740	--	Lmmp005125	Pinostrobin Chalcone	--	0.885023	0.0190697
LOC114578757	ko03015	Lmmp005125	Pinostrobin Chalcone	--	-0.975248	0.000911421
LOC114579264	--	Lmmp005125	Pinostrobin Chalcone	--	-0.853795	0.0305013
LOC114579282	--	Lmmp005125	Pinostrobin Chalcone	--	-0.819332	0.0460128
LOC114579284	--	Lmmp005125	Pinostrobin Chalcone	--	-0.916208	0.0102374
LOC114579465	ko00510,ko00513,ko01100,ko04141	Lmmp005125	Pinostrobin Chalcone	--	0.845659	0.0338932
LOC114579479	ko00230,ko00240,ko01100,ko01110,ko01240,ko04016	Lmmp005125	Pinostrobin Chalcone	--	-0.931854	0.00680757
LOC114579576	--	Lmmp005125	Pinostrobin Chalcone	--	0.829532	0.0411123
LOC114579626	--	Lmmp005125	Pinostrobin Chalcone	--	0.851729	0.0313467
LOC114579708	--	Lmmp005125	Pinostrobin Chalcone	--	-0.923246	0.00861075
LOC114580463	--	Lmmp005125	Pinostrobin Chalcone	--	-0.895441	0.0158274
LOC114580483	--	Lmmp005125	Pinostrobin Chalcone	--	0.852018	0.0312277
LOC114580507	--	Lmmp005125	Pinostrobin Chalcone	--	-0.880694	0.0205018
LOC114580711	--	Lmmp005125	Pinostrobin Chalcone	--	0.97434	0.000979227
LOC114580721	--	Lmmp005125	Pinostrobin Chalcone	--	0.915821	0.0103309
LOC114580825	--	Lmmp005125	Pinostrobin Chalcone	--	0.917416	0.00994856
LOC114580978	ko04626	Lmmp005125	Pinostrobin Chalcone	--	-0.834957	0.0386109
LOC114581055	--	Lmmp005125	Pinostrobin Chalcone	--	0.86311	0.0268258
LOC114581325	--	Lmmp005125	Pinostrobin Chalcone	--	0.863303	0.0267518
novel.10052	--	Lmmp005125	Pinostrobin Chalcone	--	0.979134	0.000648516
novel.10108	--	Lmmp005125	Pinostrobin Chalcone	--	-0.848357	0.0327497
novel.10109	--	Lmmp005125	Pinostrobin Chalcone	--	0.934211	0.00634993
novel.10119	--	Lmmp005125	Pinostrobin Chalcone	--	0.866633	0.025494
novel.10179	ko00230,ko01100,ko01110	Lmmp005125	Pinostrobin Chalcone	--	-0.859281	0.0283094
novel.10262	ko04712	Lmmp005125	Pinostrobin Chalcone	--	-0.909058	0.0120297
novel.10330	--	Lmmp005125	Pinostrobin Chalcone	--	0.973821	0.00101907
novel.10422	--	Lmmp005125	Pinostrobin Chalcone	--	-0.916721	0.0101144
novel.10453	--	Lmmp005125	Pinostrobin Chalcone	--	0.855647	0.0297528
novel.10671	--	Lmmp005125	Pinostrobin Chalcone	--	0.823324	0.0440643
novel.10679	--	Lmmp005125	Pinostrobin Chalcone	--	0.86938	0.0244782
novel.10705	--	Lmmp005125	Pinostrobin Chalcone	--	-0.925989	0.00801373
novel.10727	ko00071,ko00072,ko00280,ko00310,ko00380,ko00620,ko00630,ko00640,ko00650,ko00900,ko01100,ko01110,ko01200,ko01212	Lmmp005125	Pinostrobin Chalcone	--	-0.865984	0.0257369
novel.10781	ko00906,ko01100,ko01110	Lmmp005125	Pinostrobin Chalcone	--	-0.835152	0.0385223
novel.10807	ko00943,ko01100,ko01110	Lmmp005125	Pinostrobin Chalcone	--	0.841258	0.0357985
novel.11004	--	Lmmp005125	Pinostrobin Chalcone	--	0.880625	0.0205249
novel.11046	ko00250,ko00460,ko01100,ko01110	Lmmp005125	Pinostrobin Chalcone	--	-0.942157	0.00492198
novel.11206	ko04075	Lmmp005125	Pinostrobin Chalcone	--	-0.840229	0.0362507
novel.11217	--	Lmmp005125	Pinostrobin Chalcone	--	-0.953229	0.00323014
novel.11250	--	Lmmp005125	Pinostrobin Chalcone	--	0.950318	0.00364118
novel.11393	--	Lmmp005125	Pinostrobin Chalcone	--	0.948064	0.00397599
novel.11468	--	Lmmp005125	Pinostrobin Chalcone	--	-0.907813	0.0123561
novel.11501	--	Lmmp005125	Pinostrobin Chalcone	--	-0.902243	0.0138677
novel.11638	--	Lmmp005125	Pinostrobin Chalcone	--	0.862173	0.0271853
novel.11706	--	Lmmp005125	Pinostrobin Chalcone	--	0.974826	0.000942598
novel.11719	--	Lmmp005125	Pinostrobin Chalcone	--	0.980032	0.000594127
novel.11766	--	Lmmp005125	Pinostrobin Chalcone	--	-0.828541	0.0415772
novel.11785	--	Lmmp005125	Pinostrobin Chalcone	--	-0.811578	0.0499094
novel.11888	--	Lmmp005125	Pinostrobin Chalcone	--	0.82149	0.0449545
novel.11956	--	Lmmp005125	Pinostrobin Chalcone	--	0.887485	0.0182772
novel.12042	--	Lmmp005125	Pinostrobin Chalcone	--	0.936887	0.00584921
novel.12053	--	Lmmp005125	Pinostrobin Chalcone	--	0.931197	0.00693796
novel.12058	--	Lmmp005125	Pinostrobin Chalcone	--	-0.811664	0.0498657
novel.1207	--	Lmmp005125	Pinostrobin Chalcone	--	-0.813372	0.0489949
novel.12111	ko00909,ko01100	Lmmp005125	Pinostrobin Chalcone	--	0.820494	0.0454416
novel.12149	--	Lmmp005125	Pinostrobin Chalcone	--	-0.814306	0.0485217
novel.12365	--	Lmmp005125	Pinostrobin Chalcone	--	-0.812956	0.0492063
novel.12550	--	Lmmp005125	Pinostrobin Chalcone	--	0.838181	0.0371593
novel.1356	--	Lmmp005125	Pinostrobin Chalcone	--	-0.884318	0.0192993
novel.1422	ko00500,ko01100,ko01110	Lmmp005125	Pinostrobin Chalcone	--	0.819056	0.0461491
novel.1437	--	Lmmp005125	Pinostrobin Chalcone	--	0.876472	0.0219461
novel.1438	--	Lmmp005125	Pinostrobin Chalcone	--	0.926623	0.00787879
novel.1471	--	Lmmp005125	Pinostrobin Chalcone	--	-0.912746	0.0110877
novel.1536	--	Lmmp005125	Pinostrobin Chalcone	--	-0.929298	0.00732144
novel.1705	--	Lmmp005125	Pinostrobin Chalcone	--	0.876111	0.0220718
novel.1772	ko00620,ko00710,ko01100,ko01200	Lmmp005125	Pinostrobin Chalcone	--	0.903724	0.0134573
novel.1837	--	Lmmp005125	Pinostrobin Chalcone	--	0.946638	0.00419521
novel.1924	--	Lmmp005125	Pinostrobin Chalcone	--	0.843595	0.0347807
novel.1931	--	Lmmp005125	Pinostrobin Chalcone	--	-0.927529	0.0076878
novel.1963	ko00100,ko01100,ko01110	Lmmp005125	Pinostrobin Chalcone	--	-0.929076	0.00736685
novel.1985	ko04145	Lmmp005125	Pinostrobin Chalcone	--	0.984385	0.000363861
novel.203	ko00350,ko00950,ko01100,ko01110	Lmmp005125	Pinostrobin Chalcone	--	-0.854884	0.0300602
novel.2140	ko00909	Lmmp005125	Pinostrobin Chalcone	--	0.837329	0.0375406
novel.218	ko00061,ko00254,ko00620,ko00640,ko01100,ko01110,ko01212	Lmmp005125	Pinostrobin Chalcone	--	0.898524	0.0149237
novel.2299	ko00500,ko01100	Lmmp005125	Pinostrobin Chalcone	--	-0.919015	0.00957238
novel.2354	--	Lmmp005125	Pinostrobin Chalcone	--	0.912538	0.0111398
novel.2419	--	Lmmp005125	Pinostrobin Chalcone	--	0.871053	0.0238691
novel.2487	--	Lmmp005125	Pinostrobin Chalcone	--	0.927578	0.00767752
novel.2545	--	Lmmp005125	Pinostrobin Chalcone	--	0.971399	0.00121535
novel.2548	--	Lmmp005125	Pinostrobin Chalcone	--	0.937479	0.00574108
novel.2566	--	Lmmp005125	Pinostrobin Chalcone	--	0.838468	0.0370313
novel.2602	--	Lmmp005125	Pinostrobin Chalcone	--	0.956252	0.00282896
novel.261	--	Lmmp005125	Pinostrobin Chalcone	--	-0.894869	0.0159977
novel.2620	--	Lmmp005125	Pinostrobin Chalcone	--	-0.885879	0.0187924
novel.2661	--	Lmmp005125	Pinostrobin Chalcone	--	0.944576	0.00452258
novel.2677	--	Lmmp005125	Pinostrobin Chalcone	--	-0.819947	0.0457102
novel.2679	--	Lmmp005125	Pinostrobin Chalcone	--	-0.93645	0.00592952
novel.2767	--	Lmmp005125	Pinostrobin Chalcone	--	0.81531	0.0480154
novel.281	--	Lmmp005125	Pinostrobin Chalcone	--	-0.952364	0.00334976
novel.2813	--	Lmmp005125	Pinostrobin Chalcone	--	-0.816478	0.0474302
novel.2822	--	Lmmp005125	Pinostrobin Chalcone	--	-0.913656	0.0108611
novel.2925	--	Lmmp005125	Pinostrobin Chalcone	--	0.958823	0.00250837
novel.2926	--	Lmmp005125	Pinostrobin Chalcone	--	-0.879627	0.0208625
novel.299	ko00904,ko01100,ko01110	Lmmp005125	Pinostrobin Chalcone	--	0.971692	0.00119071
novel.3024	--	Lmmp005125	Pinostrobin Chalcone	--	0.860938	0.0276627
novel.3083	--	Lmmp005125	Pinostrobin Chalcone	--	0.856821	0.0292829
novel.3145	ko02010	Lmmp005125	Pinostrobin Chalcone	--	0.917968	0.00981796
novel.3171	--	Lmmp005125	Pinostrobin Chalcone	--	-0.885748	0.0188347
novel.326	--	Lmmp005125	Pinostrobin Chalcone	--	0.944854	0.00447773
novel.3278	--	Lmmp005125	Pinostrobin Chalcone	--	0.863856	0.0265411
novel.3394	--	Lmmp005125	Pinostrobin Chalcone	--	0.845096	0.0341343
novel.3395	--	Lmmp005125	Pinostrobin Chalcone	--	0.858876	0.0284688
novel.3399	--	Lmmp005125	Pinostrobin Chalcone	--	-0.98435	0.000365462
novel.3603	--	Lmmp005125	Pinostrobin Chalcone	--	-0.977819	0.000732564
novel.3911	ko00130,ko00940,ko01100,ko01110	Lmmp005125	Pinostrobin Chalcone	--	0.852572	0.0310002
novel.3961	ko03013	Lmmp005125	Pinostrobin Chalcone	--	-0.900938	0.0142339
novel.3994	--	Lmmp005125	Pinostrobin Chalcone	--	0.843346	0.0348887
novel.4056	--	Lmmp005125	Pinostrobin Chalcone	--	-0.838101	0.0371952
novel.4257	ko00860,ko01100,ko01110,ko01240	Lmmp005125	Pinostrobin Chalcone	--	-0.812182	0.0496008
novel.4258	ko00040,ko00052,ko00053,ko00520,ko01100,ko01110	Lmmp005125	Pinostrobin Chalcone	--	-0.817107	0.0471158
novel.4321	--	Lmmp005125	Pinostrobin Chalcone	--	-0.85743	0.0290403
novel.4416	--	Lmmp005125	Pinostrobin Chalcone	--	-0.952307	0.00335771
novel.4457	--	Lmmp005125	Pinostrobin Chalcone	--	-0.917543	0.00991842
novel.4488	--	Lmmp005125	Pinostrobin Chalcone	--	-0.851631	0.0313868
novel.4725	ko03040	Lmmp005125	Pinostrobin Chalcone	--	0.877056	0.0217437
novel.4812	--	Lmmp005125	Pinostrobin Chalcone	--	-0.967032	0.0016124
novel.4838	ko03040	Lmmp005125	Pinostrobin Chalcone	--	0.853803	0.0304981
novel.5049	ko00061,ko00254,ko00620,ko00640,ko01100,ko01110,ko01212	Lmmp005125	Pinostrobin Chalcone	--	0.924314	0.00837569
novel.5074	--	Lmmp005125	Pinostrobin Chalcone	--	-0.893879	0.0162949
novel.5079	--	Lmmp005125	Pinostrobin Chalcone	--	0.931774	0.00682339
novel.5138	--	Lmmp005125	Pinostrobin Chalcone	--	0.943815	0.00464648
novel.5139	--	Lmmp005125	Pinostrobin Chalcone	--	0.818389	0.0464786
novel.5152	ko00040,ko00052,ko00053,ko00520,ko01100,ko01110	Lmmp005125	Pinostrobin Chalcone	--	-0.886001	0.0187529
novel.5174	--	Lmmp005125	Pinostrobin Chalcone	--	0.93252	0.0066767
novel.5475	--	Lmmp005125	Pinostrobin Chalcone	--	-0.886358	0.0186381
novel.5480	--	Lmmp005125	Pinostrobin Chalcone	--	-0.905677	0.0129256
novel.553	--	Lmmp005125	Pinostrobin Chalcone	--	0.931154	0.00694641
novel.5537	--	Lmmp005125	Pinostrobin Chalcone	--	-0.917095	0.0100251
novel.564	--	Lmmp005125	Pinostrobin Chalcone	--	0.875482	0.0222916
novel.5648	--	Lmmp005125	Pinostrobin Chalcone	--	-0.827334	0.0421465
novel.5720	--	Lmmp005125	Pinostrobin Chalcone	--	0.818816	0.0462674
novel.5920	--	Lmmp005125	Pinostrobin Chalcone	--	0.828145	0.0417636
novel.6205	--	Lmmp005125	Pinostrobin Chalcone	--	0.991493	0.000108258
novel.6293	--	Lmmp005125	Pinostrobin Chalcone	--	0.832458	0.039754
novel.6370	--	Lmmp005125	Pinostrobin Chalcone	--	0.846908	0.0333616
novel.6431	--	Lmmp005125	Pinostrobin Chalcone	--	0.817889	0.046727
novel.6687	ko04141	Lmmp005125	Pinostrobin Chalcone	--	0.912956	0.0110353
novel.6723	--	Lmmp005125	Pinostrobin Chalcone	--	0.943363	0.00472074
novel.699	--	Lmmp005125	Pinostrobin Chalcone	--	0.826023	0.0427691
novel.7029	ko03040,ko04141,ko04144	Lmmp005125	Pinostrobin Chalcone	--	-0.945986	0.00429753
novel.7053	--	Lmmp005125	Pinostrobin Chalcone	--	-0.912407	0.0111728
novel.7246	--	Lmmp005125	Pinostrobin Chalcone	--	-0.88306	0.0197129
novel.7309	--	Lmmp005125	Pinostrobin Chalcone	--	-0.919837	0.0093815
novel.7329	--	Lmmp005125	Pinostrobin Chalcone	--	-0.890406	0.0173581
novel.7347	--	Lmmp005125	Pinostrobin Chalcone	--	-0.964695	0.00184769
novel.7394	--	Lmmp005125	Pinostrobin Chalcone	--	-0.862361	0.0271129
novel.7508	--	Lmmp005125	Pinostrobin Chalcone	--	-0.843485	0.0348286
novel.7672	ko00940,ko01110	Lmmp005125	Pinostrobin Chalcone	--	0.829222	0.0412572
novel.775	--	Lmmp005125	Pinostrobin Chalcone	--	0.862247	0.0271567
novel.777	--	Lmmp005125	Pinostrobin Chalcone	--	0.922103	0.00886556
novel.7784	--	Lmmp005125	Pinostrobin Chalcone	--	0.863456	0.0266934
novel.7792	--	Lmmp005125	Pinostrobin Chalcone	--	-0.941149	0.00509322
novel.7826	--	Lmmp005125	Pinostrobin Chalcone	--	0.87841	0.0212775
novel.7855	--	Lmmp005125	Pinostrobin Chalcone	--	0.97035	0.00130564
novel.8245	--	Lmmp005125	Pinostrobin Chalcone	--	0.917284	0.00998004
novel.8436	--	Lmmp005125	Pinostrobin Chalcone	--	0.853805	0.030497
novel.8509	--	Lmmp005125	Pinostrobin Chalcone	--	0.83629	0.0380078
novel.8614	--	Lmmp005125	Pinostrobin Chalcone	--	0.867155	0.0252993
novel.8857	--	Lmmp005125	Pinostrobin Chalcone	--	0.942398	0.00488145
novel.894	ko03020	Lmmp005125	Pinostrobin Chalcone	--	-0.89124	0.0171
novel.9083	--	Lmmp005125	Pinostrobin Chalcone	--	0.850841	0.0317134
novel.9129	--	Lmmp005125	Pinostrobin Chalcone	--	0.944823	0.00448268
novel.916	--	Lmmp005125	Pinostrobin Chalcone	--	-0.863444	0.026698
novel.9183	--	Lmmp005125	Pinostrobin Chalcone	--	-0.889216	0.0177299
novel.9341	--	Lmmp005125	Pinostrobin Chalcone	--	0.945991	0.00429665
novel.9354	--	Lmmp005125	Pinostrobin Chalcone	--	-0.931475	0.00688263
novel.9399	--	Lmmp005125	Pinostrobin Chalcone	--	-0.890872	0.0172135
novel.9577	--	Lmmp005125	Pinostrobin Chalcone	--	0.962612	0.0020707
novel.9703	--	Lmmp005125	Pinostrobin Chalcone	--	0.813666	0.0488458
novel.975	--	Lmmp005125	Pinostrobin Chalcone	--	-0.898428	0.0149514
novel.9767	--	Lmmp005125	Pinostrobin Chalcone	--	0.855067	0.0299862
novel.9792	--	Lmmp005125	Pinostrobin Chalcone	--	0.902367	0.0138329
LOC110091870	ko00970,ko01100	MWSHY0049	Hesperetin	ko00941	-0.968782	0.00144659
LOC110091958	--	MWSHY0049	Hesperetin	ko00941	-0.949264	0.00379592
LOC110091984	ko03410	MWSHY0049	Hesperetin	ko00941	-0.948272	0.0039444
LOC110092015	--	MWSHY0049	Hesperetin	ko00941	0.892747	0.0166379
LOC110092079	--	MWSHY0049	Hesperetin	ko00941	0.838663	0.0369447
LOC110092129	--	MWSHY0049	Hesperetin	ko00941	-0.984518	0.000357679
LOC110092585	ko03010	MWSHY0049	Hesperetin	ko00941	-0.928201	0.00754766
LOC110093065	ko03010	MWSHY0049	Hesperetin	ko00941	0.852576	0.0309987
LOC110093074	--	MWSHY0049	Hesperetin	ko00941	-0.932048	0.00676942
LOC110093131	--	MWSHY0049	Hesperetin	ko00941	-0.881474	0.02024
LOC110093259	--	MWSHY0049	Hesperetin	ko00941	0.841364	0.035752
LOC110093309	--	MWSHY0049	Hesperetin	ko00941	0.923843	0.00847908
LOC110093374	--	MWSHY0049	Hesperetin	ko00941	-0.894781	0.0160241
LOC110093477	ko03420	MWSHY0049	Hesperetin	ko00941	-0.905736	0.0129098
LOC110093482	ko03040	MWSHY0049	Hesperetin	ko00941	-0.942914	0.00479518
LOC110093484	--	MWSHY0049	Hesperetin	ko00941	-0.90675	0.0126378
LOC110093641	--	MWSHY0049	Hesperetin	ko00941	0.940807	0.00515195
LOC110093717	ko00500,ko01110	MWSHY0049	Hesperetin	ko00941	0.902627	0.0137605
LOC110093793	--	MWSHY0049	Hesperetin	ko00941	0.888568	0.0179338
LOC110093805	--	MWSHY0049	Hesperetin	ko00941	-0.923565	0.00854024
LOC110093964	ko03008	MWSHY0049	Hesperetin	ko00941	-0.9368	0.00586523
LOC110094071	ko00909	MWSHY0049	Hesperetin	ko00941	-0.861116	0.0275936
LOC110094150	--	MWSHY0049	Hesperetin	ko00941	-0.900167	0.0144525
LOC110094289	--	MWSHY0049	Hesperetin	ko00941	-0.931256	0.00692609
LOC110094296	--	MWSHY0049	Hesperetin	ko00941	0.811905	0.049742
LOC110094334	--	MWSHY0049	Hesperetin	ko00941	-0.861434	0.0274706
LOC110094364	--	MWSHY0049	Hesperetin	ko00941	0.813629	0.0488645
LOC110094372	ko00190,ko01100	MWSHY0049	Hesperetin	ko00941	0.934753	0.00624685
LOC110094426	--	MWSHY0049	Hesperetin	ko00941	-0.814909	0.0482177
LOC110094553	--	MWSHY0049	Hesperetin	ko00941	-0.946654	0.00419282
LOC110094649	ko00563,ko01100	MWSHY0049	Hesperetin	ko00941	-0.851456	0.0314593
LOC110094653	ko04120	MWSHY0049	Hesperetin	ko00941	0.924266	0.00838629
LOC110094842	--	MWSHY0049	Hesperetin	ko00941	-0.974258	0.000985452
LOC110094897	--	MWSHY0049	Hesperetin	ko00941	-0.932154	0.00674845
LOC110095005	ko03060	MWSHY0049	Hesperetin	ko00941	-0.908135	0.012271
LOC110095028	ko03020	MWSHY0049	Hesperetin	ko00941	-0.914917	0.0105508
LOC110095053	ko00190,ko01100	MWSHY0049	Hesperetin	ko00941	0.879754	0.0208195
LOC110095136	ko00010,ko00040,ko00053,ko00561,ko00620,ko01100,ko01110,ko01240	MWSHY0049	Hesperetin	ko00941	0.826842	0.0423797
LOC110095216	--	MWSHY0049	Hesperetin	ko00941	0.921192	0.00907136
LOC110095220	ko03040	MWSHY0049	Hesperetin	ko00941	0.933968	0.0063964
LOC110095270	--	MWSHY0049	Hesperetin	ko00941	-0.831793	0.0400609
LOC110095354	ko04130	MWSHY0049	Hesperetin	ko00941	-0.940477	0.00520902
LOC110095373	ko04120	MWSHY0049	Hesperetin	ko00941	-0.947546	0.00405496
LOC110095416	--	MWSHY0049	Hesperetin	ko00941	-0.934159	0.00635989
LOC110095544	--	MWSHY0049	Hesperetin	ko00941	-0.870243	0.0241631
LOC110095556	--	MWSHY0049	Hesperetin	ko00941	-0.851456	0.0314593
LOC110095690	--	MWSHY0049	Hesperetin	ko00941	-0.94802	0.00398268
LOC110095700	--	MWSHY0049	Hesperetin	ko00941	-0.958418	0.0025577
LOC110095704	--	MWSHY0049	Hesperetin	ko00941	-0.93047	0.00708352
LOC110095730	--	MWSHY0049	Hesperetin	ko00941	0.929898	0.00719912
LOC110096120	--	MWSHY0049	Hesperetin	ko00941	-0.829047	0.0413393
LOC110096556	--	MWSHY0049	Hesperetin	ko00941	-0.888306	0.0180166
LOC110096794	--	MWSHY0049	Hesperetin	ko00941	0.871424	0.0237347
LOC110096902	--	MWSHY0049	Hesperetin	ko00941	0.897569	0.0152009
LOC110096942	--	MWSHY0049	Hesperetin	ko00941	0.950774	0.0035752
LOC110097013	ko04075	MWSHY0049	Hesperetin	ko00941	0.872846	0.0232242
LOC110097039	--	MWSHY0049	Hesperetin	ko00941	0.815164	0.048089
LOC110097080	--	MWSHY0049	Hesperetin	ko00941	-0.880412	0.0205967
LOC110097121	--	MWSHY0049	Hesperetin	ko00941	-0.952651	0.0033098
LOC110097170	--	MWSHY0049	Hesperetin	ko00941	-0.926892	0.00782171
LOC110097229	--	MWSHY0049	Hesperetin	ko00941	0.821617	0.0448928
LOC110097353	--	MWSHY0049	Hesperetin	ko00941	0.913761	0.0108351
LOC110097544	--	MWSHY0049	Hesperetin	ko00941	0.813162	0.0491016
LOC110097605	--	MWSHY0049	Hesperetin	ko00941	0.870903	0.0239232
LOC110097640	--	MWSHY0049	Hesperetin	ko00941	-0.957396	0.00268404
LOC110097681	--	MWSHY0049	Hesperetin	ko00941	0.831472	0.0402093
LOC110097753	--	MWSHY0049	Hesperetin	ko00941	0.891149	0.0171279
LOC110097786	--	MWSHY0049	Hesperetin	ko00941	0.870359	0.0241207
LOC110097827	ko03040	MWSHY0049	Hesperetin	ko00941	0.925631	0.00809045
LOC110097851	--	MWSHY0049	Hesperetin	ko00941	0.96264	0.00206756
LOC110098003	ko03060	MWSHY0049	Hesperetin	ko00941	0.8489	0.0325218
LOC110098008	--	MWSHY0049	Hesperetin	ko00941	0.899276	0.0147071
LOC110098016	--	MWSHY0049	Hesperetin	ko00941	-0.835492	0.0383682
LOC110098113	--	MWSHY0049	Hesperetin	ko00941	-0.960397	0.00232152
LOC110098218	--	MWSHY0049	Hesperetin	ko00941	0.94443	0.00454626
LOC110098288	--	MWSHY0049	Hesperetin	ko00941	0.951551	0.00346415
LOC110098882	ko03018	MWSHY0049	Hesperetin	ko00941	0.876852	0.0218144
LOC110098887	ko03013	MWSHY0049	Hesperetin	ko00941	-0.944628	0.00451424
LOC110098973	--	MWSHY0049	Hesperetin	ko00941	0.991809	0.000100363
LOC110099034	--	MWSHY0049	Hesperetin	ko00941	-0.854311	0.0302918
LOC110099103	--	MWSHY0049	Hesperetin	ko00941	0.955974	0.0028648
LOC110099113	--	MWSHY0049	Hesperetin	ko00941	-0.938061	0.00563576
LOC110099196	ko03013	MWSHY0049	Hesperetin	ko00941	-0.850231	0.0319663
LOC110099232	--	MWSHY0049	Hesperetin	ko00941	0.928785	0.00742674
LOC110099335	--	MWSHY0049	Hesperetin	ko00941	0.929676	0.00724429
LOC110099402	--	MWSHY0049	Hesperetin	ko00941	0.82444	0.0435266
LOC110099412	--	MWSHY0049	Hesperetin	ko00941	0.982076	0.000479048
LOC110099506	--	MWSHY0049	Hesperetin	ko00941	0.92728	0.00773998
LOC110099565	ko04626	MWSHY0049	Hesperetin	ko00941	0.923571	0.00853884
LOC110099712	--	MWSHY0049	Hesperetin	ko00941	0.943697	0.0046658
LOC110099801	--	MWSHY0049	Hesperetin	ko00941	0.841062	0.0358842
LOC110099908	--	MWSHY0049	Hesperetin	ko00941	0.979434	0.000630079
LOC110099910	--	MWSHY0049	Hesperetin	ko00941	-0.871591	0.0236746
LOC110099920	--	MWSHY0049	Hesperetin	ko00941	-0.935494	0.00610727
LOC110099945	ko03013	MWSHY0049	Hesperetin	ko00941	-0.951594	0.00345799
LOC110099950	--	MWSHY0049	Hesperetin	ko00941	-0.872627	0.0233025
LOC110100083	ko02010	MWSHY0049	Hesperetin	ko00941	-0.817112	0.0471134
LOC110100104	--	MWSHY0049	Hesperetin	ko00941	-0.823958	0.0437583
LOC110100269	--	MWSHY0049	Hesperetin	ko00941	0.876724	0.0218587
LOC110100291	--	MWSHY0049	Hesperetin	ko00941	-0.889142	0.0177529
LOC110100456	--	MWSHY0049	Hesperetin	ko00941	-0.896483	0.0155191
LOC110100489	--	MWSHY0049	Hesperetin	ko00941	-0.917655	0.00989183
LOC110100573	--	MWSHY0049	Hesperetin	ko00941	0.812688	0.0493425
LOC110100713	--	MWSHY0049	Hesperetin	ko00941	0.908631	0.012141
LOC110100746	--	MWSHY0049	Hesperetin	ko00941	0.984637	0.000352227
LOC110100774	--	MWSHY0049	Hesperetin	ko00941	0.875617	0.0222444
LOC110100872	--	MWSHY0049	Hesperetin	ko00941	0.9157	0.0103603
LOC110100883	--	MWSHY0049	Hesperetin	ko00941	-0.95812	0.00259416
LOC110100899	ko04626	MWSHY0049	Hesperetin	ko00941	0.898736	0.0148624
LOC110100941	--	MWSHY0049	Hesperetin	ko00941	-0.922415	0.00879573
LOC110100979	--	MWSHY0049	Hesperetin	ko00941	0.955593	0.00291413
LOC110101094	ko02010	MWSHY0049	Hesperetin	ko00941	0.870846	0.0239438
LOC110101151	--	MWSHY0049	Hesperetin	ko00941	0.991152	0.000117073
LOC110101198	--	MWSHY0049	Hesperetin	ko00941	0.968582	0.00146512
LOC110101230	ko03015	MWSHY0049	Hesperetin	ko00941	-0.893339	0.0164583
LOC110101265	--	MWSHY0049	Hesperetin	ko00941	0.998631	2.81078e-06
LOC110101366	ko00230,ko00250,ko01100,ko01110	MWSHY0049	Hesperetin	ko00941	0.921491	0.0090036
LOC110101581	--	MWSHY0049	Hesperetin	ko00941	0.866706	0.0254666
LOC110101843	--	MWSHY0049	Hesperetin	ko00941	-0.892641	0.0166701
LOC110102087	ko04141,ko04626	MWSHY0049	Hesperetin	ko00941	0.822103	0.0446558
LOC110102208	--	MWSHY0049	Hesperetin	ko00941	0.850932	0.0316757
LOC110102251	ko03440	MWSHY0049	Hesperetin	ko00941	0.932961	0.00659072
LOC110102260	--	MWSHY0049	Hesperetin	ko00941	0.911599	0.0113766
LOC110102271	ko03060	MWSHY0049	Hesperetin	ko00941	0.978231	0.000705651
LOC110102307	--	MWSHY0049	Hesperetin	ko00941	-0.965876	0.00172678
LOC110102334	ko00940,ko00941,ko00945,ko01100,ko01110	MWSHY0049	Hesperetin	ko00941	-0.945257	0.00441317
LOC110102378	--	MWSHY0049	Hesperetin	ko00941	-0.942795	0.00481506
LOC110102461	ko00280,ko01100	MWSHY0049	Hesperetin	ko00941	-0.914027	0.0107692
LOC110102499	--	MWSHY0049	Hesperetin	ko00941	-0.834191	0.0389598
LOC110102523	ko03420,ko03430	MWSHY0049	Hesperetin	ko00941	-0.950418	0.00362659
LOC110102566	--	MWSHY0049	Hesperetin	ko00941	-0.930694	0.00703863
LOC110102724	ko00910,ko01100	MWSHY0049	Hesperetin	ko00941	-0.842637	0.0351961
LOC110102746	--	MWSHY0049	Hesperetin	ko00941	0.872987	0.0231741
LOC110102769	--	MWSHY0049	Hesperetin	ko00941	-0.905299	0.0130279
LOC110102842	--	MWSHY0049	Hesperetin	ko00941	0.935034	0.00619385
LOC110102865	--	MWSHY0049	Hesperetin	ko00941	0.85372	0.0305316
LOC110102878	--	MWSHY0049	Hesperetin	ko00941	0.931132	0.00695095
LOC110102881	--	MWSHY0049	Hesperetin	ko00941	-0.887562	0.0182528
LOC110102888	--	MWSHY0049	Hesperetin	ko00941	0.851772	0.0313291
LOC110102912	--	MWSHY0049	Hesperetin	ko00941	0.935867	0.00603772
LOC110103004	ko00563,ko01100	MWSHY0049	Hesperetin	ko00941	-0.892334	0.0167638
LOC110103100	--	MWSHY0049	Hesperetin	ko00941	0.824339	0.0435749
LOC110103157	--	MWSHY0049	Hesperetin	ko00941	-0.92916	0.00734977
LOC110103225	--	MWSHY0049	Hesperetin	ko00941	0.967149	0.00160106
LOC110103226	--	MWSHY0049	Hesperetin	ko00941	-0.829138	0.0412969
LOC110103267	--	MWSHY0049	Hesperetin	ko00941	0.855518	0.0298044
LOC110103323	ko03040	MWSHY0049	Hesperetin	ko00941	-0.907111	0.0125418
LOC110103506	ko00500,ko01100	MWSHY0049	Hesperetin	ko00941	0.881815	0.0201262
LOC110103591	ko00040,ko01100	MWSHY0049	Hesperetin	ko00941	0.814022	0.0486652
LOC110103679	--	MWSHY0049	Hesperetin	ko00941	0.949906	0.00370123
LOC110103743	ko03010	MWSHY0049	Hesperetin	ko00941	0.937493	0.00573856
LOC110103747	--	MWSHY0049	Hesperetin	ko00941	-0.903236	0.013592
LOC110103837	ko00860,ko01100,ko01110,ko01240	MWSHY0049	Hesperetin	ko00941	0.947865	0.00400623
LOC110103851	ko03060	MWSHY0049	Hesperetin	ko00941	0.945364	0.00439601
LOC110103926	--	MWSHY0049	Hesperetin	ko00941	-0.959895	0.00238034
LOC110103935	ko04141	MWSHY0049	Hesperetin	ko00941	0.935252	0.00615273
LOC110104020	ko00561,ko01100	MWSHY0049	Hesperetin	ko00941	0.935011	0.00619816
LOC110104210	ko00062,ko01100,ko01110,ko04626	MWSHY0049	Hesperetin	ko00941	0.845443	0.0339857
LOC110104299	--	MWSHY0049	Hesperetin	ko00941	-0.950486	0.00361675
LOC110104323	--	MWSHY0049	Hesperetin	ko00941	0.931489	0.00687994
LOC110104353	--	MWSHY0049	Hesperetin	ko00941	-0.896726	0.0154476
LOC110104503	--	MWSHY0049	Hesperetin	ko00941	0.984384	0.00036389
LOC110104645	ko03013	MWSHY0049	Hesperetin	ko00941	-0.917818	0.00985328
LOC110104959	--	MWSHY0049	Hesperetin	ko00941	0.822943	0.0442484
LOC110105044	ko03440	MWSHY0049	Hesperetin	ko00941	0.821623	0.0448895
LOC110105053	ko03010	MWSHY0049	Hesperetin	ko00941	0.901105	0.0141868
LOC110105184	--	MWSHY0049	Hesperetin	ko00941	0.831364	0.0402592
LOC110105227	--	MWSHY0049	Hesperetin	ko00941	-0.931974	0.00678384
LOC110105251	--	MWSHY0049	Hesperetin	ko00941	0.854388	0.0302607
LOC110105338	--	MWSHY0049	Hesperetin	ko00941	-0.855395	0.0298541
LOC110105406	ko00190,ko01100	MWSHY0049	Hesperetin	ko00941	0.932818	0.00661855
LOC110105538	--	MWSHY0049	Hesperetin	ko00941	0.96606	0.00170837
LOC110105555	ko00220,ko00250,ko00270,ko00330,ko00350,ko00360,ko00400,ko00950,ko00960,ko01100,ko01110,ko01210,ko01230	MWSHY0049	Hesperetin	ko00941	-0.936394	0.00593997
LOC110105628	ko03010	MWSHY0049	Hesperetin	ko00941	-0.948448	0.00391788
LOC110105658	--	MWSHY0049	Hesperetin	ko00941	0.905342	0.0130161
LOC110105661	--	MWSHY0049	Hesperetin	ko00941	-0.855805	0.0296891
LOC110105667	ko00750,ko01100,ko01240	MWSHY0049	Hesperetin	ko00941	0.877632	0.0215448
LOC110105738	ko00860,ko01100,ko01110	MWSHY0049	Hesperetin	ko00941	-0.919103	0.00955182
LOC110105957	ko04141	MWSHY0049	Hesperetin	ko00941	0.846153	0.0336827
LOC110105958	ko04141	MWSHY0049	Hesperetin	ko00941	0.955335	0.00294787
LOC110105960	--	MWSHY0049	Hesperetin	ko00941	-0.91317	0.0109817
LOC110106108	--	MWSHY0049	Hesperetin	ko00941	0.832902	0.0395498
LOC110106289	--	MWSHY0049	Hesperetin	ko00941	-0.828209	0.0417335
LOC110106317	--	MWSHY0049	Hesperetin	ko00941	-0.973303	0.00105955
LOC110106460	--	MWSHY0049	Hesperetin	ko00941	0.898921	0.014809
[truncated: 52,708 more rows]
