# Supplementary material for: Transcriptome and metabolome analysis reveals the effect of flavonoids on flower color variation in Dendrobium nobile Lindl
Source: Front Plant Sci. 2023 Aug 23;14:1220507. doi: 10.3389/fpls.2023.1220507 (PMC10481954; doi:10.3389/fpls.2023.1220507)
Supplement: Supplementary file 1 [file DataSheet_1.zip › Additional files - tables/ST 8.xlsx]

## Sheet: Sheet1
	ID	KO	KEGG_map	loading_1	loading_2	length
PFS1-WFS1 + Meta.	LOC110107310	K13065	ko00940,ko00941,ko00945,ko01100,ko01110	-0.0249828	0.00134048	0.0250187
	LOC110112139	K13260	ko00943,ko01100,ko01110	0.0237306	-0.0546598	0.0595889
	LOC110115092	K13260	ko00943,ko01100,ko01110	0.0255977	0.0476136	0.0540583
	LOC110096887	K13258	ko00943,ko01100,ko01110	0.0273419	-0.0251414	0.0371439
PFS2-WFS2 + Meta.	LOC110093422	K13065	ko00940,ko00941,ko00945,ko01100,ko01110	0.0162673	-0.0373418	0.0407312
	LOC110105160	K00588	ko00940,ko00941,ko00945,ko01100,ko01110	-0.0219934	0.014077	0.0261127
	LOC110101632	K09754	ko00940,ko00941,ko00945,ko01100,ko01110	-0.0229653	-0.0103976	0.0252094
	LOC110113109	K13065	ko00940,ko00941,ko00945,ko01100,ko01110	-0.0225308	0.0108406	0.0250031
	LOC110113968	K13065	ko00940,ko00941,ko00945,ko01100,ko01110	0.0232139	0.0059294	0.0239592
	LOC110098587	K13065	ko00940,ko00941,ko00945,ko01100,ko01110	-0.0236553	-0.00167865	0.0237147
	LOC110092466	K00588	ko00940,ko00941,ko00945,ko01100,ko01110	-0.0226966	0.00657218	0.023629
	novel.9804	K13082	ko00941,ko01100,ko01110	-0.0233628	0.00243337	0.0234892
	LOC110096304	K22845	ko00941,ko01110	0.0157685	0.0166821	0.0229551
	LOC110092467	K00588	ko00940,ko00941,ko00945,ko01100,ko01110	-0.0212538	0.00261166	0.0214137
	LOC110094935	K13258	ko00943,ko01100,ko01110	0.0145522	-0.042247	0.0446831
	LOC110107486	K25075	ko00943,ko01100,ko01110	0.0191682	0.032592	0.0378108
	LOC110112139	K13260	ko00943,ko01100,ko01110	0.0198784	0.028233	0.034529
	novel.10807	K13258	ko00943,ko01100,ko01110	-0.0223269	-0.0171899	0.0281777
	LOC110110860	K13260	ko00943,ko01100,ko01110	0.0154117	-0.0220465	0.0268993
	LOC110109268	K13264	ko00943,ko00944	-0.0223555	0.00984891	0.0244289
	LOC110098877	K13264	ko00943,ko00944	-0.0232867	-0.00472164	0.0237605
	LOC110115092	K13260	ko00943,ko01100,ko01110	0.0237034	0.00156681	0.0237552
	LOC110100597	K22772	ko00944,ko01110	0.0129538	-0.0427211	0.0446419
	LOC110109268	K13264	ko00943,ko00944	-0.0223555	0.00984891	0.0244289
	LOC110098877	K13264	ko00943,ko00944	-0.0232867	-0.00472164	0.0237605
PFS3-WFS3 + Meta.	LOC110102334	K13065	ko00940,ko00941,ko00945,ko01100,ko01110	0.0372322	-0.0103682	0.0386489
	LOC110097388	K00475	ko00941,ko01100,ko01110	-0.029148	-0.0159858	0.0332439
	LOC110098484	K05277	ko00941,ko01100,ko01110	0.0314853	-0.00226722	0.0315668
	LOC110093424	K13065	ko00940,ko00941,ko00945,ko01100,ko01110	-0.0243006	0.0114503	0.0268632
	novel.3590	K00660	ko00941,ko01100,ko01110,ko04712	0.0254454	-0.00518461	0.0259682
	LOC110098587	K13065	ko00940,ko00941,ko00945,ko01100,ko01110	0.0249648	-0.002012	0.0250458
	novel.10807	K13258	ko00943,ko01100,ko01110	0.0364513	-0.00212504	0.0365132
	LOC110107482	K25075	ko00943,ko01100,ko01110	-0.0283475	0.00748906	0.02932
