# Supplementary material for: Transcriptome and metabolome analysis reveals the effect of flavonoids on flower color variation in Dendrobium nobile Lindl
Source: Front Plant Sci. 2023 Aug 23;14:1220507. doi: 10.3389/fpls.2023.1220507 (PMC10481954; doi:10.3389/fpls.2023.1220507)
Supplement: Supplementary file 1 [file DataSheet_1.zip › Additional files - tables/ST 9.xlsx]

## Sheet: Sheet1
DAMs
PFS1-WFS1 + Meta.				PFS2-WFS2 + Meta.				PFS3-WFS3 + Meta.
ID	loading_1	loading_2	length	ID	loading_1	loading_2	length	ID	loading_1	loading_2	length
mws0042	0.0845287	-0.183529	0.202059	mws0042	0.0865555	-0.189274	0.208127	mws1179	-0.0870516	-0.121771	0.149687
mws1179	-0.0878971	-0.0561779	0.104316	mws1179	-0.0874517	-0.0587442	0.10535	mws0032	-0.0915541	-0.069514	0.114954
mws0032	-0.0910281	0.0295966	0.0957187	mws0032	-0.0912758	0.0299158	0.0960532	mws0744	-0.0929195	-0.0193659	0.0949161
mws0744	-0.0925734	0.0132456	0.0935162	MWSHY0049	-0.0925905	0.0105546	0.0931901	MWSHY0049	-0.092721	-0.00290383	0.0927664
MWSHY0049	-0.0925031	0.0122509	0.0933108	mws0744	-0.0925329	0.0106673	0.0931457	mws0042	0.0872293	-0.00428678	0.0873345
Zmcp002924	0.0927312	0.0111023	0.0933934	Zmcp002924	0.0922244	0.012596	0.0930806	Zmcp002924	0.0927915	0.0234777	0.0957156
pme3256	0.0925913	-0.00231095	0.0926201	pme3256	0.0925065	0.000465666	0.0925077	pme3256	0.0927152	0.00606803	0.0929136
mws0045	-0.0864322	-0.0790741	0.117146	mws0045	-0.0845748	-0.0988865	0.130121	mws0045	-0.0862838	-0.157302	0.179413
Hmcp001618	0.0894242	-0.0464668	0.100776	Lmsn002815	0.0913677	0.0433494	0.10113	Hmcp001618	0.091572	0.120604	0.151429
Lmsn002815	0.0919547	0.0357656	0.0986653	Hmcp001618	0.0878644	-0.0384129	0.0958942	MWSHY0104	0.0921069	-0.0452511	0.102622
mws0913	0.0923787	-0.0190486	0.0943222	mws0913	0.0922197	-0.017135	0.0937981	Lmqp002170	0.0930934	0.0386316	0.100791
MWSHY0136	0.092189	-0.0182346	0.0939751	MWSHY0136	0.0922143	-0.0161364	0.0936155	Lmsn002815	0.0916607	0.0365262	0.0986704
MWSHY0104	0.0919188	-0.0134193	0.0928932	MWSHY0104	0.0920198	-0.0118765	0.0927831	MWSHY0136	0.0925517	-0.0295338	0.0971496
Lmqp002170	0.092378	-0.00784089	0.0927101	Lmqp002170	0.0917425	0.00100266	0.091748	mws0913	0.0928744	-0.0141866	0.0939517
