# Supplementary material for: Transcriptome and metabolome analysis reveals the effect of flavonoids on flower color variation in Dendrobium nobile Lindl
Source: Front Plant Sci. 2023 Aug 23;14:1220507. doi: 10.3389/fpls.2023.1220507 (PMC10481954; doi:10.3389/fpls.2023.1220507)
Supplement: Supplementary file 2 [file DataSheet_2.zip]

Archive with 10 entries (10 files):
- Additional files- figures/SF 1.png
- Additional files- figures/SF 10.png
- Additional files- figures/SF 2.png
- Additional files- figures/SF 3.png
- Additional files- figures/SF 4.png
- Additional files- figures/SF 5.png
- Additional files- figures/SF 6.png
- Additional files- figures/SF 7.png
- Additional files- figures/SF 8.png
- Additional files- figures/SF 9.png
